# Supplementary material for: Enhanced solar water oxidation and unassisted water splitting using graphite-protected bulk heterojunction organic photoactive layers
Source: Nat Energy. 2025 Mar 18;10(5):581–91. doi: 10.1038/s41560-025-01736-6 (PMC12116381; doi:10.1038/s41560-025-01736-6)
Supplement: Supplementary file 4 — Raw data for Fig. 1. [file 41560_2025_1736_MOESM4_ESM.xlsx]

## Sheet: c
	Fermi level	Ev	Ec	Middle of bandgap
	eV	eV	eV	eV
ITO	-4.65
SnO2	-3.95	-7.24	-3.75	-5.495
L8-BO	-4.75	-5.59	-4.13971	-4.86485
D18	-4.63	-5.06	-3.00362	-4.03181
PM6	-4.71	-5.05	-3.12453	-4.08727
MoO3	-5.27
Gold	-4.74
Graphite	-4.551

## Sheet: d
Wavelength	Normalized absorbance	Wavelength	Normalized absorbance	Wavelength	Normalized absorbance
nm		nm		nm
	D18		PM6		L8-BO
400	0.545813	400	0.506344	400	0.156281
401	0.531534	401	0.490369	401	0.144626
402	0.516263	402	0.474624	402	0.132464
403	0.502854	403	0.460605	403	0.121526
404	0.489669	404	0.447577	404	0.11056
405	0.477614	405	0.434797	405	0.100966
406	0.465991	406	0.423233	406	0.0913927
407	0.454915	407	0.412239	407	0.0824321
408	0.444268	408	0.401968	408	0.0733777
409	0.434547	409	0.3926	409	0.0654739
410	0.425261	410	0.383374	410	0.0578013
411	0.417164	411	0.374701	411	0.0507289
412	0.40946	412	0.367172	412	0.0445075
413	0.403138	413	0.360241	413	0.038452
414	0.396988	414	0.353053	414	0.0329742
415	0.391599	415	0.346642	415	0.027916
416	0.386382	416	0.340354	416	0.0235358
417	0.381933	417	0.335566	417	0.0196643
418	0.375723	418	0.329872	418	0.0159086
419	0.375336	419	0.324917	419	0.0125736
420	0.373718	420	0.320581	420	0.00994979
421	0.370905	421	0.315287	421	0.00722637
422	0.369295	422	0.311831	422	0.00551755
423	0.368514	423	0.308048	423	0.00370912
424	0.367631	424	0.304173	424	0.00225722
425	0.369207	425	0.301782	425	0.00144542
426	0.368308	426	0.298512	426	0.000467388
427	0.36844	427	0.295907	427	3.48648e-05
428	0.367792	428	0.293689	428	0
429	0.37123	429	0.291506	429	0.000202249
430	0.37268	430	0.289222	430	0.000376667
431	0.3716	431	0.288362	431	0.00143143
432	0.374816	432	0.28714	432	0.00225722
433	0.376333	433	0.286191	433	0.00312646
434	0.376109	434	0.285559	434	0.00415887
435	0.377494	435	0.285258	435	0.00546116
436	0.382983	436	0.284942	436	0.00685163
437	0.387105	437	0.284988	437	0.00826011
438	0.388903	438	0.285198	438	0.00981469
439	0.39075	439	0.286086	439	0.0117807
440	0.392327	440	0.286779	440	0.0135181
441	0.393163	441	0.287668	441	0.0155849
442	0.398716	442	0.288588	442	0.0156424
443	0.40323	443	0.290069	443	0.0184479
444	0.407321	444	0.291037	444	0.0200632
445	0.409988	445	0.292885	445	0.0219895
446	0.412804	446	0.294402	446	0.0236454
447	0.417603	447	0.296211	447	0.0253655
448	0.420714	448	0.2981	448	0.0271355
449	0.423142	449	0.299534	449	0.0290595
450	0.42504	450	0.300879	450	0.0307091
451	0.431174	451	0.302869	451	0.0324757
452	0.43583	452	0.306016	452	0.0350251
453	0.437581	453	0.307432	453	0.036612
454	0.440917	454	0.309312	454	0.0383617
455	0.444089	455	0.311382	455	0.0403441
456	0.446802	456	0.313627	456	0.0426073
457	0.449296	457	0.31566	457	0.0445684
458	0.455046	458	0.317666	458	0.0469042
459	0.459366	459	0.320503	459	0.0491587
460	0.463178	460	0.322097	460	0.0514155
461	0.465958	461	0.324258	461	0.0535351
462	0.469902	462	0.326298	462	0.0559129
463	0.473143	463	0.329083	463	0.0583801
464	0.476262	464	0.330976	464	0.0605922
465	0.481516	465	0.333537	465	0.0632879
466	0.486121	466	0.334789	466	0.065339
467	0.489326	467	0.339302	467	0.0685711
468	0.492872	468	0.340115	468	0.0702189
469	0.500029	469	0.34179	469	0.0724996
470	0.504936	470	0.344541	470	0.0753488
471	0.505637	471	0.346594	471	0.0777097
472	0.513974	472	0.349907	472	0.0783852
473	0.520594	473	0.351987	473	0.0822516
474	0.521792	474	0.354509	474	0.084373
475	0.526927	475	0.357363	475	0.0869422
476	0.535275	476	0.359834	476	0.0890004
477	0.540535	477	0.362851	477	0.0907915
478	0.544946	478	0.365779	478	0.0932426
479	0.552483	479	0.36847	479	0.0950657
480	0.557879	480	0.371712	480	0.0972418
481	0.562784	481	0.374717	481	0.0990454
482	0.564312	482	0.377417	482	0.100958
483	0.575554	483	0.380674	483	0.102476
484	0.582173	484	0.384393	484	0.10429
485	0.587971	485	0.387406	485	0.10556
486	0.595147	486	0.390731	486	0.107324
487	0.600843	487	0.394422	487	0.10817
488	0.607319	488	0.397756	488	0.109779
489	0.613286	489	0.400811	489	0.110473
490	0.619865	490	0.40497	490	0.111767
491	0.626745	491	0.40882	491	0.112455
492	0.631071	492	0.412722	492	0.113475
493	0.637096	493	0.416397	493	0.114052
494	0.647963	494	0.420798	494	0.114734
495	0.654395	495	0.425028	495	0.115189
496	0.66167	496	0.429295	496	0.11575
497	0.664968	497	0.433335	497	0.115934
498	0.676185	498	0.438011	498	0.116338
499	0.682523	499	0.442622	499	0.116566
500	0.688912	500	0.44713	500	0.116777
501	0.696961	501	0.45245	501	0.116953
502	0.702433	502	0.45724	502	0.11683
503	0.710008	503	0.462745	503	0.116821
504	0.720115	504	0.467314	504	0.116909
505	0.724061	505	0.473062	505	0.116997
506	0.734515	506	0.477829	506	0.116654
507	0.739759	507	0.483512	507	0.116742
508	0.74966	508	0.488967	508	0.116566
509	0.757151	509	0.494981	509	0.116469
510	0.767274	510	0.500541	510	0.11625
511	0.772077	511	0.506572	511	0.115908
512	0.782246	512	0.512469	512	0.115689
513	0.790481	513	0.518365	513	0.115347
514	0.798346	514	0.524337	514	0.115005
515	0.808063	515	0.530562	515	0.11455
516	0.816705	516	0.537084	516	0.114288
517	0.825889	517	0.543829	517	0.113912
518	0.835128	518	0.549606	518	0.112987
519	0.843965	519	0.556462	519	0.112333
520	0.852793	520	0.562924	520	0.11142
521	0.86073	521	0.56939	521	0.110568
522	0.867332	522	0.575839	522	0.109537
523	0.879914	523	0.582188	523	0.108611
524	0.889984	524	0.589577	524	0.107713
525	0.896865	525	0.59489	525	0.105947
526	0.90663	526	0.602275	526	0.10507
527	0.915839	527	0.608805	527	0.103827
528	0.924083	528	0.615595	528	0.100617
529	0.929137	529	0.622133	529	0.100285
530	0.936158	530	0.629041	530	0.0988334
531	0.944679	531	0.63539	531	0.0968616
532	0.952274	532	0.643254	532	0.0956215
533	0.959536	533	0.649257	533	0.0936621
534	0.965106	534	0.657328	534	0.0922289
535	0.971918	535	0.663556	535	0.090291
536	0.976237	536	0.671161	536	0.0888507
537	0.984465	537	0.678166	537	0.0871245
538	0.987399	538	0.685569	538	0.0855032
539	0.991967	539	0.693239	539	0.0840106
540	0.994179	540	0.700481	540	0.0825306
541	0.996234	541	0.708793	541	0.081055
542	0.997869	542	0.716632	542	0.079902
543	1	543	0.724656	543	0.0785725
544	1	544	0.732556	544	0.0774415
545	1	545	0.740401	545	0.0762075
546	0.999639	546	0.748484	546	0.0753488
547	0.997968	547	0.757332	547	0.0744108
548	0.996561	548	0.765587	548	0.0735632
549	0.993821	549	0.772652	549	0.0724191
550	0.992714	550	0.783159	550	0.0728861
551	0.995418	551	0.797976	551	0.0759968
552	0.988886	552	0.801509	552	0.0733454
553	0.98585	553	0.809112	553	0.0731681
554	0.983307	554	0.818286	554	0.0737326
555	0.979685	555	0.826321	555	0.0738536
556	0.977385	556	0.834991	556	0.0746855
557	0.974234	557	0.843524	557	0.0750413
558	0.972298	558	0.851943	558	0.0764346
559	0.970273	559	0.85897	559	0.0771408
560	0.968284	560	0.867361	560	0.0784422
561	0.967307	561	0.86859	561	0.0796816
562	0.966457	562	0.880627	562	0.0812023
563	0.966237	563	0.887559	563	0.0826702
564	0.966332	564	0.894456	564	0.0844802
565	0.967276	565	0.901317	565	0.0861809
566	0.967024	566	0.905929	566	0.0877462
567	0.968126	567	0.911382	567	0.0895995
568	0.970494	568	0.916808	568	0.0917856
569	0.977034	569	0.926892	569	0.0968531
570	0.975505	570	0.926862	570	0.0968447
571	0.977225	571	0.930257	571	0.0992406
572	0.978598	572	0.933605	572	0.101725
573	0.981253	573	0.936544	573	0.104598
574	0.984208	574	0.93901	574	0.107505
575	0.986205	575	0.940789	575	0.110351
576	0.987108	576	0.942359	576	0.112891
577	0.98811	577	0.942843	577	0.116628
578	0.98685	578	0.943296	578	0.118246
579	0.986205	579	0.942661	579	0.122725
580	0.984047	580	0.942661	580	0.126248
581	0.982601	581	0.943115	581	0.129031
582	0.978246	582	0.941362	582	0.131893
583	0.972805	583	0.940005	583	0.135281
584	0.966961	584	0.93898	584	0.138765
585	0.958633	585	0.937506	585	0.141055
586	0.950422	586	0.936634	586	0.145295
587	0.940073	587	0.935313	587	0.146347
588	0.928897	588	0.933964	588	0.153496
589	0.917907	589	0.934624	589	0.157613
590	0.904505	590	0.933425	590	0.161294
591	0.888871	591	0.932139	591	0.165291
592	0.873207	592	0.932468	592	0.169263
593	0.855084	593	0.932946	593	0.173462
594	0.836354	594	0.933156	594	0.177994
595	0.814964	595	0.934504	595	0.181577
596	0.796214	596	0.935073	596	0.186424
597	0.772077	597	0.936874	597	0.190881
598	0.751143	598	0.93907	598	0.195111
599	0.726748	599	0.941423	599	0.19978
600	0.701556	600	0.944265	600	0.204586
601	0.675228	601	0.947511	601	0.209207
602	0.649771	602	0.950799	602	0.21369
603	0.623888	603	0.953853	603	0.218105
604	0.596877	604	0.957869	604	0.221974
605	0.571141	605	0.96178	605	0.227293
606	0.54526	606	0.966016	606	0.230551
607	0.51979	607	0.970489	607	0.236818
608	0.492923	608	0.974828	608	0.241363
609	0.468563	609	0.979752	609	0.246652
610	0.444316	610	0.983533	610	0.251114
611	0.42062	611	0.987393	611	0.255963
612	0.398808	612	0.990951	612	0.260135
613	0.377912	613	0.994011	613	0.264777
614	0.357584	614	0.996152	614	0.269379
615	0.33839	615	0.998138	615	0.272717
616	0.320277	616	0.999518	616	0.277803
617	0.302611	617	0.999743	617	0.281831
618	0.286632	618	1	618	0.286026
619	0.271648	619	0.998587	619	0.289156
620	0.25688	620	0.996248	620	0.294148
621	0.244017	621	0.993532	621	0.297442
622	0.230953	622	0.988503	622	0.301225
623	0.221126	623	0.984133	623	0.3051
624	0.210166	624	0.976957	624	0.308325
625	0.198762	625	0.970022	625	0.311376
626	0.187614	626	0.960762	626	0.312863
627	0.180489	627	0.951409	627	0.318608
628	0.172509	628	0.940155	628	0.32138
629	0.164415	629	0.927963	629	0.324816
630	0.158059	630	0.913842	630	0.325945
631	0.150324	631	0.89915	631	0.328958
632	0.14539	632	0.883717	632	0.331975
633	0.13792	633	0.866998	633	0.334632
634	0.132495	634	0.850626	634	0.335363
635	0.128811	635	0.832245	635	0.339019
636	0.123826	636	0.812792	636	0.341261
637	0.118282	637	0.792521	637	0.343321
638	0.112872	638	0.771845	638	0.345402
639	0.109959	639	0.751687	639	0.347437
640	0.105534	640	0.728887	640	0.348826
641	0.101638	641	0.708298	641	0.350777
642	0.0956633	642	0.686283	642	0.351825
643	0.0945591	643	0.664208	643	0.353507
644	0.0922204	644	0.641869	644	0.354139
645	0.0891749	645	0.620113	645	0.356633
646	0.0865532	646	0.59782	646	0.359125
647	0.0824627	647	0.576986	647	0.360817
648	0.0799143	648	0.55554	648	0.361401
649	0.0775778	649	0.534121	649	0.363688
650	0.0754515	650	0.513446	650	0.365927
651	0.0728952	651	0.492522	651	0.367209
652	0.0706299	652	0.47242	652	0.370116
653	0.0686229	653	0.452755	653	0.371351
654	0.0672944	654	0.434004	654	0.373975
655	0.0635225	655	0.415049	655	0.375703
656	0.0627322	656	0.398315	656	0.376981
657	0.0598283	657	0.380275	657	0.380997
658	0.0588925	658	0.363488	658	0.383761
659	0.0566372	659	0.34722	659	0.386511
660	0.0558836	660	0.331497	660	0.38911
661	0.0529059	661	0.316779	661	0.392662
662	0.0509927	662	0.30241	662	0.395339
663	0.0507662	663	0.289313	663	0.399627
664	0.0486617	664	0.276888	664	0.401754
665	0.046798	665	0.264316	665	0.407048
666	0.0451634	666	0.252141	666	0.411059
667	0.043425	667	0.240768	667	0.415293
668	0.0416319	668	0.229643	668	0.419066
669	0.0416319	669	0.220065	669	0.423884
670	0.0411162	670	0.210375	670	0.428683
671	0.0399303	671	0.199657	671	0.433495
672	0.0357842	672	0.192134	672	0.438353
673	0.0375252	673	0.184211	673	0.443158
674	0.0346546	674	0.17543	674	0.449009
675	0.0350889	675	0.167765	675	0.454688
676	0.0335266	676	0.160754	676	0.460414
677	0.0321693	677	0.154228	677	0.465119
678	0.0314099	678	0.147707	678	0.47171
679	0.0302098	679	0.141773	679	0.477687
680	0.0283986	680	0.136044	680	0.484227
681	0.0273847	681	0.130285	681	0.489858
682	0.0277671	682	0.124929	682	0.49613
683	0.0249317	683	0.120158	683	0.502104
684	0.0259234	684	0.115311	684	0.507901
685	0.0248555	685	0.110927	685	0.514191
686	0.023456	686	0.10711	686	0.520891
687	0.0233704	687	0.1028	687	0.527127
688	0.0226099	688	0.09872	688	0.533081
689	0.0209488	689	0.0949522	689	0.539004
690	0.0209773	690	0.0914442	690	0.545038
691	0.0203801	691	0.0884495	691	0.550668
692	0.0176844	692	0.0839085	692	0.556383
693	0.0179866	693	0.0811192	693	0.561823
694	0.0174106	694	0.077771	694	0.567452
695	0.0157981	695	0.0747953	695	0.573143
696	0.0163164	696	0.071937	696	0.578615
697	0.0173068	697	0.0716012	697	0.585389
698	0.0174295	698	0.0710859	698	0.59131
699	0.0187616	699	0.0700561	699	0.596984
700	0.0143582	700	0.0632116	700	0.59917
701	0.0121047	701	0.0612295	701	0.603457
702	0.0136721	702	0.059157	702	0.608711
703	0.0118797	703	0.0567822	703	0.61308
704	0.0120485	704	0.0550491	704	0.617014
705	0.0106528	705	0.0532958	705	0.621122
706	0.0115143	706	0.0513462	706	0.625167
707	0.0100073	707	0.0500799	707	0.628616
708	0.0093717	708	0.0480668	708	0.631625
709	0.00957728	709	0.0466065	709	0.635314
710	0.00954925	710	0.0452767	710	0.638364
711	0.00841924	711	0.0439022	711	0.641011
712	0.00796209	712	0.0422508	712	0.644195
713	0.00827926	713	0.0410663	713	0.646421
714	0.00649913	714	0.0399993	714	0.649261
715	0.00761707	715	0.0386556	715	0.650801
716	0.00620128	716	0.0371636	716	0.653209
717	0.00679709	717	0.0366321	717	0.655195
718	0.00554083	718	0.0352817	718	0.65706
719	0.00563382	719	0.0340484	719	0.658188
720	0.00580123	720	0.0333575	720	0.660141
721	0.00482519	721	0.0323451	721	0.66156
722	0.0042123	722	0.0313568	722	0.662749
723	0.00476946	723	0.0306679	723	0.664097
724	0.00417517	724	0.0295438	724	0.664747
725	0.00321969	725	0.0290395	725	0.666387
726	0.00355352	726	0.027986	726	0.66717
727	0.00337731	727	0.027048	727	0.668373
728	0.00310845	728	0.0263623	728	0.669159
729	0.00283968	729	0.0257113	729	0.670156
730	0.00273775	730	0.0247185	730	0.671103
731	0.00231167	731	0.0241484	731	0.672368
732	0.00231167	732	0.0240914	732	0.673689
733	0.00211723	733	0.0230434	733	0.674457
734	0.00180252	734	0.0226336	734	0.675996
735	0.00168222	735	0.0218829	735	0.677007
736	0.00135844	736	0.0214963	736	0.679249
737	0.00128445	737	0.0209282	737	0.681312
738	0.00123821	738	0.0201901	738	0.683007
739	0.00170073	739	0.0202355	739	0.685412
740	0.00075748	740	0.0194073	740	0.687474
741	0.00184879	741	0.0191351	741	0.689517
742	0.000803691	742	0.0182738	742	0.692611
743	1.84665e-05	743	0.0181946	743	0.695448
744	0.000628103	744	0.0173455	744	0.698634
745	0.000951586	745	0.0178209	745	0.702345
746	0.000526464	746	0.0165989	746	0.705913
747	0.000637343	747	0.0166215	747	0.709763
748	0.000609622	748	0.0161919	748	0.714129
749	0.000129274	749	0.0165423	749	0.718591
750	0.000554182	750	0.0158303	750	0.723589
751	0.000905366	751	0.016045	751	0.728962
752	0.000369411	752	0.0153446	752	0.733677
753	0.00091461	753	0.015322	753	0.738496
754	0.000581902	754	0.0149269	754	0.744517
755	0.000507985	755	0.0145545	755	0.752246
756	0.000507985	756	0.0147802	756	0.757903
757	0.000665065	757	0.0146673	757	0.764288
758	0.000378649	758	0.0144755	758	0.772103
759	0.000738996	759	0.0142386	759	0.777338
760	0.000406362	760	0.0139341	760	0.785194
761	0	761	0.012965	761	0.793141
762	0.00235797	762	0.0152543	762	0.799922
763	0.000905366	763	0.0133255	763	0.806899
764	0.000711271	764	0.0128073	764	0.815233
765	0.000729754	765	0.0127848	765	0.822639
766	0.00106252	766	0.0124808	766	0.830661
767	0.00096083	767	0.0125596	767	0.837786
768	0.00100705	768	0.0122781	768	0.845235
769	0.00119197	769	0.0125708	769	0.852646
770	0.00155269	770	0.0129199	770	0.861546
771	0.00131219	771	0.0127622	771	0.868501
772	0.00171923	772	0.0133593	772	0.876184
773	0.00142318	773	0.0130326	773	0.882664
774	0.00180252	774	0.0136298	774	0.891055
775	0.00154344	775	0.0134269	775	0.898266
776	0.00245984	776	0.0142161	776	0.906042
777	0.00225611	777	0.013968	777	0.91275
778	0.00218203	778	0.0140807	778	0.919676
779	0.00235797	779	0.0140807	779	0.92574
780	0.00248763	780	0.0143401	780	0.933113
781	0.00274702	781	0.0136748	781	0.939386
782	0.00231167	782	0.0133029	782	0.944515
783	0.00395243	783	0.0148817	783	0.951023
784	0.00334022	784	0.014295	784	0.956272
785	0.00330313	785	0.0140243	785	0.961577
786	0.00389676	786	0.0144755	786	0.966748
787	0.00380398	787	0.0134494	787	0.971878
788	0.00424943	788	0.0117155	788	0.975519
789	0.00430513	789	0.0139229	789	0.980205
790	0.0043237	790	0.0140807	790	0.983467
791	0.00450012	791	0.0146109	791	0.987488
792	0.00465799	792	0.014656	792	0.990154
793	0.00519687	793	0.0151978	793	0.992535
794	0.00517828	794	0.0156044	794	0.995378
795	0.00552224	795	0.0156721	795	0.99688
796	0.00548504	796	0.0155705	796	0.998035
797	0.00565242	797	0.0160902	797	0.998186
798	0.00599658	798	0.0161354	798	0.999647
799	0.00645259	799	0.0168816	799	1
800	0.00692749	800	0.0168137	800	0.999546
801	0.00668535	801	0.0162936	801	0.998689
802	0.00675984	802	0.0166102	802	0.99658
803	0.00752385	803	0.0170513	803	0.995128
804	0.00712312	804	0.016565	804	0.993083
805	0.00817663	805	0.0177076	805	0.990203
806	0.00795276	806	0.0173341	806	0.986848
807	0.0084379	807	0.0182738	807	0.98293
808	0.00867125	808	0.0183078	808	0.978219
809	0.00907276	809	0.0182852	809	0.973025
810	0.00934367	810	0.0181266	810	0.968026
811	0.00982032	811	0.0189991	811	0.961951
812	0.00976422	812	0.0187044	812	0.955671
813	0.0104657	813	0.0190898	813	0.948556
814	0.0103534	814	0.0195661	814	0.941449
815	0.0107651	815	0.0198724	815	0.932583
816	0.0113082	816	0.020701	816	0.924826
817	0.0113363	817	0.0206102	817	0.91556
818	0.01143	818	0.0207124	818	0.905707
819	0.0121141	819	0.0208941	819	0.895961
820	0.0122923	820	0.021269	820	0.884427
821	0.0124517	821	0.0215418	821	0.873623
822	0.0129115	822	0.0219283	822	0.862199
823	0.0132494	823	0.0214622	823	0.849864
824	0.0134466	824	0.0224402	824	0.837639
825	0.0133246	825	0.0223264	825	0.824312
826	0.01433	826	0.0230206	826	0.811257
827	0.0141702	827	0.0221444	827	0.796739
828	0.0163918	828	0.0250607	828	0.784403
829	0.0145181	829	0.0219625	829	0.767909
830	0.0153743	830	0.023704	830	0.754353
831	0.0157039	831	0.0232825	831	0.739219
832	0.0164955	832	0.0229296	832	0.723239
833	0.0167218	833	0.0230434	833	0.708146
834	0.0168067	834	0.0239774	834	0.693326
835	0.0173162	835	0.0246158	835	0.676714
836	0.0174767	836	0.0241484	836	0.66187
837	0.0182322	837	0.024593	837	0.646621
838	0.0186103	838	0.025346	838	0.631017
839	0.0185914	839	0.0253802	839	0.615125
840	0.0189223	840	0.0254144	840	0.599924
841	0.0190075	841	0.0253802	841	0.585389
842	0.0197077	842	0.0258483	842	0.570225
843	0.0203517	843	0.0262937	843	0.55653
844	0.0205886	844	0.026168	844	0.54189
845	0.0207213	845	0.0276999	845	0.529091
846	0.0219165	846	0.0285928	846	0.515794
847	0.0212902	847	0.0273225	847	0.501201
848	0.0222014	848	0.027986	848	0.489528
849	0.0232658	849	0.030186	849	0.477741
850	0.0223914	850	0.029796	850	0.466276
851	0.0232182	851	0.0303581	851	0.455563
852	0.0246268	852	0.0303122	852	0.444165
853	0.0236082	853	0.0312879	853	0.434153
854	0.0240079	854	0.0306679	854	0.423465
855	0.0258376	855	0.0313683	855	0.414579
856	0.0237985	856	0.0281005	856	0.404076
857	0.0257422	857	0.0310238	857	0.39679
858	0.0258757	858	0.0307597	858	0.387711
859	0.0268686	859	0.0317704	859	0.380271
860	0.0258376	860	0.0326901	860	0.373698
861	0.0268686	861	0.0315636	861	0.364189
862	0.0292414	862	0.0339562	862	0.358217
863	0.0288678	863	0.0326096	863	0.34994
864	0.025933	864	0.0319313	864	0.342977
865	0.0284178	865	0.0296241	865	0.337344
866	0.0280637	866	0.0318049	866	0.329761
867	0.0307472	867	0.0337604	867	0.325573
868	0.0319481	868	0.0366206	868	0.321116
869	0.0295193	869	0.0332194	869	0.315434
870	0.0310737	870	0.037048	870	0.311647
871	0.0313426	871	0.0361009	871	0.308145
872	0.0319289	872	0.0394083	872	0.301288
873	0.0318328	873	0.0335186	873	0.295911
874	0.0311025	874	0.0342788	874	0.293126
875	0.031554	875	0.0350856	875	0.290133
876	0.0355137	876	0.0389334	876	0.290059
877	0.0364705	877	0.0415771	877	0.28382
878	0.0323713	878	0.0365744	878	0.279631
879	0.0357359	879	0.0415539	879	0.281028
880	0.0324579	880	0.037626	880	0.277296
881	0.0362868	881	0.0363203	881	0.271642
882	0.0280924	882	0.0337604	882	0.26945
883	0.0360354	883	0.0367245	883	0.270033
884	0.0361224	884	0.0402311	884	0.271797
885	0.0360258	885	0.0381696	885	0.269676
886	0.0289731	886	0.034152	886	0.266487
887	0.0337289	887	0.0345553	887	0.264635
888	0.0337482	888	0.0381233	888	0.26579
889	0.0317655	889	0.0436345	889	0.261338
890	0.041593	890	0.0423786	890	0.267492
891	0.0345774	891	0.0422856	891	0.267007
892	0.0387754	892	0.0388061	892	0.268192
893	0.035224	893	0.0406602	893	0.265838
894	0.0375543	894	0.0348896	894	0.267398
895	0.0324868	895	0.0391998	895	0.270878
896	0.0276046	896	0.0293604	896	0.266806
897	0.0347028	897	0.0436927	897	0.272837
898	0.0365865	898	0.0343364	898	0.26888
899	0.0474547	899	0.0417861	899	0.277356
900	0.0424402	900	0.0354086	900	0.280274
