# Supplementary material for: Enhanced solar water oxidation and unassisted water splitting using graphite-protected bulk heterojunction organic photoactive layers
Source: Nat Energy. 2025 Mar 18;10(5):581–91. doi: 10.1038/s41560-025-01736-6 (PMC12116381; doi:10.1038/s41560-025-01736-6)
Supplement: Supplementary file 5 — Raw data for Fig. 2. [file 41560_2025_1736_MOESM5_ESM.xlsx]

## Sheet: a
Voltage	Current density	Voltage	Current density	Voltage	Current density
VRHE	mA cm-2	VRHE	mA cm-2	VRHE	mA cm-2
	Continuous illumination		Chopped illumination		Dark
0.01976	-0.0174534	-0.00942	0.0752106	0.01977	-0.185225
0.029746	-0.016713	-0.00531	0.0264802	0.029763	-0.171145
0.039732	-0.0162319	-0.0012	0.0264802	0.039747	-0.159115
0.04974	-0.0155528	0.00261	0.0210657	0.049754	-0.148351
0.059726	-0.0153323	0.00656	0.0156512	0.05975	-0.14137
0.069723	-0.0152088	0.01067	0.0156512	0.069745	-0.132004
0.07972	-0.0147902	0.01463	0.0102367	0.079735	-0.123983
0.089743	-0.0146358	0.01859	0.0156512	0.089744	-0.116812
0.099753	-0.0143935	0.022546	0.0102367	0.099744	-0.111631
0.109744	-0.014349	0.026656	0.0102367	0.109733	-0.107336
0.11975	-0.0142568	0.030614	0.0102367	0.119739	-0.10727
0.129762	-0.0140757	0.034724	0.0102367	0.129745	-0.0992092
0.139747	-0.0139126	0.03853	0.0102367	0.139744	-0.0951742
0.149745	-0.0138508	0.04264	0.0102367	0.149741	-0.094835
0.15975	-0.0139211	0.046598	0.0102367	0.159743	-0.0899488
0.169752	-0.0136744	0.050555	0.0102367	0.169744	-0.089124
0.179749	-0.0136304	0.054665	0.0102367	0.17973	-0.0858961
0.189749	-0.0133611	0.058775	-0.135954	0.189736	-0.0823724
0.199752	-0.0132071	0.062885	-0.119711	0.199739	-0.0767286
0.209753	-0.0133437	0.066843	-0.114296	0.209739	-0.0768784
0.219756	-0.0128543	0.070649	-0.114296	0.219727	-0.0736943
0.229749	-0.0130214	0.074759	-0.114296	0.229732	-0.0754802
0.239757	-0.0128717	0.078717	-0.108882	0.239741	-0.0740428
0.249749	-0.0124306	0.082979	-0.098053	0.249733	-0.0719615
0.259748	-0.0124924	0.086785	-0.098053	0.259744	-0.0706958
0.26974	-0.0122721	0.09059	-0.103467	0.269745	-0.0674371
0.279736	-0.0120692	0.0947	-0.0926385	0.27974	-0.0709035
0.289745	-0.0113416	0.098506	-0.098053	0.289745	-0.0702951
0.299737	-0.0114916	0.102616	0.0589671	0.299744	-0.0723099
0.309728	-0.0111034	0.106878	0.0373092	0.309737	-0.0697965
0.319738	-0.0107997	0.110684	0.0210657	0.319751	-0.0649237
0.329741	-0.0108518	0.114794	0.0210657	0.329745	-0.0626088
0.339738	-0.0105258	0.118447	0.0102367	0.339743	-0.0605138
0.349734	-0.00989968	0.122709	0.0156512	0.34974	-0.0606816
0.359737	-0.00960406	0.126515	0.0102367	0.359751	-0.0607346
0.369742	-0.00930466	0.130777	0.0102367	0.369745	-0.0578244
0.379759	-0.00826375	0.134583	0.00482226	0.379741	-0.057476
0.389758	-0.00760661	0.138693	0.0102367	0.389743	-0.0556943
0.399763	-0.00674668	0.14265	0.00482226	0.399757	-0.055183
0.409765	-0.00539283	0.146456	-0.098053	0.409755	-0.0533177
0.419761	-0.00441837	0.150566	-0.0763951	0.419748	-0.0515099
0.429754	-0.00305575	0.154828	-0.0709806	0.429752	-0.0518887
0.439768	-0.00164489	0.158634	-0.0763951	0.439749	-0.0491459
0.449768	-0.000930371	0.162744	-0.0655661	0.449748	-0.0482329
0.459759	-0.000718622	0.166702	-0.0709806	0.459735	-0.047929
0.469765	-0.000277961	0.170812	-0.0601516	0.469748	-0.0442028
0.479767	-5.7059e-05	0.17477	-0.0655661	0.47975	-0.0452431
0.489764	0.000238127	0.17888	-0.0655661	0.489747	-0.0424032
0.499756	0.0012304	0.182685	-0.0655661	0.499739	-0.0427477
0.509762	0.00199363	0.186947	-0.0601516	0.509746	-0.0412926
0.51976	0.00388929	0.190753	0.0752106	0.519752	-0.0421654
0.529754	0.00544625	0.194863	0.0427237	0.529738	-0.0407145
0.539765	0.00721855	0.198669	0.0264802	0.539761	-0.0383908
0.54976	0.00965293	0.202931	0.0264802	0.549758	-0.0373364
0.559746	0.012863	0.206736	0.0156512	0.559755	-0.0362039
0.569755	0.0182516	0.210846	0.0156512	0.569758	-0.0339898
0.579755	0.0265594	0.2145	0.0102367	0.579771	-0.0338531
0.589755	0.0387258	0.218914	0.0210657	0.589764	-0.0316352
0.599747	0.0566516	0.222872	0.0156512	0.59976	-0.0313089
0.609759	0.0917127	0.226525	0.0156512	0.609764	-0.0296067
0.619749	0.166788	0.230483	0.00482226	0.619767	-0.0294169
0.629745	0.281987	0.234593	-0.0763951	0.629759	-0.0285526
0.639754	0.404943	0.238399	-0.0601516	0.639766	-0.0275516
0.649763	0.523597	0.242509	-0.0547371	0.649764	-0.0258364
0.659773	0.642481	0.246314	-0.0655661	0.659771	-0.0252319
0.669775	0.732799	0.250881	-0.0493226	0.669772	-0.0241384
0.67977	0.799318	0.254535	-0.0547371	0.679767	-0.024134
0.689776	0.907615	0.258645	-0.0493226	0.689777	-0.0230095
0.699786	1.1116	0.26245	-0.0547371	0.69978	-0.0220175
0.709777	1.44543	0.266712	-0.0439081	0.709772	-0.0209371
0.719774	1.86221	0.27067	-0.0493226	0.719765	-0.0207384
0.729781	2.39156	0.274628	-0.0493226	0.729775	-0.0199362
0.739781	3.0092	0.278281	0.0697961	0.739772	-0.0191512
0.749769	3.70318	0.283	0.0481382	0.749764	-0.0186575
0.759765	4.44534	0.286654	0.0264802	0.759769	-0.0180486
0.769744	5.21682	0.290764	0.0264802	0.769762	-0.0174359
0.779742	6.00495	0.294569	0.0156512	0.779771	-0.0168802
0.789745	6.78512	0.298831	0.0264802	0.789762	-0.0163907
0.799751	7.63746	0.302637	0.0156512	0.799762	-0.0159323
0.809759	8.47774	0.306595	0.0156512	0.80978	-0.015319
0.819743	9.33837	0.3104	0.0102367	0.819786	-0.0146665
0.829764	10.1791	0.314815	0.0210657	0.829784	-0.0142874
0.839749	11.0118	0.318773	0.0210657	0.839783	-0.0136127
0.849758	11.8143	0.322578	-0.0818095	0.849793	-0.0133352
0.859764	12.5579	0.326688	-0.0547371	0.859797	-0.0131981
0.869752	13.3527	0.330646	-0.0493226	0.869784	-0.0127176
0.879764	14.0722	0.334604	-0.0439081	0.879794	-0.0124132
0.889759	14.909	0.338562	-0.0547371	0.8898	-0.0119503
0.899765	15.5872	0.34252	-0.0547371	0.899801	-0.0118445
0.909759	16.2498	0.346782	-0.0439081	0.909796	-0.0115226
0.919757	16.8678	0.35074	-0.0384936	0.9198	-0.0113722
0.929761	17.4973	0.354545	-0.0439081	0.929802	-0.0106404
0.939774	18.1397	0.358655	-0.0493226	0.939809	-0.0107817
0.949767	18.7258	0.362613	-0.0439081	0.949801	-0.0104951
0.959771	19.2959	0.366723	0.102283	0.959799	-0.0102569
0.96977	19.7222	0.370681	0.0481382	0.969808	-0.00967922
0.979773	20.2227	0.374791	0.0318947	0.979803	-0.00975862
0.989776	20.5747	0.378901	0.0373092	0.989804	-0.0091676
0.999772	20.942	0.382859	0.0373092	0.999802	-0.00933569
1.00978	21.3394	0.386664	0.0264802	1.0098	-0.00907993
1.01977	21.7351	0.390622	0.0264802	1.0198	-0.00925594
1.02977	21.9945	0.39458	0.0264802	1.0298	-0.00880611
1.03976	22.458	0.39869	0.0264802	1.0398	-0.00856364
1.04978	22.6119	0.402496	0.0210657	1.0498	-0.00830774
1.05978	23.0234	0.406606	0.0210657	1.0598	-0.00814014
1.06977	23.0534	0.410563	-0.0818095	1.0698	-0.00802965
1.07977	23.3375	0.414673	-0.0547371	1.0798	-0.00770795
1.08977	23.5807	0.418479	-0.0493226	1.08981	-0.00768177
1.09978	23.8956	0.422437	-0.0439081	1.09982	-0.00700696
1.10978	24.1504	0.426547	-0.0384936	1.10982	-0.00726279
1.11977	24.3411	0.430505	-0.0384936	1.11982	-0.0068347
1.12977	24.3999	0.43431	-0.0439081	1.12982	-0.00654396
1.13978	24.4306	0.438572	-0.0330791	1.13983	-0.00628834
1.14978	24.4953	0.442682	-0.0276646	1.14983	-0.00634968
1.15977	24.8971	0.446945	-0.0222501	1.15983	-0.00534456
1.16977	25.0758	0.450598	-0.0276646	1.16983	-0.00522548
1.17979	25.3502	0.455165	0.140184	1.17984	-0.00549894
1.18979	25.3631	0.458361	0.0589671	1.18983	-0.005913
1.19977	25.6872	0.462624	0.0535527	1.19982	-0.00544604
1.20978	25.6342	0.466582	0.0373092	1.20983	-0.0057236
1.21981	25.7152	0.470692	0.0427237	1.21984	-0.00524318
1.2298	25.833	0.474497	0.0318947	1.22984	-0.0051547
1.2398	26.1555	0.478759	0.0373092	1.23983	-0.00506223
1.24981	26.1776	0.482565	0.0318947	1.24984	-0.00492099
1.2598	26.3627	0.486675	0.0373092	1.25984	-0.00452859
1.26979	26.4291	0.490328	0.0210657	1.26984	-0.00418912
1.27979	26.5258	0.494591	0.0264802	1.27983	-0.00397746
1.28979	26.6857	0.498396	-0.087224	1.28982	-0.00427721
1.2998	26.7465	0.502658	-0.0547371	1.29983	-0.00360696
1.3098	26.8303	0.506616	-0.0439081	1.30983	-0.00348793
1.31979	26.9967	0.510878	-0.0330791	1.31983	-0.00329818
1.3298	27.3061	0.514836	-0.0330791	1.32984	-0.00328944
1.3398	27.1779	0.518946	-0.0168357	1.33983	-0.00322336
1.3498	27.2546	0.5226	-0.0276646	1.34983	-0.0031657
1.3598	27.1944	0.52671	-0.0168357	1.35983	-0.00294991
1.36981	27.4261	0.530668	-0.0276646	1.36984	-0.00275599
1.37981	27.5294	0.53493	-0.0168357	1.37985	-0.00228842
1.3898	27.739	0.538431	-0.0222501	1.38984	-0.00168459
1.39979	27.8095	0.542541	0.145599	1.39984	-0.00135805
1.40979	27.8686	0.546499	0.0806251	1.40985	-0.000692244
1.4198	28.0497	0.550609	0.0643816	1.41986	0.000211751
		0.554414	0.0481382
		0.558524	0.0481382
		0.562634	0.0481382
		0.566592	0.0535527
		0.570398	0.0427237
		0.574508	0.0481382
		0.578618	0.0535527
		0.582728	0.0589671
		0.586381	-0.0818095
		0.590491	-0.0493226
		0.594753	-0.0384936
		0.598864	-0.0276646
		0.602365	-0.0439081
		0.606322	-0.0384936
		0.610585	-0.0276646
		0.614543	-0.0276646
		0.618348	-0.0330791
		0.622306	-0.0276646
		0.626416	-0.0222501
		0.63083	0.448809
		0.634788	0.416322
		0.638898	0.432565
		0.643008	0.454223
		0.647118	0.465053
		0.650924	0.443396
		0.654729	0.427152
		0.658839	0.410908
		0.662797	0.400078
		0.666603	0.37842
		0.670561	0.37842
		0.674518	-0.406678
		0.678629	-0.152198
		0.682739	-0.0926385
		0.686696	-0.0763951
		0.690806	-0.0601516
		0.694764	-0.0493226
		0.698418	-0.0601516
		0.702223	-0.0547371
		0.706485	-0.0493226
		0.710443	-0.0439081
		0.714553	-0.0384936
		0.718815	1.74829
		0.722773	1.6021
		0.726883	1.73746
		0.730689	1.88906
		0.734647	2.07857
		0.7383	2.25725
		0.742258	2.47924
		0.74652	2.71748
		0.750782	2.97737
		0.754892	3.23727
		0.758698	3.47009
		0.762656	-0.28756
		0.766614	-0.184684
		0.770571	-0.146783
		0.774529	-0.125125
		0.778639	-0.103467
		0.782597	-0.087224
		0.786555	-0.0763951
		0.790513	-0.0763951
		0.794775	-0.0655661
		0.798733	-0.0547371
		0.80269	-0.0547371
		0.806648	7.36852
		0.810758	7.623
		0.814868	7.92622
		0.818826	8.31064
		0.822936	8.62466
		0.826742	8.94413
		0.830395	9.27442
		0.834505	9.68049
		0.838463	10.0054
		0.842725	10.3086
		0.846683	10.6713
		0.850489	-0.141369
		0.854446	-0.098053
		0.858556	-0.0763951
		0.862666	-0.0655661
		0.866624	-0.0601516
		0.870734	-0.0547371
		0.874844	-0.0493226
		0.878498	-0.0547371
		0.882608	-0.0601516
		0.886565	-0.0547371
		0.890371	-0.0655661
		0.894177	14.5427
		0.898134	14.9271
		0.902244	15.2195
		0.906202	15.4686
		0.910465	15.7989
		0.914422	16.1075
		0.91838	16.3511
		0.92249	16.6598
		0.926448	16.8439
		0.930406	17.212
		0.934516	17.4719
		0.938321	-0.0655661
		0.942431	-0.0655661
		0.946389	-0.0601516
		0.950499	-0.0601516
		0.954457	-0.0493226
		0.958567	-0.0493226
		0.962525	-0.0493226
		0.966635	-0.0439081
		0.970593	-0.0439081
		0.97455	-0.0439081
		0.978661	-0.0439081
		0.982466	19.8164
		0.986576	20.2225
		0.990686	20.504
		0.994492	20.5744
		0.998602	20.8452
		1.00256	21.1646
		1.00621	21.1917
		1.01032	21.2729
		1.01428	21.5761
		1.01824	21.6736
		1.02235	21.8035
		1.02646	-0.0276646
		1.03057	-0.0384936
		1.03437	-0.0384936
		1.03848	-0.0384936
		1.04244	-0.0384936
		1.04655	-0.0384936
		1.05051	-0.0384936
		1.05447	-0.0330791
		1.05858	-0.0330791
		1.06254	-0.0330791
		1.06649	-0.0330791
		1.0706	23.2275
		1.07456	23.39
		1.07852	23.417
		1.08248	23.4712
		1.08659	23.5145
		1.09054	23.6065
		1.0945	23.6932
		1.09861	23.8286
		1.10257	24.0181
		1.10668	24.0993
		1.11049	24.1534
		1.1146	-0.0168357
		1.11855	-0.0330791
		1.12251	-0.0330791
		1.12662	-0.0384936
		1.13058	-0.0330791
		1.13454	-0.0330791
		1.13865	-0.0330791
		1.14261	-0.0330791
		1.14671	-0.0276646
		1.15067	-0.0276646
		1.15463	-0.0276646
		1.15859	24.9927
		1.16255	24.8843
		1.1665	25.0197
		1.17046	24.9872
		1.17457	24.9927
		1.17853	25.063
		1.18249	25.2688
		1.1866	25.0955
		1.19056	25.2742
		1.19451	25.5016
		1.19847	25.3608
		1.20258	-0.00600668
		1.20654	-0.0222501
		1.2105	-0.0222501
		1.21461	-0.0222501
		1.21856	-0.0222501
		1.22252	-0.0222501
		1.22663	-0.0222501
		1.23059	-0.0168357
		1.23455	-0.0168357
		1.23851	-0.0168357
		1.24262	-0.0168357
		1.24673	25.9998
		1.25068	26.0701
		1.25479	26.3192
		1.25875	26.3354
		1.26286	26.238
		1.26667	26.2867
		1.27078	26.46
		1.27489	26.6549
		1.27885	26.709
		1.28296	26.8715
		1.28676	26.7902
		1.29072	0.00482226
		1.29468	-0.0114212
		1.29863	-0.0114212
		1.30274	-0.0114212
		1.3067	-0.0114212
		1.31066	-0.0114212
		1.31477	-0.0114212
		1.31873	-0.0114212
		1.32284	-0.0114212
		1.32679	-0.00600668
		1.33091	-0.00600668
		1.33502	27.3046
		1.33897	27.2722
		1.34293	27.3967
		1.34689	27.4671
		1.351	27.4508
		1.35496	27.4995
		1.35907	27.5808
		1.36302	27.5916
		1.36698	27.662
		1.37094	27.7865
		1.37505	27.6566
		1.37901	0.0210657
		1.38296	-0.000592208
		1.38692	-0.000592208
		1.39103	-0.000592208
		1.39499	0.00482226
		1.3991	0.00482226
		1.40291	0.00482226
		1.40702	0.00482226
		1.41113	0.00482226
		1.41508	0.00482226
		1.41919	0.0102367

## Sheet: b
Onset potential	Current density at 1.23 VRHE
VRHE	mA cm-2
0.67715	22.9
0.69605	21.06
0.72197	26.4
0.70198	25.5
0.70146	21.6
0.6875	23.1
0.66272	25.8

## Sheet: c
Time	Current density
s	mA cm-2
0.2	25.1032
0.6	25.4675
2.6	24.6605
6.2	25.4045
6.4	25.4478
6.6	25.2851
8.2	25.2669
20.8	25.2718
21	25.0696
23.2	24.8065
24.6	25.1627
26.6	25.1377
26.8	25.2152
30.2	25.0222
30.4	25.1542
31	24.4332
31.6	23.8774
32.2	23.9891
32.4	23.3155
32.8	23.4847
33	24.6617
33.6	23.7455
34.8	23.0858
35.8	22.5459
36	23.0282
37.6	22.6829
37.8	22.6827
41.2	22.7862
41.4	22.6141
43.4	22.9894
46.8	22.9298
47	22.8307
47.6	22.7889
47.8	22.7943
49.4	22.73
49.6	22.664
51.2	22.7969
52	23.018
63.6	22.6877
63.8	22.6154
65.6	22.426
65.8	22.3974
66	22.5555
67.8	23.0082
75	22.7829
76.8	22.5791
77	22.8647
85.2	22.5884
85.4	22.7964
85.6	22.8227
86.8	22.9207
87.6	22.6493
87.8	22.8307
88.2	22.7842
88.6	22.4077
91.2	22.7819
92.4	22.5328
93.8	22.6103
97.2	22.8834
97.4	23.1773
99.2	22.776
99.4	22.638
99.6	22.9568
99.8	22.9939
102.8	22.9774
103	22.817
104.8	22.7951
105	22.8254
106.2	22.7341
106.4	22.8533
110.4	22.9865
110.6	22.9407
121	23.0181
121.6	22.8758
121.8	22.8123
125.2	23.0615
125.4	22.9619
132.4	22.9783
132.6	22.9686
132.8	23.0774
136.4	23.1496
136.6	23.0908
138.2	23.1
138.4	23.0662
150.2	23.0797
150.4	23.0316
153	23.123
153.2	23.0504
156.6	22.8308
156.8	22.6329
157.6	22.7932
157.8	22.744
177.4	22.86
177.6	23.116
180.4	23.0754
180.6	23.0359
188.6	22.874
188.8	22.6784
190.8	22.6601
192.2	23.0575
199.8	22.9651
200	22.9471
203.4	22.7681
203.6	22.6224
217.2	23.079
217.4	23.1031
219.2	23.1606
225.8	22.9475
226	23.0867
227.8	23.1861
228	23.1155
231.4	22.806
232.2	23.0175
233.4	23.0683
233.6	23.1117
237.4	23.2118
237.6	23.2001
239.2	23.1932
239.6	23.0152
240.2	22.9336
242.8	23.0346
244.8	23.1719
255.8	22.8155
266	22.8229
266.2	22.852
267	23.0634
267.2	22.9259
276.2	22.9801
276.4	22.8772
278.2	22.8915
278.4	22.8143
292.8	22.7934
293	22.8823
294.8	22.7742
295	22.8497
300	23.0162
300.2	22.9481
300.4	22.9448
300.6	22.9608
304.2	22.8809
305	22.7332
305.2	22.9445
305.4	22.6126
306	22.8858
306.2	22.6767
308.2	22.769
309.6	22.8494
323.2	22.9409
323.4	23.0488
324.6	23.0992
328.4	22.8895
328.6	22.864
329.4	22.679
329.6	22.7528
340.2	22.786
340.4	22.873
341	22.961
343.2	22.9414
361.4	23.267
361.6	23.0424
362	22.8227
362.2	22.7351
365.8	22.9465
367.6	23.11
367.8	23.1146
371.4	23.0266
371.8	22.7419
373.2	23.2217
373.4	23.069
374.8	22.9769
375.4	23.1875
385.6	23.0393
385.8	22.9843
386	22.9837
393.8	22.7729
394	22.7459
395.6	22.9205
395.8	22.9375
397.4	22.7924
399.8	22.7362
400	22.8084
401.2	22.8314
401.4	22.7865
425.8	23.0016
426	22.9022
429	22.9188
429.2	22.9153
432.8	22.9043
434.6	22.9075
434.8	22.9899
438.4	22.6647
438.6	22.7676
440.2	22.7231
440.4	22.8271
444	22.9938
444.8	23.0133
451.6	22.9614
456	22.8113
460.6	23.1266
460.8	23.0977
462.6	23.0825
462.8	23.0032
463.4	22.9465
466.4	23.0217
467.8	23.0576
468	22.9435
468.2	22.8102
485.6	22.7484
485.8	22.8926
488.6	22.6811
488.8	22.8075
494.4	22.8987
501.8	22.7801
502	22.6537
505.4	22.8272
505.6	22.926
505.8	23.0578
507.4	23.1669
513	22.8045
513.2	22.8096
516.6	23.0553
516.8	22.9363
518.6	22.9761
518.8	22.985
519.8	22.9081
520	22.9019
520.8	22.833
521	22.9461
527.8	22.7892
528	22.905
529.8	22.6523
530	22.8308
539	23.1185
539.2	22.7921
550.8	22.6076
551	22.6948
552.2	22.8118
552.4	22.9051
552.8	22.9238
555.4	22.5442
555.6	22.6937
563.4	22.7072
563.6	22.6323
564.4	22.7138
564.6	22.6286
568.8	22.9402
571.6	22.9593
572.6	22.8716
572.8	22.8303
574.6	22.838
574.8	22.8111
575	22.7331
575.2	22.8616
585.8	22.9291
586.4	22.8502
594	23.0572
594.2	23.0461
594.8	23.0615
595	23.036
596.8	22.9079
597	22.9491
606	22.9184
606.2	22.8672
608.2	22.8451
608.4	22.933
622.8	22.6303
623	22.6961
624.8	22.8616
625	22.874
628.4	22.7925
628.6	22.6054
630.4	22.677
630.6	22.8043
634.6	22.814
636	22.961
636.2	23.0541
640.6	23.0183
640.8	22.9266
641.6	22.9899
641.8	22.8758
645.2	23.0116
645.4	22.9528
647.2	22.9802
647.4	23.1004
650.4	22.932
651	22.8451
652.8	22.8515
653	22.8297
656.4	22.9606
658.4	22.5937
664.2	22.8491
665.8	22.7659
666	22.8298
669.6	22.6738
669.8	22.7656
673.2	22.9932
673.4	23.0553
675.2	22.9146
675.4	22.9981
677.2	22.7753
679.2	22.8733
687	22.7373
687.2	22.9699
690	22.881
690.2	22.7698
692	23.0701
692.2	22.9055
695.4	22.9998
695.8	22.798
716	22.8107
716.2	22.7967
721.8	22.8287
722	22.5836
723.8	22.7966
724	22.6514
725.2	22.8195
725.4	22.8921
726.4	22.7175
726.6	22.6966
726.8	22.6035
728.4	22.7826
728.6	22.7595
729.2	22.7696
730.2	22.8659
738	22.681
738.2	22.5575
740.4	22.7388
740.6	22.8952
740.8	22.8066
746.2	22.7316
746.4	22.8674
747.8	22.7317
748	22.8925
751.4	22.7678
751.6	22.8663
752.4	22.876
752.6	22.8706
754.2	22.7051
754.4	22.6965
755.8	22.7804
757	22.8176
768.6	22.9552
768.8	22.9924
770.2	22.9388
770.4	22.8593
780.6	22.9475
780.8	23.1204
782	23.023
782.2	22.9479
785	22.9286
785.2	23.0348
787.6	22.6645
787.8	22.7412
790.6	22.91
790.8	22.9408
792.6	23.0159
792.8	23.1382
797	22.5132
797.2	22.6269
798	22.9708
798.4	22.6542
801.4	22.7178
802.6	22.7774
804	22.7915
804.2	22.7492
808.6	22.7542
808.8	22.7413
809.4	22.6939
809.6	22.7423
821.2	22.8196
822	22.7545
822.4	22.8192
825.4	22.7407
830	22.73
831.8	22.7775
832	22.8647
833	22.5672
836.6	22.5066
838.8	22.6978
839	22.7521
841	22.7481
841.2	22.8798
843	22.8396
843.2	22.6626
843.6	22.7884
844.2	22.7361
844.4	22.7712
845	22.82
845.4	22.6417
854.8	22.6032
855	22.6936
857.2	22.6182
857.4	22.7384
872	22.6649
872.2	22.6883
874.4	22.8199
874.6	22.6986
880.8	22.3711
881	22.432
882	22.776
882.2	22.7694
887.2	22.901
887.4	22.8045
893.2	22.9029
893.4	22.8284
896.8	22.6775
897	22.6271
898.8	22.8442
899	22.7641
903	22.8397
904.4	22.6942
904.6	22.8725
908	22.991
908.2	22.7322
910	22.8564
910.2	22.7936
917.8	23.0157
919.4	22.801
920.6	22.9425
920.8	23.0428
921.8	22.8251
922	22.6714
924.4	22.5244
924.6	22.7086
926.8	22.6957
927	22.8142
929	22.6294
930.8	22.7337
932.6	22.652
934.2	22.8653
935	22.7788
936.2	22.8753
938	22.8354
938.2	22.6965
941.6	22.7785
941.8	22.7471
943.6	22.6549
943.8	22.7443
946.8	22.7082
947.8	22.8565
949.4	22.5642
949.6	22.5602
952.8	22.4938
953	22.4179
955.4	22.6208
955.6	22.8298
956.8	22.4067
957	22.3539
970.6	22.8357
971.6	22.8197
971.8	22.7822
975.4	22.4
975.6	22.7578
977.2	22.5892
977.4	22.5927
980.8	22.5967
981	22.6763
989	22.7702
989.2	22.7725
996.6	22.5658
998.4	22.4205
999.6	22.4431
999.8	22.4592
1003.2	22.2849
1003.4	22.526
1005	22.5678
1009.2	22.6519
1009.4	22.6328
1010.8	22.5816
1012	22.5953
1012.4	22.5333
1012.6	22.5117
1012.8	22.5525
1014.4	22.5333
1021	22.7738
1021.2	22.5865
1021.8	22.7635
1022	22.648
1022.6	22.6299
1022.8	22.7503
1024	22.6283
1024.2	22.5077
1031	22.6469
1031.2	22.5878
1033	22.6226
1033.2	22.6214
1037	22.692
1037.2	22.7547
1038.6	22.7832
1038.8	22.7462
1047.8	22.5726
1048	22.5158
1049.8	22.6733
1050	22.8466
1059	22.9235
1059.2	22.8071
1069	22.6725
1069.2	22.6046
1070.2	22.7801
1070.4	22.5712
1072.2	22.8377
1072.4	22.8581
1074.4	22.8801
1075.8	22.744
1080.6	22.7168
1080.8	22.7629
1081.4	22.8329
1081.6	22.8417
1084	22.6377
1084.2	22.6302
1085.4	22.8903
1085.6	22.8298
1105.8	22.848
1106	22.804
1106.2	22.8046
1106.4	22.8914
1106.6	22.9308
1109.6	22.7284
1117.2	22.7194
1117.6	22.6956
1120.8	22.3713
1122.6	22.5307
1122.8	22.6922
1126	22.5837
1127.4	22.6283
1128.2	22.7529
1128.4	22.7678
1132	22.7292
1132.2	22.7374
1136.8	22.5835
1137	22.5865
1137.2	22.5953
1141.6	22.6442
1154.2	22.7326
1154.4	22.6331
1156.6	22.8434
1156.8	22.8645
1160.2	22.7456
1160.4	22.8818
1167.2	22.6217
1167.4	22.5828
1168.8	22.4649
1169	22.7666
1178.4	22.5888
1178.6	22.5608
1179	22.598
1180	22.5802
1199.8	22.6745
1200	22.4994

## Sheet: d
Open circuit voltage	Light intensity				Open circuit voltage	Light intensity
V	mW cm-2				V	mW cm-2
	Before graphite		Fit			After graphite		Fit
1.9816	0.844	0.04	0.70161		3.2817	0.873	0.04	0.687349
1.6759	0.837	0.0401329	0.701733		2.7894	0.859	0.0401329	0.687479
1.4101	0.831	0.0402663	0.701856		2.3376	0.849	0.0402663	0.687609
1.1705	0.825	0.0404001	0.701979		1.9416	0.841	0.0404001	0.687739
0.96467	0.818	0.0405343	0.702102		1.6041	0.832	0.0405343	0.68787
0.78955	0.811	0.040669	0.702225		1.3096	0.824	0.040669	0.688
0.64209	0.804	0.0408042	0.702348		1.0635	0.816	0.0408042	0.68813
0.51766	0.796	0.0409398	0.702471		0.86294	0.808	0.0409398	0.68826
0.41628	0.789	0.0410758	0.702594		0.70051	0.799	0.0410758	0.68839
0.32872	0.781	0.0412123	0.702717		0.55837	0.791	0.0412123	0.688521
0.26728	0.773	0.0413493	0.70284		0.44923	0.782	0.0413493	0.688651
0.21351	0.764	0.0414867	0.702964		0.35786	0.773	0.0414867	0.688781
0.1705	0.755	0.0416245	0.703087		0.27918	0.764	0.0416245	0.688911
0.1321	0.747	0.0417628	0.70321		0.22081	0.755	0.0417628	0.689042
0.10291	0.737	0.0419016	0.703333		0.17512	0.746	0.0419016	0.689172
0.079872	0.728	0.0420409	0.703456		0.13705	0.736	0.0420409	0.689302
0.061439	0.718	0.0421806	0.703579		0.10659	0.726	0.0421806	0.689432
0.050998	0.708	0.0423207	0.703702		0.083748	0.716	0.0423207	0.689563
0.039938	0.698	0.0424614	0.703825		0.064213	0.706	0.0424614	0.689693
0.030722	0.687	0.0426025	0.703948		0.049492	0.695	0.0426025	0.689823
0.023502	0.676	0.042744	0.704071		0.038324	0.683	0.042744	0.689953
0.018279	0.665	0.0428861	0.704194		0.029949	0.671	0.0428861	0.690083
0.014132	0.653	0.0430286	0.704317		0.023096	0.658	0.0430286	0.690214
0.010906	0.641	0.0431716	0.704441		0.017258	0.644	0.0431716	0.690344
0.0086017	0.628	0.043315	0.704564		0.013451	0.632	0.043315	0.690474
0.0062975	0.614	0.043459	0.704687		0.010152	0.616	0.043459	0.690604
0.0047773	0.601	0.0436034	0.70481		0.0075889	0.601	0.0436034	0.690735
0.0037558	0.585	0.0437483	0.704933		0.0061168	0.585	0.0437483	0.690865
0.0029647	0.567	0.0438936	0.705056		0.0046447	0.569	0.0438936	0.690995
0.0023963	0.556	0.0440395	0.705179		0.0036294	0.554	0.0440395	0.691125
0.0018817	0.537	0.0441858	0.705302		0.002868	0.534	0.0441858	0.691256
0.0015514	0.529	0.0443327	0.705425		0.0022969	0.518	0.0443327	0.691386
0.001298	0.52	0.04448	0.705548		0.0019162	0.506	0.04448	0.691516
0.00096772	0.503	0.0446278	0.705671		0.0014721	0.479	0.0446278	0.691646
0.00084483	0.484	0.0447761	0.705794		0.0011802	0.464	0.0447761	0.691776
0.00072962	0.475	0.0449249	0.705918		0.00098981	0.452	0.0449249	0.691907
0.00060674	0.464	0.0450742	0.706041		0.00077408	0.413	0.0450742	0.692037
0.00050689	0.452	0.045224	0.706164		0.00058372	0.39	0.045224	0.692167
0.00045313	0.44	0.0453742	0.706287		0.00049489	0.402	0.0453742	0.692297
0.0004224	0.427	0.045525	0.70641		0.00048219	0.362	0.045525	0.692428
0.00035328	0.408	0.0456763	0.706533		0.00038959	0.361	0.0456763	0.692558
0.00039168	0.4	0.0458281	0.706656		0.00043528	0.356	0.0458281	0.692688
1	0.817	0.0459804	0.706779		1	0.814	0.0459804	0.692818
		0.0461332	0.706902				0.0461332	0.692949
		0.0462865	0.707025				0.0462865	0.693079
		0.0464403	0.707148				0.0464403	0.693209
		0.0465946	0.707271				0.0465946	0.693339
		0.0467494	0.707395				0.0467494	0.693469
		0.0469048	0.707518				0.0469048	0.6936
		0.0470606	0.707641				0.0470606	0.69373
		0.047217	0.707764				0.047217	0.69386
		0.0473739	0.707887				0.0473739	0.69399
		0.0475314	0.70801				0.0475314	0.694121
		0.0476893	0.708133				0.0476893	0.694251
		0.0478478	0.708256				0.0478478	0.694381
		0.0480068	0.708379				0.0480068	0.694511
		0.0481663	0.708502				0.0481663	0.694641
		0.0483264	0.708625				0.0483264	0.694772
		0.0484869	0.708748				0.0484869	0.694902
		0.0486481	0.708872				0.0486481	0.695032
		0.0488097	0.708995				0.0488097	0.695162
		0.0489719	0.709118				0.0489719	0.695293
		0.0491347	0.709241				0.0491347	0.695423
		0.0492979	0.709364				0.0492979	0.695553
		0.0494618	0.709487				0.0494618	0.695683
		0.0496261	0.70961				0.0496261	0.695814
		0.049791	0.709733				0.049791	0.695944
		0.0499565	0.709856				0.0499565	0.696074
		0.0501225	0.709979				0.0501225	0.696204
		0.050289	0.710102				0.050289	0.696334
		0.0504562	0.710225				0.0504562	0.696465
		0.0506238	0.710349				0.0506238	0.696595
		0.050792	0.710472				0.050792	0.696725
		0.0509608	0.710595				0.0509608	0.696855
		0.0511302	0.710718				0.0511302	0.696986
		0.0513001	0.710841				0.0513001	0.697116
		0.0514705	0.710964				0.0514705	0.697246
		0.0516416	0.711087				0.0516416	0.697376
		0.0518132	0.71121				0.0518132	0.697507
		0.0519854	0.711333				0.0519854	0.697637
		0.0521581	0.711456				0.0521581	0.697767
		0.0523314	0.711579				0.0523314	0.697897
		0.0525053	0.711702				0.0525053	0.698027
		0.0526798	0.711826				0.0526798	0.698158
		0.0528549	0.711949				0.0528549	0.698288
		0.0530305	0.712072				0.0530305	0.698418
		0.0532067	0.712195				0.0532067	0.698548
		0.0533835	0.712318				0.0533835	0.698679
		0.0535609	0.712441				0.0535609	0.698809
		0.0537389	0.712564				0.0537389	0.698939
		0.0539175	0.712687				0.0539175	0.699069
		0.0540967	0.71281				0.0540967	0.6992
		0.0542764	0.712933				0.0542764	0.69933
		0.0544568	0.713056				0.0544568	0.69946
		0.0546377	0.713179				0.0546377	0.69959
		0.0548193	0.713303				0.0548193	0.69972
		0.0550015	0.713426				0.0550015	0.699851
		0.0551842	0.713549				0.0551842	0.699981
		0.0553676	0.713672				0.0553676	0.700111
		0.0555516	0.713795				0.0555516	0.700241
		0.0557362	0.713918				0.0557362	0.700372
		0.0559214	0.714041				0.0559214	0.700502
		0.0561072	0.714164				0.0561072	0.700632
		0.0562937	0.714287				0.0562937	0.700762
		0.0564807	0.71441				0.0564807	0.700893
		0.0566684	0.714533				0.0566684	0.701023
		0.0568567	0.714656				0.0568567	0.701153
		0.0570457	0.71478				0.0570457	0.701283
		0.0572352	0.714903				0.0572352	0.701413
		0.0574254	0.715026				0.0574254	0.701544
		0.0576163	0.715149				0.0576163	0.701674
		0.0578077	0.715272				0.0578077	0.701804
		0.0579998	0.715395				0.0579998	0.701934
		0.0581926	0.715518				0.0581926	0.702065
		0.0583859	0.715641				0.0583859	0.702195
		0.0585799	0.715764				0.0585799	0.702325
		0.0587746	0.715887				0.0587746	0.702455
		0.0589699	0.71601				0.0589699	0.702586
		0.0591659	0.716134				0.0591659	0.702716
		0.0593625	0.716257				0.0593625	0.702846
		0.0595597	0.71638				0.0595597	0.702976
		0.0597577	0.716503				0.0597577	0.703106
		0.0599562	0.716626				0.0599562	0.703237
		0.0601555	0.716749				0.0601555	0.703367
		0.0603554	0.716872				0.0603554	0.703497
		0.0605559	0.716995				0.0605559	0.703627
		0.0607572	0.717118				0.0607572	0.703758
		0.0609591	0.717241				0.0609591	0.703888
		0.0611616	0.717364				0.0611616	0.704018
		0.0613649	0.717487				0.0613649	0.704148
		0.0615688	0.717611				0.0615688	0.704279
		0.0617734	0.717734				0.0617734	0.704409
		0.0619786	0.717857				0.0619786	0.704539
		0.0621846	0.71798				0.0621846	0.704669
		0.0623912	0.718103				0.0623912	0.704799
		0.0625986	0.718226				0.0625986	0.70493
		0.0628066	0.718349				0.0628066	0.70506
		0.0630153	0.718472				0.0630153	0.70519
		0.0632247	0.718595				0.0632247	0.70532
		0.0634348	0.718718				0.0634348	0.705451
		0.0636456	0.718841				0.0636456	0.705581
		0.0638571	0.718964				0.0638571	0.705711
		0.0640693	0.719088				0.0640693	0.705841
		0.0642822	0.719211				0.0642822	0.705971
		0.0644958	0.719334				0.0644958	0.706102
		0.0647101	0.719457				0.0647101	0.706232
		0.0649251	0.71958				0.0649251	0.706362
		0.0651409	0.719703				0.0651409	0.706492
		0.0653574	0.719826				0.0653574	0.706623
		0.0655745	0.719949				0.0655745	0.706753
		0.0657924	0.720072				0.0657924	0.706883
		0.0660111	0.720195				0.0660111	0.707013
		0.0662304	0.720318				0.0662304	0.707144
		0.0664505	0.720441				0.0664505	0.707274
		0.0666713	0.720565				0.0666713	0.707404
		0.0668929	0.720688				0.0668929	0.707534
		0.0671152	0.720811				0.0671152	0.707664
		0.0673382	0.720934				0.0673382	0.707795
		0.067562	0.721057				0.067562	0.707925
		0.0677865	0.72118				0.0677865	0.708055
		0.0680117	0.721303				0.0680117	0.708185
		0.0682377	0.721426				0.0682377	0.708316
		0.0684645	0.721549				0.0684645	0.708446
		0.068692	0.721672				0.068692	0.708576
		0.0689202	0.721795				0.0689202	0.708706
		0.0691493	0.721918				0.0691493	0.708837
		0.0693791	0.722042				0.0693791	0.708967
		0.0696096	0.722165				0.0696096	0.709097
		0.0698409	0.722288				0.0698409	0.709227
		0.070073	0.722411				0.070073	0.709357
		0.0703059	0.722534				0.0703059	0.709488
		0.0705395	0.722657				0.0705395	0.709618
		0.0707739	0.72278				0.0707739	0.709748
		0.0710091	0.722903				0.0710091	0.709878
		0.071245	0.723026				0.071245	0.710009
		0.0714818	0.723149				0.0714818	0.710139
		0.0717193	0.723272				0.0717193	0.710269
		0.0719576	0.723395				0.0719576	0.710399
		0.0721968	0.723519				0.0721968	0.71053
		0.0724367	0.723642				0.0724367	0.71066
		0.0726774	0.723765				0.0726774	0.71079
		0.0729189	0.723888				0.0729189	0.71092
		0.0731612	0.724011				0.0731612	0.71105
		0.0734043	0.724134				0.0734043	0.711181
		0.0736482	0.724257				0.0736482	0.711311
		0.073893	0.72438				0.073893	0.711441
		0.0741385	0.724503				0.0741385	0.711571
		0.0743849	0.724626				0.0743849	0.711702
		0.0746321	0.724749				0.0746321	0.711832
		0.0748801	0.724872				0.0748801	0.711962
		0.0751289	0.724996				0.0751289	0.712092
		0.0753785	0.725119				0.0753785	0.712223
		0.075629	0.725242				0.075629	0.712353
		0.0758803	0.725365				0.0758803	0.712483
		0.0761325	0.725488				0.0761325	0.712613
		0.0763855	0.725611				0.0763855	0.712743
		0.0766393	0.725734				0.0766393	0.712874
		0.076894	0.725857				0.076894	0.713004
		0.0771495	0.72598				0.0771495	0.713134
		0.0774059	0.726103				0.0774059	0.713264
		0.0776631	0.726226				0.0776631	0.713395
		0.0779212	0.726349				0.0779212	0.713525
		0.0781801	0.726473				0.0781801	0.713655
		0.0784399	0.726596				0.0784399	0.713785
		0.0787006	0.726719				0.0787006	0.713916
		0.0789621	0.726842				0.0789621	0.714046
		0.0792245	0.726965				0.0792245	0.714176
		0.0794877	0.727088				0.0794877	0.714306
		0.0797519	0.727211				0.0797519	0.714436
		0.0800169	0.727334				0.0800169	0.714567
		0.0802828	0.727457				0.0802828	0.714697
		0.0805496	0.72758				0.0805496	0.714827
		0.0808172	0.727703				0.0808172	0.714957
		0.0810858	0.727826				0.0810858	0.715088
		0.0813552	0.72795				0.0813552	0.715218
		0.0816256	0.728073				0.0816256	0.715348
		0.0818968	0.728196				0.0818968	0.715478
		0.082169	0.728319				0.082169	0.715609
		0.082442	0.728442				0.082442	0.715739
		0.082716	0.728565				0.082716	0.715869
		0.0829908	0.728688				0.0829908	0.715999
		0.0832666	0.728811				0.0832666	0.716129
		0.0835433	0.728934				0.0835433	0.71626
		0.0838209	0.729057				0.0838209	0.71639
		0.0840995	0.72918				0.0840995	0.71652
		0.0843789	0.729303				0.0843789	0.71665
		0.0846593	0.729427				0.0846593	0.716781
		0.0849406	0.72955				0.0849406	0.716911
		0.0852229	0.729673				0.0852229	0.717041
		0.0855061	0.729796				0.0855061	0.717171
		0.0857902	0.729919				0.0857902	0.717301
		0.0860753	0.730042				0.0860753	0.717432
		0.0863614	0.730165				0.0863614	0.717562
		0.0866483	0.730288				0.0866483	0.717692
		0.0869363	0.730411				0.0869363	0.717822
		0.0872252	0.730534				0.0872252	0.717953
		0.087515	0.730657				0.087515	0.718083
		0.0878058	0.730781				0.0878058	0.718213
		0.0880976	0.730904				0.0880976	0.718343
		0.0883903	0.731027				0.0883903	0.718474
		0.0886841	0.73115				0.0886841	0.718604
		0.0889788	0.731273				0.0889788	0.718734
		0.0892744	0.731396				0.0892744	0.718864
		0.0895711	0.731519				0.0895711	0.718994
		0.0898688	0.731642				0.0898688	0.719125
		0.0901674	0.731765				0.0901674	0.719255
		0.090467	0.731888				0.090467	0.719385
		0.0907676	0.732011				0.0907676	0.719515
		0.0910693	0.732134				0.0910693	0.719646
		0.0913719	0.732258				0.0913719	0.719776
		0.0916755	0.732381				0.0916755	0.719906
		0.0919802	0.732504				0.0919802	0.720036
		0.0922858	0.732627				0.0922858	0.720167
		0.0925925	0.73275				0.0925925	0.720297
		0.0929002	0.732873				0.0929002	0.720427
		0.0932089	0.732996				0.0932089	0.720557
		0.0935186	0.733119				0.0935186	0.720687
		0.0938294	0.733242				0.0938294	0.720818
		0.0941412	0.733365				0.0941412	0.720948
		0.094454	0.733488				0.094454	0.721078
		0.0947679	0.733611				0.0947679	0.721208
		0.0950828	0.733735				0.0950828	0.721339
		0.0953987	0.733858				0.0953987	0.721469
		0.0957158	0.733981				0.0957158	0.721599
		0.0960338	0.734104				0.0960338	0.721729
		0.0963529	0.734227				0.0963529	0.72186
		0.0966731	0.73435				0.0966731	0.72199
		0.0969944	0.734473				0.0969944	0.72212
		0.0973167	0.734596				0.0973167	0.72225
		0.0976401	0.734719				0.0976401	0.72238
		0.0979645	0.734842				0.0979645	0.722511
		0.0982901	0.734965				0.0982901	0.722641
		0.0986167	0.735088				0.0986167	0.722771
		0.0989444	0.735212				0.0989444	0.722901
		0.0992732	0.735335				0.0992732	0.723032
		0.0996031	0.735458				0.0996031	0.723162
		0.099934	0.735581				0.099934	0.723292
		0.100266	0.735704				0.100266	0.723422
		0.100599	0.735827				0.100599	0.723553
		0.100934	0.73595				0.100934	0.723683
		0.101269	0.736073				0.101269	0.723813
		0.101606	0.736196				0.101606	0.723943
		0.101943	0.736319				0.101943	0.724073
		0.102282	0.736442				0.102282	0.724204
		0.102622	0.736565				0.102622	0.724334
		0.102963	0.736689				0.102963	0.724464
		0.103305	0.736812				0.103305	0.724594
		0.103648	0.736935				0.103648	0.724725
		0.103993	0.737058				0.103993	0.724855
		0.104338	0.737181				0.104338	0.724985
		0.104685	0.737304				0.104685	0.725115
		0.105033	0.737427				0.105033	0.725246
		0.105382	0.73755				0.105382	0.725376
		0.105732	0.737673				0.105732	0.725506
		0.106083	0.737796				0.106083	0.725636
		0.106436	0.737919				0.106436	0.725766
		0.10679	0.738042				0.10679	0.725897
		0.107144	0.738166				0.107144	0.726027
		0.107501	0.738289				0.107501	0.726157
		0.107858	0.738412				0.107858	0.726287
		0.108216	0.738535				0.108216	0.726418
		0.108576	0.738658				0.108576	0.726548
		0.108937	0.738781				0.108937	0.726678
		0.109299	0.738904				0.109299	0.726808
		0.109662	0.739027				0.109662	0.726939
		0.110026	0.73915				0.110026	0.727069
		0.110392	0.739273				0.110392	0.727199
		0.110759	0.739396				0.110759	0.727329
		0.111127	0.739519				0.111127	0.727459
		0.111496	0.739643				0.111496	0.72759
		0.111866	0.739766				0.111866	0.72772
		0.112238	0.739889				0.112238	0.72785
		0.112611	0.740012				0.112611	0.72798
		0.112985	0.740135				0.112985	0.728111
		0.113361	0.740258				0.113361	0.728241
		0.113737	0.740381				0.113737	0.728371
		0.114115	0.740504				0.114115	0.728501
		0.114495	0.740627				0.114495	0.728631
		0.114875	0.74075				0.114875	0.728762
		0.115257	0.740873				0.115257	0.728892
		0.11564	0.740996				0.11564	0.729022
		0.116024	0.74112				0.116024	0.729152
		0.11641	0.741243				0.11641	0.729283
		0.116796	0.741366				0.116796	0.729413
		0.117185	0.741489				0.117185	0.729543
		0.117574	0.741612				0.117574	0.729673
		0.117965	0.741735				0.117965	0.729804
		0.118357	0.741858				0.118357	0.729934
		0.11875	0.741981				0.11875	0.730064
		0.119145	0.742104				0.119145	0.730194
		0.119541	0.742227				0.119541	0.730324
		0.119938	0.74235				0.119938	0.730455
		0.120336	0.742473				0.120336	0.730585
		0.120736	0.742597				0.120736	0.730715
		0.121137	0.74272				0.121137	0.730845
		0.12154	0.742843				0.12154	0.730976
		0.121944	0.742966				0.121944	0.731106
		0.122349	0.743089				0.122349	0.731236
		0.122756	0.743212				0.122756	0.731366
		0.123164	0.743335				0.123164	0.731497
		0.123573	0.743458				0.123573	0.731627
		0.123983	0.743581				0.123983	0.731757
		0.124395	0.743704				0.124395	0.731887
		0.124809	0.743827				0.124809	0.732017
		0.125224	0.74395				0.125224	0.732148
		0.12564	0.744074				0.12564	0.732278
		0.126057	0.744197				0.126057	0.732408
		0.126476	0.74432				0.126476	0.732538
		0.126896	0.744443				0.126896	0.732669
		0.127318	0.744566				0.127318	0.732799
		0.127741	0.744689				0.127741	0.732929
		0.128166	0.744812				0.128166	0.733059
		0.128591	0.744935				0.128591	0.73319
		0.129019	0.745058				0.129019	0.73332
		0.129448	0.745181				0.129448	0.73345
		0.129878	0.745304				0.129878	0.73358
		0.130309	0.745428				0.130309	0.73371
		0.130742	0.745551				0.130742	0.733841
		0.131177	0.745674				0.131177	0.733971
		0.131613	0.745797				0.131613	0.734101
		0.13205	0.74592				0.13205	0.734231
		0.132489	0.746043				0.132489	0.734362
		0.132929	0.746166				0.132929	0.734492
		0.133371	0.746289				0.133371	0.734622
		0.133814	0.746412				0.133814	0.734752
		0.134259	0.746535				0.134259	0.734883
		0.134705	0.746658				0.134705	0.735013
		0.135152	0.746781				0.135152	0.735143
		0.135602	0.746905				0.135602	0.735273
		0.136052	0.747028				0.136052	0.735403
		0.136504	0.747151				0.136504	0.735534
		0.136958	0.747274				0.136958	0.735664
		0.137413	0.747397				0.137413	0.735794
		0.13787	0.74752				0.13787	0.735924
		0.138328	0.747643				0.138328	0.736055
		0.138787	0.747766				0.138787	0.736185
		0.139249	0.747889				0.139249	0.736315
		0.139711	0.748012				0.139711	0.736445
		0.140176	0.748135				0.140176	0.736576
		0.140641	0.748258				0.140641	0.736706
		0.141109	0.748382				0.141109	0.736836
		0.141578	0.748505				0.141578	0.736966
		0.142048	0.748628				0.142048	0.737096
		0.14252	0.748751				0.14252	0.737227
		0.142994	0.748874				0.142994	0.737357
		0.143469	0.748997				0.143469	0.737487
		0.143946	0.74912				0.143946	0.737617
		0.144424	0.749243				0.144424	0.737748
		0.144904	0.749366				0.144904	0.737878
		0.145385	0.749489				0.145385	0.738008
		0.145869	0.749612				0.145869	0.738138
		0.146353	0.749735				0.146353	0.738269
		0.14684	0.749859				0.14684	0.738399
		0.147328	0.749982				0.147328	0.738529
		0.147817	0.750105				0.147817	0.738659
		0.148308	0.750228				0.148308	0.738789
		0.148801	0.750351				0.148801	0.73892
		0.149296	0.750474				0.149296	0.73905
		0.149792	0.750597				0.149792	0.73918
		0.150289	0.75072				0.150289	0.73931
		0.150789	0.750843				0.150789	0.739441
		0.15129	0.750966				0.15129	0.739571
		0.151793	0.751089				0.151793	0.739701
		0.152297	0.751212				0.152297	0.739831
		0.152803	0.751336				0.152803	0.739961
		0.153311	0.751459				0.153311	0.740092
		0.15382	0.751582				0.15382	0.740222
		0.154332	0.751705				0.154332	0.740352
		0.154844	0.751828				0.154844	0.740482
		0.155359	0.751951				0.155359	0.740613
		0.155875	0.752074				0.155875	0.740743
		0.156393	0.752197				0.156393	0.740873
		0.156913	0.75232				0.156913	0.741003
		0.157434	0.752443				0.157434	0.741134
		0.157957	0.752566				0.157957	0.741264
		0.158482	0.752689				0.158482	0.741394
		0.159009	0.752813				0.159009	0.741524
		0.159537	0.752936				0.159537	0.741654
		0.160068	0.753059				0.160068	0.741785
		0.160599	0.753182				0.160599	0.741915
		0.161133	0.753305				0.161133	0.742045
		0.161669	0.753428				0.161669	0.742175
		0.162206	0.753551				0.162206	0.742306
		0.162745	0.753674				0.162745	0.742436
		0.163286	0.753797				0.163286	0.742566
		0.163828	0.75392				0.163828	0.742696
		0.164373	0.754043				0.164373	0.742827
		0.164919	0.754166				0.164919	0.742957
		0.165467	0.75429				0.165467	0.743087
		0.166017	0.754413				0.166017	0.743217
		0.166568	0.754536				0.166568	0.743347
		0.167122	0.754659				0.167122	0.743478
		0.167677	0.754782				0.167677	0.743608
		0.168234	0.754905				0.168234	0.743738
		0.168793	0.755028				0.168793	0.743868
		0.169354	0.755151				0.169354	0.743999
		0.169917	0.755274				0.169917	0.744129
		0.170482	0.755397				0.170482	0.744259
		0.171048	0.75552				0.171048	0.744389
		0.171617	0.755643				0.171617	0.74452
		0.172187	0.755767				0.172187	0.74465
		0.172759	0.75589				0.172759	0.74478
		0.173333	0.756013				0.173333	0.74491
		0.173909	0.756136				0.173909	0.74504
		0.174487	0.756259				0.174487	0.745171
		0.175067	0.756382				0.175067	0.745301
		0.175649	0.756505				0.175649	0.745431
		0.176232	0.756628				0.176232	0.745561
		0.176818	0.756751				0.176818	0.745692
		0.177406	0.756874				0.177406	0.745822
		0.177995	0.756997				0.177995	0.745952
		0.178587	0.75712				0.178587	0.746082
		0.17918	0.757244				0.17918	0.746213
		0.179775	0.757367				0.179775	0.746343
		0.180373	0.75749				0.180373	0.746473
		0.180972	0.757613				0.180972	0.746603
		0.181574	0.757736				0.181574	0.746733
		0.182177	0.757859				0.182177	0.746864
		0.182782	0.757982				0.182782	0.746994
		0.18339	0.758105				0.18339	0.747124
		0.183999	0.758228				0.183999	0.747254
		0.184611	0.758351				0.184611	0.747385
		0.185224	0.758474				0.185224	0.747515
		0.18584	0.758597				0.18584	0.747645
		0.186457	0.758721				0.186457	0.747775
		0.187077	0.758844				0.187077	0.747906
		0.187698	0.758967				0.187698	0.748036
		0.188322	0.75909				0.188322	0.748166
		0.188948	0.759213				0.188948	0.748296
		0.189576	0.759336				0.189576	0.748426
		0.190206	0.759459				0.190206	0.748557
		0.190838	0.759582				0.190838	0.748687
		0.191472	0.759705				0.191472	0.748817
		0.192108	0.759828				0.192108	0.748947
		0.192747	0.759951				0.192747	0.749078
		0.193387	0.760074				0.193387	0.749208
		0.19403	0.760198				0.19403	0.749338
		0.194674	0.760321				0.194674	0.749468
		0.195321	0.760444				0.195321	0.749599
		0.19597	0.760567				0.19597	0.749729
		0.196622	0.76069				0.196622	0.749859
		0.197275	0.760813				0.197275	0.749989
		0.197931	0.760936				0.197931	0.750119
		0.198588	0.761059				0.198588	0.75025
		0.199248	0.761182				0.199248	0.75038
		0.19991	0.761305				0.19991	0.75051
		0.200575	0.761428				0.200575	0.75064
		0.201241	0.761552				0.201241	0.750771
		0.20191	0.761675				0.20191	0.750901
		0.202581	0.761798				0.202581	0.751031
		0.203254	0.761921				0.203254	0.751161
		0.203929	0.762044				0.203929	0.751291
		0.204607	0.762167				0.204607	0.751422
		0.205287	0.76229				0.205287	0.751552
		0.205969	0.762413				0.205969	0.751682
		0.206654	0.762536				0.206654	0.751812
		0.20734	0.762659				0.20734	0.751943
		0.208029	0.762782				0.208029	0.752073
		0.208721	0.762905				0.208721	0.752203
		0.209414	0.763029				0.209414	0.752333
		0.21011	0.763152				0.21011	0.752464
		0.210808	0.763275				0.210808	0.752594
		0.211509	0.763398				0.211509	0.752724
		0.212212	0.763521				0.212212	0.752854
		0.212917	0.763644				0.212917	0.752984
		0.213624	0.763767				0.213624	0.753115
		0.214334	0.76389				0.214334	0.753245
		0.215046	0.764013				0.215046	0.753375
		0.215761	0.764136				0.215761	0.753505
		0.216478	0.764259				0.216478	0.753636
		0.217197	0.764382				0.217197	0.753766
		0.217919	0.764506				0.217919	0.753896
		0.218643	0.764629				0.218643	0.754026
		0.21937	0.764752				0.21937	0.754157
		0.220099	0.764875				0.220099	0.754287
		0.22083	0.764998				0.22083	0.754417
		0.221564	0.765121				0.221564	0.754547
		0.2223	0.765244				0.2223	0.754677
		0.223039	0.765367				0.223039	0.754808
		0.22378	0.76549				0.22378	0.754938
		0.224524	0.765613				0.224524	0.755068
		0.22527	0.765736				0.22527	0.755198
		0.226018	0.765859				0.226018	0.755329
		0.226769	0.765983				0.226769	0.755459
		0.227523	0.766106				0.227523	0.755589
		0.228279	0.766229				0.228279	0.755719
		0.229038	0.766352				0.229038	0.75585
		0.229799	0.766475				0.229799	0.75598
		0.230562	0.766598				0.230562	0.75611
		0.231329	0.766721				0.231329	0.75624
		0.232097	0.766844				0.232097	0.75637
		0.232868	0.766967				0.232868	0.756501
		0.233642	0.76709				0.233642	0.756631
		0.234419	0.767213				0.234419	0.756761
		0.235198	0.767336				0.235198	0.756891
		0.235979	0.76746				0.235979	0.757022
		0.236763	0.767583				0.236763	0.757152
		0.23755	0.767706				0.23755	0.757282
		0.23834	0.767829				0.23834	0.757412
		0.239132	0.767952				0.239132	0.757543
		0.239926	0.768075				0.239926	0.757673
		0.240723	0.768198				0.240723	0.757803
		0.241523	0.768321				0.241523	0.757933
		0.242326	0.768444				0.242326	0.758063
		0.243131	0.768567				0.243131	0.758194
		0.243939	0.76869				0.243939	0.758324
		0.24475	0.768813				0.24475	0.758454
		0.245563	0.768937				0.245563	0.758584
		0.246379	0.76906				0.246379	0.758715
		0.247198	0.769183				0.247198	0.758845
		0.248019	0.769306				0.248019	0.758975
		0.248843	0.769429				0.248843	0.759105
		0.24967	0.769552				0.24967	0.759236
		0.2505	0.769675				0.2505	0.759366
		0.251332	0.769798				0.251332	0.759496
		0.252168	0.769921				0.252168	0.759626
		0.253006	0.770044				0.253006	0.759756
		0.253846	0.770167				0.253846	0.759887
		0.25469	0.77029				0.25469	0.760017
		0.255536	0.770414				0.255536	0.760147
		0.256385	0.770537				0.256385	0.760277
		0.257237	0.77066				0.257237	0.760408
		0.258092	0.770783				0.258092	0.760538
		0.25895	0.770906				0.25895	0.760668
		0.25981	0.771029				0.25981	0.760798
		0.260674	0.771152				0.260674	0.760929
		0.26154	0.771275				0.26154	0.761059
		0.262409	0.771398				0.262409	0.761189
		0.263281	0.771521				0.263281	0.761319
		0.264156	0.771644				0.264156	0.761449
		0.265034	0.771767				0.265034	0.76158
		0.265914	0.771891				0.265914	0.76171
		0.266798	0.772014				0.266798	0.76184
		0.267684	0.772137				0.267684	0.76197
		0.268574	0.77226				0.268574	0.762101
		0.269466	0.772383				0.269466	0.762231
		0.270362	0.772506				0.270362	0.762361
		0.27126	0.772629				0.27126	0.762491
		0.272162	0.772752				0.272162	0.762621
		0.273066	0.772875				0.273066	0.762752
		0.273974	0.772998				0.273974	0.762882
		0.274884	0.773121				0.274884	0.763012
		0.275797	0.773244				0.275797	0.763142
		0.276714	0.773368				0.276714	0.763273
		0.277633	0.773491				0.277633	0.763403
		0.278556	0.773614				0.278556	0.763533
		0.279482	0.773737				0.279482	0.763663
		0.28041	0.77386				0.28041	0.763794
		0.281342	0.773983				0.281342	0.763924
		0.282277	0.774106				0.282277	0.764054
		0.283215	0.774229				0.283215	0.764184
		0.284156	0.774352				0.284156	0.764314
		0.2851	0.774475				0.2851	0.764445
		0.286048	0.774598				0.286048	0.764575
		0.286998	0.774721				0.286998	0.764705
		0.287952	0.774845				0.287952	0.764835
		0.288909	0.774968				0.288909	0.764966
		0.289869	0.775091				0.289869	0.765096
		0.290832	0.775214				0.290832	0.765226
		0.291799	0.775337				0.291799	0.765356
		0.292768	0.77546				0.292768	0.765487
		0.293741	0.775583				0.293741	0.765617
		0.294717	0.775706				0.294717	0.765747
		0.295697	0.775829				0.295697	0.765877
		0.296679	0.775952				0.296679	0.766007
		0.297665	0.776075				0.297665	0.766138
		0.298654	0.776199				0.298654	0.766268
		0.299647	0.776322				0.299647	0.766398
		0.300642	0.776445				0.300642	0.766528
		0.301641	0.776568				0.301641	0.766659
		0.302644	0.776691				0.302644	0.766789
		0.30365	0.776814				0.30365	0.766919
		0.304659	0.776937				0.304659	0.767049
		0.305671	0.77706				0.305671	0.76718
		0.306687	0.777183				0.306687	0.76731
		0.307706	0.777306				0.307706	0.76744
		0.308728	0.777429				0.308728	0.76757
		0.309754	0.777552				0.309754	0.7677
		0.310784	0.777676				0.310784	0.767831
		0.311816	0.777799				0.311816	0.767961
		0.312852	0.777922				0.312852	0.768091
		0.313892	0.778045				0.313892	0.768221
		0.314935	0.778168				0.314935	0.768352
		0.315982	0.778291				0.315982	0.768482
		0.317032	0.778414				0.317032	0.768612
		0.318085	0.778537				0.318085	0.768742
		0.319142	0.77866				0.319142	0.768873
		0.320203	0.778783				0.320203	0.769003
		0.321267	0.778906				0.321267	0.769133
		0.322334	0.779029				0.322334	0.769263
		0.323405	0.779153				0.323405	0.769393
		0.32448	0.779276				0.32448	0.769524
		0.325558	0.779399				0.325558	0.769654
		0.32664	0.779522				0.32664	0.769784
		0.327726	0.779645				0.327726	0.769914
		0.328815	0.779768				0.328815	0.770045
		0.329907	0.779891				0.329907	0.770175
		0.331004	0.780014				0.331004	0.770305
		0.332104	0.780137				0.332104	0.770435
		0.333207	0.78026				0.333207	0.770566
		0.334314	0.780383				0.334314	0.770696
		0.335425	0.780506				0.335425	0.770826
		0.33654	0.78063				0.33654	0.770956
		0.337658	0.780753				0.337658	0.771086
		0.33878	0.780876				0.33878	0.771217
		0.339906	0.780999				0.339906	0.771347
		0.341036	0.781122				0.341036	0.771477
		0.342169	0.781245				0.342169	0.771607
		0.343306	0.781368				0.343306	0.771738
		0.344447	0.781491				0.344447	0.771868
		0.345591	0.781614				0.345591	0.771998
		0.34674	0.781737				0.34674	0.772128
		0.347892	0.78186				0.347892	0.772259
		0.349048	0.781983				0.349048	0.772389
		0.350208	0.782107				0.350208	0.772519
		0.351372	0.78223				0.351372	0.772649
		0.352539	0.782353				0.352539	0.772779
		0.353711	0.782476				0.353711	0.77291
		0.354886	0.782599				0.354886	0.77304
		0.356065	0.782722				0.356065	0.77317
		0.357249	0.782845				0.357249	0.7733
		0.358436	0.782968				0.358436	0.773431
		0.359627	0.783091				0.359627	0.773561
		0.360822	0.783214				0.360822	0.773691
		0.362021	0.783337				0.362021	0.773821
		0.363224	0.78346				0.363224	0.773951
		0.364431	0.783584				0.364431	0.774082
		0.365642	0.783707				0.365642	0.774212
		0.366857	0.78383				0.366857	0.774342
		0.368076	0.783953				0.368076	0.774472
		0.369299	0.784076				0.369299	0.774603
		0.370526	0.784199				0.370526	0.774733
		0.371758	0.784322				0.371758	0.774863
		0.372993	0.784445				0.372993	0.774993
		0.374232	0.784568				0.374232	0.775124
		0.375476	0.784691				0.375476	0.775254
		0.376724	0.784814				0.376724	0.775384
		0.377975	0.784937				0.377975	0.775514
		0.379231	0.785061				0.379231	0.775644
		0.380492	0.785184				0.380492	0.775775
		0.381756	0.785307				0.381756	0.775905
		0.383025	0.78543				0.383025	0.776035
		0.384297	0.785553				0.384297	0.776165
		0.385574	0.785676				0.385574	0.776296
		0.386856	0.785799				0.386856	0.776426
		0.388141	0.785922				0.388141	0.776556
		0.389431	0.786045				0.389431	0.776686
		0.390725	0.786168				0.390725	0.776817
		0.392024	0.786291				0.392024	0.776947
		0.393326	0.786414				0.393326	0.777077
		0.394633	0.786538				0.394633	0.777207
		0.395945	0.786661				0.395945	0.777337
		0.39726	0.786784				0.39726	0.777468
		0.39858	0.786907				0.39858	0.777598
		0.399905	0.78703				0.399905	0.777728
		0.401234	0.787153				0.401234	0.777858
		0.402567	0.787276				0.402567	0.777989
		0.403905	0.787399				0.403905	0.778119
		0.405247	0.787522				0.405247	0.778249
		0.406594	0.787645				0.406594	0.778379
		0.407945	0.787768				0.407945	0.77851
		0.4093	0.787891				0.4093	0.77864
		0.410661	0.788015				0.410661	0.77877
		0.412025	0.788138				0.412025	0.7789
		0.413394	0.788261				0.413394	0.77903
		0.414768	0.788384				0.414768	0.779161
		0.416146	0.788507				0.416146	0.779291
		0.417529	0.78863				0.417529	0.779421
		0.418917	0.788753				0.418917	0.779551
		0.420309	0.788876				0.420309	0.779682
		0.421705	0.788999				0.421705	0.779812
		0.423107	0.789122				0.423107	0.779942
		0.424513	0.789245				0.424513	0.780072
		0.425923	0.789368				0.425923	0.780203
		0.427339	0.789492				0.427339	0.780333
		0.428759	0.789615				0.428759	0.780463
		0.430184	0.789738				0.430184	0.780593
		0.431613	0.789861				0.431613	0.780723
		0.433047	0.789984				0.433047	0.780854
		0.434486	0.790107				0.434486	0.780984
		0.43593	0.79023				0.43593	0.781114
		0.437379	0.790353				0.437379	0.781244
		0.438832	0.790476				0.438832	0.781375
		0.44029	0.790599				0.44029	0.781505
		0.441753	0.790722				0.441753	0.781635
		0.443221	0.790846				0.443221	0.781765
		0.444694	0.790969				0.444694	0.781896
		0.446172	0.791092				0.446172	0.782026
		0.447655	0.791215				0.447655	0.782156
		0.449142	0.791338				0.449142	0.782286
		0.450635	0.791461				0.450635	0.782416
		0.452132	0.791584				0.452132	0.782547
		0.453635	0.791707				0.453635	0.782677
		0.455142	0.79183				0.455142	0.782807
		0.456654	0.791953				0.456654	0.782937
		0.458172	0.792076				0.458172	0.783068
		0.459694	0.792199				0.459694	0.783198
		0.461222	0.792323				0.461222	0.783328
		0.462755	0.792446				0.462755	0.783458
		0.464292	0.792569				0.464292	0.783589
		0.465835	0.792692				0.465835	0.783719
		0.467383	0.792815				0.467383	0.783849
		0.468936	0.792938				0.468936	0.783979
		0.470495	0.793061				0.470495	0.784109
		0.472058	0.793184				0.472058	0.78424
		0.473627	0.793307				0.473627	0.78437
		0.475201	0.79343				0.475201	0.7845
		0.47678	0.793553				0.47678	0.78463
		0.478364	0.793676				0.478364	0.784761
		0.479954	0.7938				0.479954	0.784891
		0.481549	0.793923				0.481549	0.785021
		0.483149	0.794046				0.483149	0.785151
		0.484754	0.794169				0.484754	0.785281
		0.486365	0.794292				0.486365	0.785412
		0.487981	0.794415				0.487981	0.785542
		0.489603	0.794538				0.489603	0.785672
		0.49123	0.794661				0.49123	0.785802
		0.492862	0.794784				0.492862	0.785933
		0.4945	0.794907				0.4945	0.786063
		0.496143	0.79503				0.496143	0.786193
		0.497792	0.795153				0.497792	0.786323
		0.499446	0.795277				0.499446	0.786454
		0.501106	0.7954				0.501106	0.786584
		0.502771	0.795523				0.502771	0.786714
		0.504442	0.795646				0.504442	0.786844
		0.506118	0.795769				0.506118	0.786974
		0.5078	0.795892				0.5078	0.787105
		0.509487	0.796015				0.509487	0.787235
		0.51118	0.796138				0.51118	0.787365
		0.512879	0.796261				0.512879	0.787495
		0.514583	0.796384				0.514583	0.787626
		0.516293	0.796507				0.516293	0.787756
		0.518009	0.79663				0.518009	0.787886
		0.51973	0.796754				0.51973	0.788016
		0.521457	0.796877				0.521457	0.788147
		0.52319	0.797				0.52319	0.788277
		0.524929	0.797123				0.524929	0.788407
		0.526673	0.797246				0.526673	0.788537
		0.528423	0.797369				0.528423	0.788667
		0.530179	0.797492				0.530179	0.788798
		0.531941	0.797615				0.531941	0.788928
		0.533708	0.797738				0.533708	0.789058
		0.535482	0.797861				0.535482	0.789188
		0.537261	0.797984				0.537261	0.789319
		0.539047	0.798107				0.539047	0.789449
		0.540838	0.798231				0.540838	0.789579
		0.542635	0.798354				0.542635	0.789709
		0.544438	0.798477				0.544438	0.78984
		0.546248	0.7986				0.546248	0.78997
		0.548063	0.798723				0.548063	0.7901
		0.549884	0.798846				0.549884	0.79023
		0.551711	0.798969				0.551711	0.79036
		0.553545	0.799092				0.553545	0.790491
		0.555384	0.799215				0.555384	0.790621
		0.55723	0.799338				0.55723	0.790751
		0.559081	0.799461				0.559081	0.790881
		0.560939	0.799584				0.560939	0.791012
		0.562803	0.799708				0.562803	0.791142
		0.564673	0.799831				0.564673	0.791272
		0.56655	0.799954				0.56655	0.791402
		0.568432	0.800077				0.568432	0.791533
		0.570321	0.8002				0.570321	0.791663
		0.572216	0.800323				0.572216	0.791793
		0.574118	0.800446				0.574118	0.791923
		0.576026	0.800569				0.576026	0.792053
		0.57794	0.800692				0.57794	0.792184
		0.57986	0.800815				0.57986	0.792314
		0.581787	0.800938				0.581787	0.792444
		0.583721	0.801061				0.583721	0.792574
		0.58566	0.801185				0.58566	0.792705
		0.587606	0.801308				0.587606	0.792835
		0.589559	0.801431				0.589559	0.792965
		0.591518	0.801554				0.591518	0.793095
		0.593484	0.801677				0.593484	0.793226
		0.595456	0.8018				0.595456	0.793356
		0.597435	0.801923				0.597435	0.793486
		0.59942	0.802046				0.59942	0.793616
		0.601412	0.802169				0.601412	0.793746
		0.60341	0.802292				0.60341	0.793877
		0.605415	0.802415				0.605415	0.794007
		0.607427	0.802538				0.607427	0.794137
		0.609446	0.802662				0.609446	0.794267
		0.611471	0.802785				0.611471	0.794398
		0.613503	0.802908				0.613503	0.794528
		0.615541	0.803031				0.615541	0.794658
		0.617587	0.803154				0.617587	0.794788
		0.619639	0.803277				0.619639	0.794919
		0.621698	0.8034				0.621698	0.795049
		0.623764	0.803523				0.623764	0.795179
		0.625837	0.803646				0.625837	0.795309
		0.627917	0.803769				0.627917	0.795439
		0.630003	0.803892				0.630003	0.79557
		0.632097	0.804015				0.632097	0.7957
		0.634197	0.804139				0.634197	0.79583
		0.636305	0.804262				0.636305	0.79596
		0.638419	0.804385				0.638419	0.796091
		0.640541	0.804508				0.640541	0.796221
		0.642669	0.804631				0.642669	0.796351
		0.644805	0.804754				0.644805	0.796481
		0.646947	0.804877				0.646947	0.796611
		0.649097	0.805				0.649097	0.796742
		0.651254	0.805123				0.651254	0.796872
		0.653418	0.805246				0.653418	0.797002
		0.65559	0.805369				0.65559	0.797132
		0.657768	0.805493				0.657768	0.797263
		0.659954	0.805616				0.659954	0.797393
		0.662147	0.805739				0.662147	0.797523
		0.664347	0.805862				0.664347	0.797653
		0.666555	0.805985				0.666555	0.797784
		0.66877	0.806108				0.66877	0.797914
		0.670992	0.806231				0.670992	0.798044
		0.673222	0.806354				0.673222	0.798174
		0.675459	0.806477				0.675459	0.798304
		0.677704	0.8066				0.677704	0.798435
		0.679956	0.806723				0.679956	0.798565
		0.682215	0.806846				0.682215	0.798695
		0.684482	0.80697				0.684482	0.798825
		0.686757	0.807093				0.686757	0.798956
		0.689039	0.807216				0.689039	0.799086
		0.691328	0.807339				0.691328	0.799216
		0.693626	0.807462				0.693626	0.799346
		0.695931	0.807585				0.695931	0.799477
		0.698243	0.807708				0.698243	0.799607
		0.700563	0.807831				0.700563	0.799737
		0.702891	0.807954				0.702891	0.799867
		0.705227	0.808077				0.705227	0.799997
		0.707571	0.8082				0.707571	0.800128
		0.709922	0.808323				0.709922	0.800258
		0.712281	0.808447				0.712281	0.800388
		0.714648	0.80857				0.714648	0.800518
		0.717023	0.808693				0.717023	0.800649
		0.719405	0.808816				0.719405	0.800779
		0.721796	0.808939				0.721796	0.800909
		0.724195	0.809062				0.724195	0.801039
		0.726601	0.809185				0.726601	0.80117
		0.729016	0.809308				0.729016	0.8013
		0.731438	0.809431				0.731438	0.80143
		0.733869	0.809554				0.733869	0.80156
		0.736307	0.809677				0.736307	0.80169
		0.738754	0.8098				0.738754	0.801821
		0.741209	0.809924				0.741209	0.801951
		0.743672	0.810047				0.743672	0.802081
		0.746143	0.81017				0.746143	0.802211
		0.748623	0.810293				0.748623	0.802342
		0.75111	0.810416				0.75111	0.802472
		0.753606	0.810539				0.753606	0.802602
		0.756111	0.810662				0.756111	0.802732
		0.758623	0.810785				0.758623	0.802863
		0.761144	0.810908				0.761144	0.802993
		0.763673	0.811031				0.763673	0.803123
		0.766211	0.811154				0.766211	0.803253
		0.768757	0.811277				0.768757	0.803383
		0.771312	0.811401				0.771312	0.803514
		0.773875	0.811524				0.773875	0.803644
		0.776446	0.811647				0.776446	0.803774
		0.779027	0.81177				0.779027	0.803904
		0.781615	0.811893				0.781615	0.804035
		0.784213	0.812016				0.784213	0.804165
		0.786819	0.812139				0.786819	0.804295
		0.789433	0.812262				0.789433	0.804425
		0.792056	0.812385				0.792056	0.804556
		0.794688	0.812508				0.794688	0.804686
		0.797329	0.812631				0.797329	0.804816
		0.799979	0.812754				0.799979	0.804946
		0.802637	0.812878				0.802637	0.805076
		0.805304	0.813001				0.805304	0.805207
		0.80798	0.813124				0.80798	0.805337
		0.810665	0.813247				0.810665	0.805467
		0.813359	0.81337				0.813359	0.805597
		0.816062	0.813493				0.816062	0.805728
		0.818774	0.813616				0.818774	0.805858
		0.821494	0.813739				0.821494	0.805988
		0.824224	0.813862				0.824224	0.806118
		0.826963	0.813985				0.826963	0.806249
		0.829711	0.814108				0.829711	0.806379
		0.832468	0.814231				0.832468	0.806509
		0.835235	0.814355				0.835235	0.806639
		0.83801	0.814478				0.83801	0.806769
		0.840795	0.814601				0.840795	0.8069
		0.843589	0.814724				0.843589	0.80703
		0.846392	0.814847				0.846392	0.80716
		0.849205	0.81497				0.849205	0.80729
		0.852027	0.815093				0.852027	0.807421
		0.854858	0.815216				0.854858	0.807551
		0.857699	0.815339				0.857699	0.807681
		0.860549	0.815462				0.860549	0.807811
		0.863408	0.815585				0.863408	0.807941
		0.866277	0.815708				0.866277	0.808072
		0.869156	0.815832				0.869156	0.808202
		0.872044	0.815955				0.872044	0.808332
		0.874942	0.816078				0.874942	0.808462
		0.87785	0.816201				0.87785	0.808593
		0.880767	0.816324				0.880767	0.808723
		0.883693	0.816447				0.883693	0.808853
		0.88663	0.81657				0.88663	0.808983
		0.889576	0.816693				0.889576	0.809114
		0.892532	0.816816				0.892532	0.809244
		0.895498	0.816939				0.895498	0.809374
		0.898474	0.817062				0.898474	0.809504
		0.90146	0.817185				0.90146	0.809634
		0.904455	0.817309				0.904455	0.809765
		0.907461	0.817432				0.907461	0.809895
		0.910476	0.817555				0.910476	0.810025
		0.913502	0.817678				0.913502	0.810155
		0.916537	0.817801				0.916537	0.810286
		0.919583	0.817924				0.919583	0.810416
		0.922639	0.818047				0.922639	0.810546
		0.925705	0.81817				0.925705	0.810676
		0.928781	0.818293				0.928781	0.810807
		0.931867	0.818416				0.931867	0.810937
		0.934964	0.818539				0.934964	0.811067
		0.938071	0.818662				0.938071	0.811197
		0.941188	0.818786				0.941188	0.811327
		0.944315	0.818909				0.944315	0.811458
		0.947453	0.819032				0.947453	0.811588
		0.950602	0.819155				0.950602	0.811718
		0.953761	0.819278				0.953761	0.811848
		0.95693	0.819401				0.95693	0.811979
		0.96011	0.819524				0.96011	0.812109
		0.9633	0.819647				0.9633	0.812239
		0.966501	0.81977				0.966501	0.812369
		0.969713	0.819893				0.969713	0.8125
		0.972936	0.820016				0.972936	0.81263
		0.976169	0.82014				0.976169	0.81276
		0.979412	0.820263				0.979412	0.81289
		0.982667	0.820386				0.982667	0.81302
		0.985932	0.820509				0.985932	0.813151
		0.989209	0.820632				0.989209	0.813281
		0.992496	0.820755				0.992496	0.813411
		0.995794	0.820878				0.995794	0.813541
		0.999103	0.821001				0.999103	0.813672
		1.00242	0.821124				1.00242	0.813802
		1.00575	0.821247				1.00575	0.813932
		1.0091	0.82137				1.0091	0.814062
		1.01245	0.821493				1.01245	0.814193
		1.01581	0.821617				1.01581	0.814323
		1.01919	0.82174				1.01919	0.814453
		1.02258	0.821863				1.02258	0.814583
		1.02597	0.821986				1.02597	0.814713
		1.02938	0.822109				1.02938	0.814844
		1.0328	0.822232				1.0328	0.814974
		1.03624	0.822355				1.03624	0.815104
		1.03968	0.822478				1.03968	0.815234
		1.04313	0.822601				1.04313	0.815365
		1.0466	0.822724				1.0466	0.815495
		1.05008	0.822847				1.05008	0.815625
		1.05357	0.82297				1.05357	0.815755
		1.05707	0.823094				1.05707	0.815886
		1.06058	0.823217				1.06058	0.816016
		1.06411	0.82334				1.06411	0.816146
		1.06764	0.823463				1.06764	0.816276
		1.07119	0.823586				1.07119	0.816406
		1.07475	0.823709				1.07475	0.816537
		1.07832	0.823832				1.07832	0.816667
		1.0819	0.823955				1.0819	0.816797
		1.0855	0.824078				1.0855	0.816927
		1.08911	0.824201				1.08911	0.817058
		1.09273	0.824324				1.09273	0.817188
		1.09636	0.824447				1.09636	0.817318
		1.1	0.824571				1.1	0.817448

## Sheet: e
Wavelength	IPCE		Wavelength	Integrated current density
nm	%		nm	mA cm-2
300	-0.833199		310	0
310	4.22503		320	0.00432587
320	15.3167		330	0.02573
330	27.656		340	0.069693
340	38.6882		350	0.131952
350	47.8348		360	0.211343
360	50.3822		370	0.31244
370	50.9092		380	0.425146
380	51.5534		390	0.544447
390	51.0198		400	0.698339
400	50.0558		410	0.875499
410	50.3131		420	1.06124
420	51.7979		430	1.24077
430	53.4156		440	1.45283
440	54.7185		450	1.74252
450	56.0613		460	2.06499
460	57.7635		470	2.3988
470	59.4894		480	2.76087
480	61.3353		490	3.15501
490	63.0309		500	3.56062
500	65.3455		510	3.97963
510	67.678		520	4.4184
520	69.9		530	4.88411
530	73.4336		540	5.37131
540	75.8357		550	5.88676
550	79.2524		560	6.43028
560	81.98		570	6.99149
570	84.6778		580	7.58591
580	87.1304		590	8.17915
590	88.0527		600	8.78238
600	88.5489		610	9.41931
610	88.828		620	10.0648
620	88.0973		630	10.6983
630	87.3193		640	11.3193
640	84.3579		650	11.9314
650	84.1647		660	12.5451
660	84.2847		670	13.187
670	85.5396		680	13.8442
680	85.9184		690	14.4601
690	87.2288		700	15.0631
700	87.3376		710	15.7111
710	87.9835		720	16.296
720	88.4277		730	16.8419
730	88.1964		740	17.4562
740	88.2881		750	18.1027
750	87.1486		760	18.4983
760	86.2971		770	18.8769
770	85.5393		780	19.4997
780	85.9282		790	20.1062
790	84.0254		800	20.6839
800	82.571		810	21.2425
810	79.1397		820	21.7277
820	74.4926		830	22.1667
830	73.944		840	22.6354
840	70.3571		850	23.0355
850	51.5932		860	23.276
860	24.0665		870	23.4074
870	14.4046		880	23.4725
880	4.87754		890	23.4996
890	3.26164		900	23.5173
900	2.57432		910	23.527
910	1.19938		920	23.5319
920	0.768597		930	23.535
930	0.580228		940	23.5369
940	0.568751		950	23.5381
950	0.300013		960	23.5384
960	0.0957259		970	23.5386
970	-0.00639367		980	23.5385
980	-0.0350042		990	23.5382
990	-0.0488864

## Sheet: f
Time	Faradaic efficiency				Time	Experimental O2 amount		Time	Theoretical O2 amount
s	%		Averaged		s	umol		s	umol
0	983.826	0	95.4403		0	0.0322164		0	0.0186746
1	495.757	1	95.4403		1	0.0335423		1	0.0373493
2	335.305	2	95.3898		2	0.0341927		2	0.0554321
3	253.228	3	95.3898		3	0.0344623		3	0.073515
4	205.072	4	95.2477		4	0.036007		4	0.0915978
5	172.708	5	95.2477		5	0.0374663		5	0.109681
6	146.827	6	95.2084		6	0.0363918		6	0.128222
7	129.178	7	95.2084		7	0.0376145		7	0.146762
8	115.284	8	94.8824		8	0.0385118		8	0.16529
9	105.102	9	94.8824		9	0.0409482		9	0.183817
10	96.0117	10	94.807		10	0.0419416		10	0.202345
11	88.2371	11	94.807		11	0.0425047		11	0.220872
12	85.4271	12	94.807		12	0.0513794		12	0.2394
13	86.9923	13	94.807		13	0.0697061		13	0.257927
14	89.2986	14	94.807		14	0.0904564		14	0.276455
15	89.5422	15	94.807		15	0.106377		15	0.294982
16	86.4957	16	94.807		16	0.112869		16	0.31351
17	84.4848	17	94.807		17	0.121497		17	0.332037
18	81.6442	18	94.807		18	0.126755		18	0.350565
19	79.6751	19	94.807		19	0.134002		19	0.369092
20	77.0968	20	94.807		20	0.138293		20	0.387475
21	74.5948	21	94.807		21	0.141997		21	0.405858
22	72.7216	22	94.807		22	0.147318		22	0.424241
23	71.5555	23	94.807		23	0.154769		23	0.442431
24	71.2678	24	94.807		24	0.165726		24	0.460882
25	70.8038	25	94.807		25	0.175803		25	0.479333
26	70.2805	26	94.807		26	0.185466		26	0.497822
27	70.1179	27	94.807		27	0.196683		27	0.516312
28	70.8743	28	94.807		28	0.212372		28	0.534802
29	73.9119	29	94.807		29	0.239965		29	0.553291
30	78.9131	30	94.807		30	0.278525		30	0.571207
31	83.9233	31	94.807		31	0.318475		31	0.588716
32	86.6968	32	94.807		32	0.347999		32	0.6068
33	87.0762	33	94.807		33	0.364108		33	0.624212
34	86.804	34	94.807		34	0.3761		34	0.64114
35	86.5703	35	94.807		35	0.388203		35	0.658026
36	87.6408	36	94.807		36	0.408349		36	0.674912
37	93.1094	37	94.807		37	0.456675		37	0.691544
38	101.54	38	94.807		38	0.52604		38	0.708177
39	109.975	39	94.7675		39	0.598014		39	0.724809
40	113.925	40	94.7675		40	0.641907		40	0.741442
41	114.706	41	94.7293		41	0.664798		41	0.758024
42	113.407	42	94.7293		42	0.673059		42	0.774607
43	111.201	43	94.7027		43	0.674581		43	0.791464
44	108.508	44	94.7027		44	0.671789		44	0.808321
45	105.966	45	94.5898		45	0.669319		45	0.825179
46	103.887	46	94.5898		46	0.669541		46	0.84192
47	101.957	47	94.2564		47	0.670269		47	0.858634
48	100.123	48	94.2564		48	0.671177		48	0.875349
49	98.2885	49	94.2564		49	0.671431		49	0.891968
50	96.3814	50	94.2564		50	0.670513		50	0.908587
51	94.7675	51	94.2564		51	0.671742		51	0.925465
52	92.9426	52	94.2564		52	0.670637		52	0.942344
53	90.9393	53	94.5898		53	0.667387		53	0.959222
54	89.2213	54	94.5898		54	0.666077		54	0.9761
55	87.5511	55	94.7027		55	0.664668		55	0.992979
56	86.3056	56	94.7027		56	0.666699		56	1.00986
57	84.6453	57	94.7293		57	0.664406		57	1.02674
58	83.4076	58	94.7293		58	0.665675		58	1.04361
59	82.3177	59	94.7675		59	0.668001		59	1.06049
60	81.4673	60	94.807		60	0.672374		60	1.07737
61	80.3773	61	94.807		61	0.674051		61	1.09425
62	79.2941	62	94.8824		62	0.675458		62	1.11113
63	78.2266	63	94.8824		63	0.676481		63	1.12771
64	77.3548	64	95.2084		64	0.679239		64	1.14429
65	76.3318	65	95.2084		65	0.680091		65	1.16083
66	75.2265	66	95.2477		66	0.67973		66	1.17737
67	73.9468	67	95.2477		67	0.677348		67	1.19424
68	72.9431	68	95.3898		68	0.677642		68	1.21112
69	71.9688	69	95.3898		69	0.677962		69	1.22799
70	71.1509	70	95.4403		70	0.67977		70	1.24486
71	70.2872	71	95.4403		71	0.680793		71	1.26173
72	69.41	72	95.5702		72	0.681382		72	1.2786
73	68.6054	73	95.5702		73	0.682559		73	1.29547
74	67.7696	74	95.8077		74	0.683017		74	1.31218
75	66.9598	75	95.8077		75	0.683532		75	1.32888
76	66.2267	76	95.9266		76	0.684792		76	1.34565
77	65.4079	77	95.9266		77	0.684742		77	1.36242
78	64.7296	78	95.9679		78	0.686232		78	1.37918
79	63.9278	79	95.9679		79	0.68592		79	1.39595
80	63.1323	80	96.0117		80	0.685436		80	1.41271
81	62.3679	81	96.3058		81	0.685125		81	1.42948
82	61.6603	82	96.3058		82	0.685329		82	1.44625
83	61.0267	83	96.3251		83	0.68631		83	1.46301
84	60.257	84	96.3251		84	0.685229		84	1.47978
85	59.7507	85	96.3449		85	0.687537		85	1.49651
86	59.0966	86	96.3449		86	0.687676		86	1.51332
87	58.6184	87	96.3814		87	0.690058		87	1.53006
88	58.2309	88	96.5067		88	0.693423		88	1.54649
89	58.0664	89	96.5067		89	0.699873		89	1.56292
90	58.1033	90	96.6728		90	0.709212		90	1.57935
91	58.278	91	96.6728		91	0.720735		91	1.59606
92	61.5583	92	96.7343		92	0.778412		92	1.61258
93	71.4832	93	96.7343		93	0.936978		93	1.62916
94	85.4228	94	96.7755		94	1.15953		94	1.64574
95	98.51	95	96.7755		95	1.37328		95	1.66232
96	105.511	96	96.7755		96	1.49676		96	1.6789
97	108.052	97	96.7755		97	1.55305		97	1.6959
98	107.847	98	96.7755		98	1.56676		98	1.71289
99	106.321	99	96.7755		99	1.55919		99	1.72975
100	104.234	100	96.7755		100	1.54211		100	1.74661
101	102.097	101	96.7755		101	1.52357		101	1.76347
102	99.9669	102	96.7755		102	1.50435		102	1.7802
103	98.1201	103	96.7755		103	1.48917		103	1.79694
104	96.3058	104	96.7755		104	1.47395		104	1.81367
105	94.807	105	96.8055		105	1.46351		105	1.83041
106	93.4249	106	96.8055		106	1.45461		106	1.84717
107	92.2158	107	96.8485		107	1.44826		107	1.86393
108	91.1773	108	96.8485		108	1.44451		108	1.88068
109	90.1745	109	96.8586		109	1.44105		109	1.89744
110	89.2253	110	96.8586		110	1.43828		110	1.91426
111	88.5374	111	96.9198		111	1.43988		111	1.93108
112	88.2379	112	96.9198		112	1.44824		112	1.94791
113	88.2642	113	96.9807		113	1.46241		113	1.96473
114	88.1888	114	96.9807		114	1.47473		114	1.98155
115	88.0759	115	97.0295		115	1.48633		115	1.99837
116	87.603	116	97.0295		116	1.49121		116	2.01519
117	87.0396	117	97.0331		117	1.49424		117	2.03201
118	86.1873	118	97.0331		118	1.49164		118	2.04884
119	85.5539	119	97.0853		119	1.49294		119	2.06566
120	84.9867	120	97.0853		120	1.49536		120	2.08254
121	84.328	121	97.099		121	1.49572		121	2.09926
122	83.7025	122	97.099		122	1.49652		122	2.11599
123	82.9456	123	97.2103		123	1.49454		123	2.13272
124	82.4133	124	97.2103		124	1.49679		124	2.14945
125	82.197	125	97.2277		125	1.50525		125	2.16628
126	88.8991	126	97.2277		126	1.65299		126	2.18312
127	100.169	127	97.2503		127	1.89551		127	2.19996
128	113.008	128	97.2503		128	2.17361		128	2.2168
129	119.557	129	97.2503		129	2.32608		129	2.23363
130	121.121	130	97.2503		130	2.37711		130	2.25047
131	120.08	131	97.2503		131	2.37415		131	2.26731
132	117.749	132	97.2503		132	2.3438		132	2.28423
133	115.155	133	97.2349		133	2.30711		133	2.30115
134	112.506	134	97.2277		134	2.26843		134	2.31807
135	110.038	135	97.2277		135	2.23282		135	2.335
136	107.863	136	97.2103		136	2.20283		136	2.35193
137	106.076	137	97.2103		137	2.18063		137	2.36886
138	104.669	138	97.2103		138	2.16621		138	2.38577
139	103.378	139	97.2103		139	2.15393		139	2.40269
140	102.055	140	97.2103		140	2.14055		140	2.4196
141	100.827	141	97.2103		141	2.12887		141	2.43652
142	99.8373	142	97.2103		142	2.12221		142	2.45343
143	98.9796	143	97.2103		143	2.11824		143	2.47034
144	98.2156	144	97.2103		144	2.11616		144	2.48726
145	97.2277	145	97.2103		145	2.10865		145	2.50417
146	96.5067	146	97.2103		146	2.10706		146	2.52108
147	95.9266	147	97.2103		147	2.10853		147	2.538
148	95.4403	148	97.2103		148	2.11204		148	2.55491
149	94.7293	149	97.2103		149	2.11006		149	2.57183
150	94.0484	150	97.2103		150	2.10856		150	2.58871
151	93.4263	151	97.2103		151	2.10826		151	2.6056
152	92.8464	152	97.2103		152	2.10886		152	2.62256
153	92.1717	153	97.2103		153	2.10691		153	2.63946
154	91.628	154	97.2103		154	2.10797		154	2.65636
155	91.4128	155	97.2277		155	2.11693		155	2.67326
156	92.0489	156	97.2349		156	2.14671		156	2.68986
157	93.5225	157	97.2503		157	2.19765		157	2.70654
158	95.3898	158	97.2503		158	2.25894		158	2.72322
159	96.8586	159	97.2632		159	2.31074		159	2.73989
160	97.7278	160	97.2632		160	2.34774		160	2.75657
161	98.0587	161	97.2632		161	2.37125		161	2.77325
162	98.0719	162	97.2632		162	2.38667		162	2.78993
163	97.9316	163	97.2632		163	2.39813		163	2.8066
164	97.5422	164	97.2632		164	2.40306		164	2.82328
165	97.0331	165	97.2632		165	2.40471		165	2.83996
166	96.3449	166	97.2905		166	2.4015		166	2.85664
167	95.8077	167	97.2905		167	2.40208		167	2.87331
168	95.2084	168	97.3038		168	2.40086		168	2.88999
169	94.7027	169	97.3123		169	2.40194		169	2.90667
170	94.1968	170	97.3123		170	2.40286		170	2.92335
171	93.7463	171	97.3623		171	2.40513		171	2.94002
172	93.129	172	97.4018		172	2.40272		172	2.9567
173	92.5994	173	97.4018		173	2.40252		173	2.97338
174	91.9917	174	97.4527		174	2.40001		174	2.99006
175	91.5473	175	97.462		175	2.40182		175	3.00673
176	90.9918	176	97.5422		176	2.40043		176	3.02341
177	90.6158	177	97.5427		177	2.40411		177	3.04036
178	90.122	178	97.5709		178	2.40436		178	3.05731
179	89.6008	179	97.5709		179	2.40366		179	3.07426
180	88.9756	180	97.6133		180	2.39979		180	3.09115
181	88.5438	181	97.6649		181	2.40128		181	3.10805
182	88.1172	182	97.7278		182	2.40279		182	3.12494
183	87.7598	183	97.7315		183	2.40614		183	3.14183
184	87.2994	184	97.746		184	2.4064		184	3.15872
185	86.8803	185	97.7925		185	2.40774		185	3.17561
186	86.3788	186	97.7925		186	2.40652		186	3.1925
187	85.9086	187	97.8502		187	2.40606		187	3.20939
188	85.4837	188	97.8969		188	2.40659		188	3.22602
189	85.0494	189	97.8969		189	2.4067		189	3.24265
190	84.6465	190	97.9312		190	2.40762		190	3.25927
191	84.1697	191	97.9316		191	2.4062		191	3.27589
192	83.8401	192	97.9333		192	2.40933		192	3.29279
193	83.4713	193	97.9333		193	2.41115		193	3.3097
194	83.1058	194	97.9333		194	2.41293		194	3.32661
195	82.6328	195	97.9333		195	2.41129		195	3.34352
196	82.2062	196	97.9333		196	2.41096		196	3.36042
197	81.852	197	97.9333		197	2.41276		197	3.37733
198	81.4013	198	97.9333		198	2.41142		198	3.39424
199	81.0494	199	97.9333		199	2.41295		199	3.41106
200	80.5984	200	97.9454		200	2.41128		200	3.42789
201	80.2724	201	97.9483		201	2.41344		201	3.44472
202	79.8482	202	97.9532		202	2.41236		202	3.46154
203	79.4231	203	97.9541		203	2.41092		203	3.47813
204	79.0833	204	98.0587		204	2.41212		204	3.49472
205	79.476	205	98.0719		205	2.43695		205	3.51131
206	83.2902	206	98.1151		206	2.57325		206	3.5279
207	90.6517	207	98.1201		207	2.82669		207	3.54449
208	99.7017	208	98.1394		208	3.13784		208	3.56107
209	106.776	209	98.1394		209	3.38657		209	3.57766
210	110.951	210	98.1394		210	3.54133		210	3.59425
211	112.909	211	98.1394		211	3.62353		211	3.61084
212	113.551	212	98.1394		212	3.66227		212	3.62743
213	113.267	213	98.1394		213	3.67011		213	3.64402
214	112.583	214	98.1394		214	3.66433		214	3.6606
215	111.629	215	98.1394		215	3.64922		215	3.67719
216	110.771	216	98.1394		216	3.63706		216	3.69378
217	109.927	217	98.1394		217	3.62546		217	3.71072
218	109.187	218	98.1394		218	3.61719		218	3.72766
219	108.411	219	98.1394		219	3.60749		219	3.74465
220	107.721	220	98.1394		220	3.60056		220	3.76163
221	106.958	221	98.1394		221	3.59083		221	3.77861
222	106.341	222	98.1394		222	3.58597		222	3.79559
223	105.702	223	98.1394		223	3.58018		223	3.81258
224	105.165	224	98.1394		224	3.57776		224	3.82956
225	104.589	225	98.1394		225	3.57378		225	3.84649
226	104.12	226	98.1394		226	3.57338		226	3.86342
227	103.668	227	98.1394		227	3.57349		227	3.88037
228	103.293	228	98.1394		228	3.57619		228	3.89732
229	102.853	229	98.1394		229	3.57645		229	3.91427
230	102.4	230	98.1394		230	3.57612		230	3.93122
231	101.895	231	98.1394		231	3.57352		231	3.94794
232	101.412	232	98.1394		232	3.57173		232	3.96482
233	101.002	233	98.1394		233	3.57251		233	3.98177
234	100.536	234	98.1394		234	3.57109		234	3.99871
235	100.122	235	98.1394		235	3.57148		235	4.01566
236	99.7245	236	98.1394		236	3.57235		236	4.03261
237	99.446	237	98.1201		237	3.57761		237	4.04962
238	99.1688	238	98.1151		238	3.58283		238	4.06663
239	98.801	239	98.0719		239	3.58441		239	4.08351
240	98.3284	240	98.0587		240	3.58185		240	4.10032
241	97.7925	241	97.9541		241	3.57675		241	4.11714
242	97.4018	242	97.9541		242	3.57707		242	4.13403
243	97.0853	243	97.9541		243	3.58011		243	4.15092
244	96.8485	244	97.9541		244	3.58622		244	4.16791
245	96.8055	245	97.9541		245	3.59974		245	4.1849
246	96.9807	246	97.9541		246	3.62171		246	4.2019
247	97.2503	247	97.9541		247	3.64738		247	4.21889
248	97.2905	248	97.9541		248	3.66419		248	4.23588
249	97.2632	249	97.9541		249	3.67838		249	4.25287
250	97.099	250	97.9541		250	3.68717		250	4.26986
251	96.9198	251	97.9541		251	3.69531		251	4.28685
252	96.6728	252	97.9541		252	3.70069		252	4.30384
253	96.7755	253	97.9541		253	3.71994		253	4.32083
254	97.2103	254	97.9541		254	3.75251		254	4.33783
255	97.9333	255	97.9541		255	3.79654		255	4.35456
256	98.5167	256	97.9541		256	3.83518		256	4.37129
257	98.8345	257	97.9533		257	3.86324		257	4.38802
258	98.8924	258	97.9532		258	3.88085		258	4.40475
259	98.7847	259	97.9483		259	3.89171		259	4.42148
260	98.5315	260	97.9454		260	3.89661		260	4.43821
261	98.2527	261	97.9333		261	3.90035		261	4.45494
262	97.8969	262	97.9316		262	3.90082		262	4.47167
263	97.5709	263	97.9316		263	3.90242		263	4.4884
264	97.3123	264	97.9316		264	3.90673		264	4.50513
265	97.0295	265	97.9316		265	3.90997		265	4.52186
266	96.7343	266	97.9316		266	3.91275		266	4.53877
267	96.3251	267	97.9316		267	3.91056		267	4.55558
268	95.9679	268	97.9316		268	3.91043		268	4.5724
269	95.5702	269	97.9316		269	3.90846		269	4.58921
270	95.2477	270	97.9316		270	3.90958		270	4.60602
271	94.8824	271	97.9316		271	3.90877		271	4.62283
272	94.5898	272	97.9316		272	3.91098		272	4.63964
273	94.2564	273	97.9316		273	3.91134		273	4.65645
274	93.9454	274	97.9316		274	3.91255		274	4.67326
275	93.5912	275	97.9316		275	3.91177		275	4.69007
276	93.2392	276	97.9316		276	3.91096		276	4.70685
277	92.9528	277	97.9316		277	3.91293		277	4.72362
278	92.6383	278	97.9316		278	3.91353		278	4.74035
279	92.3283	279	97.9316		279	3.91423		279	4.75708
280	92.0284	280	97.9316		280	3.91527		280	4.77381
281	91.7751	281	97.9316		281	3.91828		281	4.79054
282	91.4314	282	97.9316		282	3.9172		282	4.80727
283	91.1241	283	97.9316		283	3.91765		283	4.824
284	90.7863	284	97.9333		284	3.91663		284	4.84073
285	90.5499	285	97.9454		285	3.92007		285	4.85745
286	90.1835	286	97.9483		286	3.91754		286	4.87418
287	89.8518	287	97.9532		287	3.91648		287	4.89091
288	89.5323	288	97.9533		288	3.91588		288	4.90764
289	89.3418	289	97.9541		289	3.92106		289	4.92437
290	89.1143	290	98.0587		290	3.92448		290	4.9411
291	88.8599	291	98.0719		291	3.92659		291	4.95783
292	88.5059	292	98.1151		292	3.92411		292	4.97461
293	88.1986	293	98.1201		293	3.92366		293	4.99139
294	87.8557	294	98.1394		294	3.92145		294	5.00814
295	87.5274	295	98.1714		295	3.91978		295	5.0249
296	87.2062	296	98.2156		296	3.91839		296	5.04165
297	86.9331	297	98.2378		297	3.9191		297	5.05841
298	86.7603	298	98.2527		298	3.92445		298	5.07516
299	86.5555	299	98.278		299	3.92834		299	5.09204
300	86.4314	300	98.2885		300	3.93594		300	5.10888
301	86.6233	301	98.2885		301	3.95845		301	5.12571
302	87.1151	302	98.2885		302	3.99522		302	5.14255
303	87.8708	303	98.2885		303	4.04473		303	5.15939
304	88.4192	304	98.2885		304	4.08441		304	5.17605
305	88.821	305	98.2885		305	4.11736		305	5.19284
306	89.3074	306	98.2885		306	4.15435		306	5.20946
307	90.0034	307	98.2885		307	4.20159		307	5.22609
308	90.9294	308	98.2885		308	4.26022		308	5.24279
309	91.5908	309	98.2885		309	4.30636		309	5.25954
310	91.9974	310	98.2885		310	4.3403		310	5.2763
311	92.1075	311	98.3034		311	4.35989		311	5.29305
312	92.0239	312	98.3071		312	4.37002		312	5.30981
313	91.8201	313	98.3284		313	4.37424		313	5.32656
314	91.565	314	98.4083		314	4.37588		314	5.34332
315	91.2475	315	98.4256		315	4.37434		315	5.36007
316	90.9128	316	98.433		316	4.37184		316	5.37683
317	90.5392	317	98.4652		317	4.36732		317	5.39358
318	90.2405	318	98.484		318	4.3664		318	5.41034
319	89.9303	319	98.5019		319	4.36482		319	5.42709
320	89.649	320	98.5021		320	4.36457		320	5.44385
321	89.3993	321	98.51		321	4.36586		321	5.4606
322	89.1169	322	98.5167		322	4.36541		322	5.47736
323	88.9032	323	98.518		323	4.36848		323	5.49426
324	88.5773	324	98.5315		324	4.3658		324	5.5112
325	88.2962	325	98.6238		325	4.36531		325	5.52813
326	88.0115	326	98.6309		326	4.36453		326	5.54507
327	87.7369	327	98.6318		327	4.36419		327	5.56201
328	87.4887	328	98.6547		328	4.36499		328	5.57877
329	87.1763	329	98.673		329	4.36232		329	5.59546
330	86.9615	330	98.6731		330	4.36462		330	5.61214
331	86.7708	331	98.6821		331	4.36812		331	5.62883
332	86.5598	332	98.7245		332	4.3705		332	5.64551
333	86.2927	333	98.7428		333	4.36986		333	5.66219
334	86.0058	334	98.7571		334	4.3681		334	5.67888
335	85.763	335	98.7793		335	4.36857		335	5.69556
336	85.557	336	98.7847		336	4.37093		336	5.71225
337	85.354	337	98.7856		337	4.37337		337	5.72893
338	85.1165	338	98.7912		338	4.37393		338	5.74561
339	84.9181	339	98.7912		339	4.37647		339	5.7623
340	84.6194	340	98.7856		340	4.37372		340	5.77913
341	84.3951	341	98.7847		341	4.37487		341	5.79597
342	84.155	342	98.7793		342	4.3751		342	5.81281
343	83.9482	343	98.7571		343	4.37703		343	5.82963
344	84.1091	344	98.7428		344	4.39873		344	5.84645
345	85.7069	345	98.7405		345	4.4982		345	5.86328
346	89.1621	346	98.7245		346	4.69893		346	5.8801
347	93.9429	347	98.6821		347	4.97282		347	5.89692
348	98.6731	348	98.6731		348	5.24542		348	5.91374
349	102.858	349	98.673		349	5.48968		349	5.93056
350	106.23	350	98.673		350	5.69065		350	5.94739
351	108.814	351	98.673		351	5.84931		351	5.96421
352	110.387	352	98.673		352	5.95293		352	5.98103
353	111.273	353	98.673		353	6.01908		353	5.99785
354	111.635	354	98.673		354	6.05647		354	6.01468
355	111.84	355	98.673		355	6.0852		355	6.0315
356	111.73	356	98.673		356	6.09642		356	6.04832
357	111.569	357	98.673		357	6.10475		357	6.06514
358	111.294	358	98.673		358	6.10662		358	6.08197
359	111.082	359	98.673		359	6.11194		359	6.09879
360	110.789	360	98.673		360	6.11265		360	6.11561
361	110.478	361	98.673		361	6.11213		361	6.13235
362	110.174	362	98.673		362	6.11191		362	6.14902
363	109.848	363	98.673		363	6.1103		363	6.16569
364	109.467	364	98.673		364	6.10547		364	6.18236
365	109.05	365	98.673		365	6.09863		365	6.19918
366	108.69	366	98.673		366	6.0949		366	6.21601
367	108.365	367	98.673		367	6.09324		367	6.23296
368	108.069	368	98.673		368	6.0931		368	6.24991
369	107.78	369	98.673		369	6.09327		369	6.26686
370	107.534	370	98.673		370	6.09586		370	6.28381
371	107.284	371	98.673		371	6.0979		371	6.30048
372	107.055	372	98.673		372	6.10106		372	6.31716
373	106.776	373	98.673		373	6.10147		373	6.33408
374	106.446	374	98.673		374	6.09872		374	6.35092
375	106.065	375	98.673		375	6.09305		375	6.36793
376	105.716	376	98.673		376	6.08916		376	6.38493
377	105.423	377	98.673		377	6.08842		377	6.40193
378	105.133	378	98.6731		378	6.08776		378	6.41893
379	104.9	379	98.6821		379	6.0904		379	6.43594
380	104.648	380	98.7245		380	6.09181		380	6.45294
381	104.409	381	98.7405		381	6.09395		381	6.46994
382	104.181	382	98.7428		382	6.09669		382	6.48695
383	103.916	383	98.7571		383	6.09715		383	6.50395
384	103.665	384	98.7793		384	6.09842		384	6.52095
385	103.347	385	98.7847		385	6.09537		385	6.5378
386	103	386	98.7856		386	6.09042		386	6.55466
387	102.697	387	98.7912		387	6.08805		387	6.57151
388	102.426	388	98.801		388	6.0876		388	6.58836
389	102.221	389	98.8055		389	6.09105		389	6.60522
390	102.104	390	98.8056		390	6.09975		390	6.62207
391	102.143	391	98.8113		391	6.118		391	6.63892
392	102.35	392	98.8345		392	6.14659		392	6.65578
393	102.538	393	98.8403		393	6.17394		393	6.67246
394	102.577	394	98.8464		394	6.19214		394	6.68914
395	102.532	395	98.8842		395	6.20527		395	6.70596
396	102.369	396	98.8867		396	6.21105		396	6.72277
397	102.17	397	98.8867		397	6.21447		397	6.73949
398	101.95	398	98.8867		398	6.21652		398	6.7562
399	101.732	399	98.8867		399	6.21859		399	6.77293
400	101.495	400	98.8867		400	6.21946		400	6.78965
401	101.212	401	98.8867		401	6.21733		401	6.80636
402	100.973	402	98.8867		402	6.21787		402	6.82307
403	100.732	403	98.8867		403	6.21826		403	6.83978
404	100.467	404	98.8924		404	6.21697		404	6.85648
405	100.176	405	98.907		405	6.21402		405	6.87319
406	99.8957	406	98.9178		406	6.21161		406	6.8899
407	99.6128	407	98.9579		407	6.209		407	6.90661
408	99.3457	408	98.9796		408	6.20732		408	6.92332
409	99.1227	409	98.9796		409	6.20836		409	6.94003
410	98.9178	410	98.9796		410	6.21049		410	6.95674
411	98.7428	411	98.9796		411	6.21447		411	6.97345
412	98.5019	412	98.9796		412	6.21418		412	6.99015
413	98.3034	413	98.9796		413	6.21652		413	7.00686
414	98.1394	414	98.9796		414	6.22105		414	7.02357
415	98.3071	415	98.9796		415	6.24705		415	7.04028
416	98.7245	416	98.9796		416	6.28937		416	7.05699
417	99.2993	417	98.9796		417	6.34209		417	7.0737
418	99.7259	418	98.9796		418	6.38531		418	7.09041
419	99.952	419	98.9796		419	6.41551		419	7.10712
420	100.083	420	98.9796		420	6.43955		420	7.12382
421	100.006	421	98.9796		421	6.44986		421	7.14053
422	99.8766	422	98.9796		422	6.45673		422	7.15724
423	99.562	423	98.9796		423	6.4513		423	7.17395
424	99.3428	424	98.9796		424	6.45209		424	7.19066
425	99.1125	425	98.9796		425	6.4522		425	7.20745
426	98.8842	426	98.9796		426	6.45233		426	7.22425
427	98.6821	427	98.9796		427	6.45416		427	7.24104
428	98.4652	428	98.9579		428	6.45489		428	7.25785
429	98.2378	429	98.9178		429	6.45489		429	7.27465
430	97.9312	430	98.907		430	6.44949		430	7.29145
431	97.6649	431	98.8924		431	6.44673		431	7.30825
432	97.4527	432	98.8867		432	6.44752		432	7.32505
433	97.2349	433	98.8842		433	6.44787		433	7.34184
434	97.044	434	98.8464		434	6.45003		434	7.3587
435	96.8942	435	98.846		435	6.45494		435	7.37556
436	97.0256	436	98.8403		436	6.47897		436	7.39242
437	97.3623	437	98.8345		437	6.51708		437	7.40928
438	97.746	438	98.8113		438	6.55836		438	7.42597
439	97.9532	439	98.8056		439	6.58763		439	7.44267
440	97.9541	440	98.8055		440	6.6028		440	7.4594
441	97.9483	441	98.801		441	6.61751		441	7.47614
442	97.8502	442	98.7912		442	6.62586		442	7.49288
443	97.7315	443	98.7856		443	6.63287		443	7.50974
444	97.6133	444	98.7847		444	6.6399		444	7.52662
445	97.462	445	98.7847		445	6.64457		445	7.54349
446	97.3038	446	98.7847		446	6.64871		446	7.56037
447	97.0735	447	98.7847		447	6.64776		447	7.57724
448	96.808	448	98.7847		448	6.64429		448	7.59412
449	96.5388	449	98.7847		449	6.64044		449	7.61099
450	96.2404	450	98.7847		450	6.63448		450	7.62787
451	96.0389	451	98.7847		451	6.63522		451	7.6447
452	95.8077	452	98.7847		452	6.63382		452	7.66154
453	95.6422	453	98.7847		453	6.63696		453	7.67838
454	96.0764	454	98.7847		454	6.68264		454	7.69522
455	97.5427	455	98.7847		455	6.80178		455	7.71194
456	99.7975	456	98.7847		456	6.97759		456	7.72867
457	102.053	457	98.7847		457	7.15417		457	7.7454
458	103.704	458	98.7847		458	7.28814		458	7.76212
459	104.775	459	98.7847		459	7.38095		459	7.77885
460	105.354	460	98.7847		460	7.43898		460	7.79579
461	105.595	461	98.7847		461	7.47282		461	7.81272
462	105.643	462	98.7847		462	7.49267		462	7.82959
463	105.566	463	98.7847		463	7.5035		463	7.84642
464	105.361	464	98.7847		464	7.505		464	7.86324
465	105.089	465	98.7847		465	7.50162		465	7.88007
466	104.779	466	98.7847		466	7.49536		466	7.89695
467	104.482	467	98.7847		467	7.48996		467	7.91377
468	104.162	468	98.7856		468	7.48265		468	7.9305
469	103.853	469	98.7912		469	7.47612		469	7.94723
470	103.547	470	98.801		470	7.46967		470	7.96395
471	103.216	471	98.8055		471	7.46129		471	7.98068
472	102.917	472	98.8056		472	7.45512		472	7.9974
473	102.628	473	98.8113		473	7.44963		473	8.01413
474	102.317	474	98.8345		474	7.44248		474	8.03086
475	102.001	475	98.8403		475	7.43481		475	8.04758
476	101.7	476	98.846		476	7.42812		476	8.06431
477	101.463	477	98.8464		477	7.42619		477	8.08104
478	101.244	478	98.8842		478	7.42545		478	8.09776
479	101.008	479	98.8867		479	7.42343		479	8.11449
480	100.742	480	98.8924		480	7.41904		480	8.13121
481	100.498	481	98.907		481	7.41625		481	8.14794
482	100.213	482	98.9178		482	7.41027		482	8.16467
483	99.9522	483	98.9579		483	7.40607		483	8.18139
484	99.6289	484	99.0101		484	7.39705		484	8.19812
485	99.315	485	99.0188		485	7.38871		485	8.2149
486	99.0188	486	99.0953		486	7.38159		486	8.23169
487	98.7912	487	99.0953		487	7.37959		487	8.24848
488	98.6309	488	99.0953		488	7.38259		488	8.2652
489	98.484	489	99.0953		489	7.38658		489	8.28193
490	98.278	490	99.0953		490	7.386		490	8.29865
491	98.1151	491	99.0953		491	7.38867		491	8.31537
492	97.9454	492	99.0953		492	7.39075		492	8.3321
493	97.7229	493	99.0953		493	7.38873		493	8.34882
494	97.4775	494	99.0953		494	7.38492		494	8.36561
495	97.2	495	99.0953		495	7.37854		495	8.3824
496	97.0268	496	99.0953		496	7.3802		496	8.39919
497	97.1205	497	99.0953		497	7.4025		497	8.41599
498	97.7325	498	99.0953		498	7.46517		498	8.43278
499	98.8055	499	99.0953		499	7.56392		499	8.44957
500	99.9784	500	99.0953		500	7.67082		500	8.46636
501	100.907	501	99.0953		501	7.7588		501	8.48297
502	101.475	502	99.0953		502	7.81877		502	8.49958
503	101.772	503	99.0953		503	7.85768		503	8.51619
504	101.93	504	99.0953		504	7.88569		504	8.5328
505	102.003	505	99.0953		505	7.90744		505	8.54971
506	102.021	506	99.0953		506	7.92472		506	8.56662
507	101.945	507	99.0953		507	7.93469		507	8.58361
508	101.815	508	99.0953		508	7.94033		508	8.60059
509	101.609	509	99.0491		509	7.93992		509	8.61758
510	101.432	510	99.0188		510	7.94175		510	8.63457
511	101.193	511	99.0101		511	7.93852		511	8.65156
512	101.01	512	98.9579		512	7.93956		512	8.66828
513	100.813	513	98.9449		513	7.93929		513	8.68501
514	100.691	514	98.9178		514	7.94509		514	8.70173
515	100.501	515	98.907		515	7.94531		515	8.71846
516	100.37	516	98.8924		516	7.95038		516	8.73528
517	100.171	517	98.8867		517	7.94988		517	8.75209
518	100.007	518	98.8842		518	7.95218		518	8.76895
519	99.7126	519	98.8464		519	7.94383		519	8.78574
520	99.4581	520	98.846		520	7.93864		520	8.80257
521	99.1707	521	98.8403		521	7.93071		521	8.81939
522	98.907	522	98.8345		522	7.92461		522	8.83622
523	98.673	523	98.8342		523	7.92087		523	8.85304
524	98.518	524	98.8113		524	7.9235		524	8.86987
525	98.4256	525	98.8056		525	7.93124		525	8.8867
526	98.433	526	98.8055		526	7.94713		526	8.90352
527	98.5021	527	98.801		527	7.96807		527	8.92032
528	98.6547	528	98.7912		528	7.99589		528	8.93711
529	98.7856	529	98.7856		529	8.02192		529	8.95385
530	98.8113	530	98.7847		530	8.03929		530	8.9706
531	98.8403	531	98.7793		531	8.05692		531	8.98734
532	98.8056	532	98.7655		532	8.06931		532	9.00408
533	98.7571	533	98.7642		533	8.08051		533	9.02082
534	98.6238	534	98.7571		534	8.0847		534	9.03756
535	98.4083	535	98.7428		535	8.08193		535	9.0543
536	98.1714	536	98.7405		536	8.07732		536	9.07104
537	97.9533	537	98.7364		537	8.07416		537	9.08778
538	97.8119	538	98.7273		538	8.07758		538	9.10474
539	97.6865	539	98.7245		539	8.08211		539	9.12145
540	97.5477	540	98.7043		540	8.08548		540	9.13816
541	97.3882	541	98.7043		541	8.08709		541	9.15487
542	97.2406	542	98.7043		542	8.08959		542	9.17159
543	97.0868	543	98.7043		543	8.09157		543	9.1883
544	96.868	544	98.7043		544	8.08794		544	9.20501
545	96.6824	545	98.7043		545	8.08711		545	9.22173
546	96.4668	546	98.7043		546	8.08363		546	9.23844
547	96.3271	547	98.7043		547	8.08659		547	9.25515
548	96.1821	548	98.7043		548	8.08904		548	9.27186
549	96.0418	549	98.7043		549	8.09186		549	9.28858
550	95.9023	550	98.7043		550	8.09459		550	9.30522
551	95.7357	551	98.7043		551	8.09496		551	9.32186
552	95.58	552	98.7043		552	8.0964		552	9.33867
553	95.4327	553	98.7043		553	8.09853		553	9.35548
554	95.2538	554	98.7043		554	8.09786		554	9.37229
555	95.081	555	98.7043		555	8.09751		555	9.38893
556	94.882	556	98.7043		556	8.09486		556	9.40557
557	94.7048	557	98.7043		557	8.09404		557	9.42221
558	94.5366	558	98.6821		558	8.09391		558	9.43885
559	94.4069	559	98.6731		559	8.09707		559	9.45549
560	94.2848	560	98.673		560	8.10088		560	9.47213
561	94.3361	561	98.673		561	8.11988		561	9.48877
562	94.43	562	98.673		562	8.1426		562	9.50541
563	94.7009	563	98.673		563	8.18082		563	9.52201
564	94.8509	564	98.673		564	8.2085		564	9.5386
565	94.9404	565	98.673		565	8.2309		565	9.55519
566	94.9418	566	98.673		566	8.24557		566	9.57179
567	94.9178	567	98.673		567	8.25797		567	9.58838
568	94.7908	568	98.673		568	8.26145		568	9.6052
569	94.6381	569	98.673		569	8.26261		569	9.62202
570	94.4536	570	98.673		570	8.26089		570	9.63884
571	94.3385	571	98.673		571	8.26529		571	9.65568
572	94.1422	572	98.673		572	8.26236		572	9.67242
573	93.9737	573	98.673		573	8.26183		573	9.68916
574	93.7913	574	98.673		574	8.25994		574	9.70583
575	93.6162	575	98.673		575	8.25876		575	9.7226
576	93.4609	576	98.673		576	8.2593		576	9.73936
577	93.3735	577	98.673		577	8.26589		577	9.75612
578	93.3039	578	98.673		578	8.27407		578	9.77289
579	93.1033	579	98.673		579	8.2704		579	9.78965
580	92.8918	580	98.673		580	8.26568		580	9.80641
581	93.0197	581	98.673		581	8.2916		581	9.82318
582	94.2068	582	98.673		582	8.41372		582	9.83994
583	96.2397	583	98.673		583	8.61311		583	9.85671
584	98.6318	584	98.673		584	8.84588		584	9.87347
585	100.702	585	98.673		585	9.05004		585	9.89028
586	102.233	586	98.6731		586	9.20553		586	9.90704
587	103.28	587	98.6821		587	9.31722		587	9.92379
588	103.825	588	98.7043		588	9.38315		588	9.94055
589	104.192	589	98.7245		589	9.43295		589	9.9573
590	104.46	590	98.7273		590	9.47372		590	9.97406
591	104.6	591	98.7364		591	9.50269		591	9.99081
592	104.591	592	98.7405		592	9.51807		592	10.0076
593	104.459	593	98.7428		593	9.52217		593	10.0245
594	104.225	594	98.7571		594	9.51683		594	10.0414
595	104.043	595	98.7642		595	9.51613		595	10.0583
596	103.777	596	98.7655		596	9.50754		596	10.0751
597	103.648	597	98.7793		597	9.51169		597	10.0919
598	103.394	598	98.7856		598	9.50407		598	10.1087
599	103.206	599	98.7912		599	9.50258		599	10.1256
600	102.937	600	98.8055		600	9.4934		600	10.1424
601	102.774	601	98.8056		601	9.4941		601	10.1592
602	102.683	602	98.8113		602	9.5016		602	10.1761
603	102.583	603	98.8342		603	9.50812		603	10.1929
604	102.453	604	98.8403		604	9.51179		604	10.2097
605	102.276	605	98.846		605	9.5109		605	10.2265
606	102.101	606	98.8464		606	9.5102		606	10.2433
607	101.892	607	98.8842		607	9.50618		607	10.2601
608	101.618	608	98.8867		608	9.49602		608	10.2769
609	101.429	609	98.907		609	9.49379		609	10.2937
610	101.241	610	98.9178		610	9.49169		610	10.3105
611	101.036	611	98.9449		611	9.48786		611	10.3273
612	100.785	612	98.9579		612	9.47956		612	10.3441
613	100.552	613	99.0101		613	9.47293		613	10.361
614	100.316	614	99.0188		614	9.46595		614	10.3778
615	100.132	615	99.0491		615	9.46391		615	10.3946
616	99.9052	616	99.0953		616	9.45762		616	10.4114
617	99.8202	617	99.1125		617	9.46497		617	10.4282
618	99.6481	618	99.1141		618	9.46386		618	10.445
619	99.4989	619	99.1206		619	9.46494		619	10.4618
620	99.2859	620	99.1227		620	9.45974		620	10.4787
621	99.0953	621	99.1674		621	9.4567		621	10.4955
622	98.8867	622	99.1674		622	9.4517		622	10.5121
623	98.7793	623	99.1674		623	9.45648		623	10.5288
624	98.8464	624	99.1674		624	9.4783		624	10.5455
625	99.1141	625	99.1674		625	9.51967		625	10.5623
626	99.2935	626	99.1674		626	9.55253		626	10.5791
627	99.3714	627	99.1674		627	9.5755		627	10.5959
628	99.3019	628	99.1674		628	9.5839		628	10.6124
629	99.2596	629	99.1674		629	9.59492		629	10.629
630	99.2225	630	99.1674		630	9.60658		630	10.6457
631	99.2702	631	99.1674		631	9.62657		631	10.6625
632	99.4199	632	99.1674		632	9.65665		632	10.6792
633	99.5421	633	99.1674		633	9.68402		633	10.6959
634	99.6168	634	99.1674		634	9.70676		634	10.7126
635	99.541	635	99.1674		635	9.71471		635	10.7295
636	99.462	636	99.1674		636	9.72241		636	10.7464
637	99.3293	637	99.1674		637	9.72471		637	10.7633
638	99.1674	638	99.1674		638	9.72411		638	10.7802
639	98.9579	639	99.1674		639	9.71871		639	10.7971
640	98.7405	640	99.1674		640	9.71237		640	10.8139
641	98.561	641	99.1674		641	9.70969		641	10.8307
642	98.3807	642	99.1674		642	9.70692		642	10.8474
643	98.2321	643	99.1674		643	9.70725		643	10.8642
644	98.0644	644	99.1674		644	9.70563		644	10.881
645	97.869	645	99.1674		645	9.70121		645	10.8978
646	97.6916	646	99.1674		646	9.69857		646	10.9146
647	97.5159	647	99.1674		647	9.69612		647	10.9316
648	97.3548	648	99.1674		648	9.69508		648	10.9485
649	97.1389	649	99.1674		649	9.68844		649	10.9655
650	96.9632	650	99.1227		650	9.68567		650	10.9822
651	96.7902	651	99.1206		651	9.6831		651	10.999
652	96.6587	652	99.1141		652	9.68471		652	11.0157
653	96.5399	653	99.1125		653	9.68757		653	11.0325
654	96.4235	654	99.0953		654	9.69062		654	11.0492
655	96.2923	655	99.0915		655	9.69207		655	11.0659
656	96.1718	656	99.0491		656	9.69468		656	11.0828
657	96.0058	657	99.0188		657	9.69259		657	11.0996
658	95.9531	658	99.0101		658	9.70189		658	11.1162
659	96.0321	659	98.9846		659	9.72465		659	11.1327
660	96.3304	660	98.9579		660	9.77		660	11.1493
661	96.6334	661	98.9449		661	9.81592		661	11.1659
662	96.8602	662	98.9178		662	9.85407		662	11.1824
663	96.9319	663	98.907		663	9.87629		663	11.199
664	96.9804	664	98.8867		664	9.89629		664	11.2158
665	96.8646	665	98.8842		665	9.8993		665	11.2325
666	96.7403	666	98.8494		666	9.90133		666	11.2492
667	96.5753	667	98.8464		667	9.8991		667	11.266
668	96.4568	668	98.846		668	9.90165		668	11.2827
669	96.3226	669	98.8403		669	9.9025		669	11.2994
670	96.1608	670	98.8342		670	9.90048		670	11.3161
671	96.0359	671	98.8113		671	9.90227		671	11.3328
672	95.8793	672	98.8056		672	9.90067		672	11.3495
673	95.7308	673	98.8055		673	9.90006		673	11.3664
674	95.6125	674	98.7912		674	9.90252		674	11.3833
675	95.897	675	98.7856		675	9.94734		675	11.4002
676	96.7054	676	98.7793		676	10.0474		676	11.417
677	98.0163	677	98.7655		677	10.2006		677	11.4337
678	99.3461	678	98.7642		678	10.3561		678	11.4504
679	100.446	679	98.7571		679	10.4879		679	11.4672
680	101.205	680	98.7428		680	10.5837		680	11.484
681	101.679	681	98.7405		681	10.6498		681	11.5008
682	101.944	682	98.7364		682	10.6937		682	11.5175
683	102.035	683	98.7332		683	10.7191		683	11.5343
684	102.107	684	98.7273		684	10.7425		684	11.5511
685	102.088	685	98.7245		685	10.7563		685	11.5678
686	102.078	686	98.7043		686	10.771		686	11.5845
687	101.98	687	98.6821		687	10.7764		687	11.6014
688	101.895	688	98.673		688	10.7831		688	11.6182
689	101.738	689	98.6625		689	10.7821		689	11.635
690	101.563	690	98.6568		690	10.7788		690	11.6517
691	101.442	691	98.6547		691	10.7816		691	11.6686
692	101.319	692	98.6525		692	10.7842		692	11.6854
693	101.222	693	98.64		693	10.7894		693	11.7022
694	101.054	694	98.6318		694	10.7868		694	11.719
695	100.908	695	98.6309		695	10.7866		695	11.7357
696	100.782	696	98.6238		696	10.7885		696	11.7524
697	100.68	697	98.6237		697	10.7931		697	11.7691
698	100.528	698	98.6171		698	10.792		698	11.7859
699	100.385	699	98.5993		699	10.792		699	11.8026
700	100.191	700	98.5717		700	10.7862		700	11.8193
701	100.045	701	98.5704		701	10.7857		701	11.836
702	99.8465	702	98.5659		702	10.7794		702	11.8527
703	99.6717	703	98.561		703	10.7757		703	11.8694
704	99.5095	704	98.5459		704	10.7733		704	11.8862
705	99.4149	705	98.518		705	10.7782		705	11.9029
706	99.3091	706	98.5021		706	10.782		706	11.9196
707	99.1949	707	98.5019		707	10.7847		707	11.9363
708	99.0101	708	98.484		708	10.7797		708	11.953
709	98.846	709	98.4652		709	10.7768		709	11.9697
710	98.6568	710	98.4473		710	10.7711		710	11.9865
711	98.6171	711	98.4377		711	10.7819		711	12.0032
712	98.5993	712	98.433		712	10.7952		712	12.0199
713	98.7043	713	98.4256		713	10.822		713	12.0366
714	98.7364	714	98.4256		714	10.8409		714	12.0533
715	98.7655	715	98.4256		715	10.8593		715	12.0701
716	98.7273	716	98.4256		716	10.8703		716	12.0868
717	98.6625	717	98.4083		717	10.8783		717	12.1035
718	98.5659	718	98.3969		718	10.8827		718	12.1202
719	98.4377	719	98.3807		719	10.8836		719	12.1369
720	98.2995	720	98.3535		720	10.8833		720	12.1536
721	98.1935	721	98.3278		721	10.8864		721	12.1702
722	98.0978	722	98.2995		722	10.8906		722	12.1868
723	97.9631	723	98.278		723	10.8905		723	12.2034
724	97.8156	724	98.2378		724	10.8889		724	12.22
725	97.6615	725	98.2321		725	10.8867		725	12.2368
726	97.496	726	98.2008		726	10.8829		726	12.2533
727	97.3507	727	98.1935		727	10.8814		727	12.2699
728	97.2081	728	98.1878		728	10.8802		728	12.2866
729	97.1069	729	98.1828		729	10.8837		729	12.3033
730	96.9551	730	98.1736		730	10.8814		730	12.3201
731	96.8356	731	98.1736		731	10.8828		731	12.3368
732	96.6872	732	98.1736		732	10.8809		732	12.3536
733	96.5736	733	98.1736		733	10.8829		733	12.3704
734	96.4654	734	98.1736		734	10.8855		734	12.3871
735	96.3731	735	98.1736		735	10.8899		735	12.4039
736	96.2307	736	98.1736		736	10.8884		736	12.4207
737	96.0819	737	98.1736		737	10.8861		737	12.4373
738	95.9232	738	98.1736		738	10.8825		738	12.4538
739	95.782	739	98.1736		739	10.8809		739	12.4704
740	95.6238	740	98.1736		740	10.8775		740	12.4871
741	95.4917	741	98.1736		741	10.877		741	12.5038
742	95.3774	742	98.1736		742	10.8786		742	12.5205
743	95.2701	743	98.1736		743	10.8808		743	12.5373
744	95.1764	744	98.1736		744	10.8846		744	12.554
745	95.0885	745	98.1736		745	10.8891		745	12.5707
746	94.9663	746	98.1736		746	10.8896		746	12.5875
747	94.8186	747	98.1736		747	10.8871		747	12.6043
748	94.6421	748	98.1828		748	10.8812		748	12.6211
749	94.5127	749	98.1878		749	10.8808		749	12.6378
750	94.3978	750	98.1935		750	10.8821		750	12.6546
751	94.2881	751	98.2008		751	10.8839		751	12.6714
752	94.1726	752	98.2008		752	10.885		752	12.6882
753	94.0114	753	98.2008		753	10.8806		753	12.7049
754	93.8825	754	98.2008		754	10.8799		754	12.7216
755	93.7516	755	98.2008		755	10.879		755	12.7383
756	93.6208	756	98.2008		756	10.8782		756	12.755
757	93.4969	757	98.1935		757	10.878		757	12.7717
758	93.3728	758	98.1878		758	10.8777		758	12.7885
759	93.2733	759	98.1828		759	10.8803		759	12.8052
760	93.1375	760	98.1736		760	10.8787		760	12.8219
761	93.0226	761	98.1714		761	10.8794		761	12.8387
762	92.9246	762	98.1682		762	10.8822		762	12.8554
763	93.1598	763	98.1322		763	10.9244		763	12.8721
764	94.0013	764	98.1247		764	11.0388		764	12.8889
765	95.5287	765	98.1151		765	11.2352		765	12.9056
766	97.2299	766	98.0978		766	11.4528		766	12.9223
767	98.6237	767	98.0856		767	11.6342		767	12.9391
768	99.5244	768	98.0644		768	11.7572		768	12.9559
769	100.102	769	98.05		769	11.8418		769	12.9728
770	100.468	770	98.0445		770	11.9011		770	12.9895
771	100.689	771	98.0287		771	11.9431		771	13.0063
772	100.795	772	98.0163		772	11.9714		772	13.0231
773	100.762	773	97.9844		773	11.9831		773	13.0398
774	100.713	774	97.9739		774	11.9928		774	13.0566
775	100.57	775	97.9631		775	11.9911		775	13.0734
776	100.444	776	97.9533		776	11.9915		776	13.0901
777	100.307	777	97.9518		777	11.9905		777	13.1069
778	100.188	778	97.9454		778	11.9916		778	13.1236
779	100.055	779	97.9452		779	11.9909		779	13.1404
780	99.8885	780	97.937		780	11.9863		780	13.1574
781	99.8179	781	97.9128		781	11.9933		781	13.1742
782	99.6918	782	97.8902		782	11.9934		782	13.1911
783	99.602	783	97.869		783	11.998		783	13.2079
784	99.3825	784	97.8424		784	11.9867		784	13.2247
785	99.2695	785	97.8192		785	11.9883		785	13.2416
786	99.1206	786	97.8156		786	11.9856		786	13.2585
787	99.0491	787	97.8119		787	11.9921		787	13.2752
788	98.9449	788	97.7967		788	11.9945		788	13.2918
789	98.8342	789	97.7516		789	11.9961		789	13.3085
790	98.7642	790	97.7398		790	12.0028		790	13.3253
791	98.6525	791	97.7325		791	12.0044		791	13.3422
792	98.5459	792	97.7229		792	12.0067		792	13.3591
793	98.3278	793	97.6916		793	11.9952		793	13.3761
794	98.1878	794	97.691		794	11.9933		794	13.3931
795	98.0445	795	97.691		795	11.991		795	13.41
796	97.9518	796	97.691		796	11.9944		796	13.4265
797	97.7967	797	97.691		797	11.9905		797	13.4434
798	97.6578	798	97.691		798	11.9882		798	13.46
799	97.5335	799	97.6865		799	11.9877		799	13.4766
800	97.4224	800	97.6615		800	11.9888		800	13.4932
801	97.3067	801	97.6578		801	11.9893		801	13.5099
802	97.225	802	97.6446		802	11.9942		802	13.5266
803	97.2178	803	97.612		803	12.0082		803	13.5433
804	97.2669	804	97.5986		804	12.0293		804	13.56
805	97.3248	805	97.5542		805	12.0515		805	13.5766
806	97.4672	806	97.5477		806	12.0844		806	13.5933
807	97.691	807	97.5335		807	12.1274		807	13.61
808	97.937	808	97.5159		808	12.1734		808	13.6267
809	98.1322	809	97.496		809	12.213		809	13.6434
810	98.1736	810	97.4879		810	12.2333		810	13.66
811	98.1828	811	97.4672		811	12.2497		811	13.6767
812	98.0856	812	97.4566		812	12.2525		812	13.6934
813	98.05	813	97.4224		813	12.2631		813	13.7101
814	97.9844	814	97.391		814	12.2698		814	13.7267
815	97.8902	815	97.3882		815	12.273		815	13.7434
816	97.7398	816	97.3732		816	12.269		816	13.7601
817	97.5986	817	97.3663		817	12.2661		817	13.7768
818	97.4566	818	97.3548		818	12.263		818	13.7934
819	97.3663	819	97.3507		819	12.2665		819	13.8101
820	97.2662	820	97.3248		820	12.2686		820	13.8268
821	97.1801	821	97.3238		821	12.2726		821	13.8435
822	97.0408	822	97.3067		822	12.2698		822	13.8602
823	96.9003	823	97.2669		823	12.2668		823	13.877
824	96.7977	824	97.2662		824	12.2686		824	13.8937
825	96.6838	825	97.2597		825	12.2689		825	13.9104
826	96.571	826	97.2406		826	12.2693		826	13.927
827	96.421	827	97.2336		827	12.2648		827	13.9437
828	96.3282	828	97.2299		828	12.2677		828	13.9604
829	96.1946	829	97.225		829	12.2653		829	13.9771
830	96.0793	830	97.2178		830	12.2652		830	13.9937
831	95.9335	831	97.2081		831	12.2612		831	14.0105
832	95.8193	832	97.1801		832	12.261		832	14.027
833	95.7116	833	97.1389		833	12.2618		833	14.0436
834	95.7481	834	97.1069		834	12.2812		834	14.0601
835	95.9369	835	97.1036		835	12.3203		835	14.0767
836	96.2003	836	97.0868		836	12.3691		836	14.0932
837	96.347	837	97.0851		837	12.4029		837	14.1097
838	96.384	838	97.0408		838	12.4225		838	14.1264
839	96.3631	839	97.0362		839	12.4347		839	14.143
840	96.3119	840	96.9804		840	12.4429		840	14.1597
841	96.2709	841	96.9632		841	12.4524		841	14.1765
842	96.1723	842	96.9551		842	12.4543		842	14.1933
843	96.1062	843	96.9528		843	12.4605		843	14.21
844	96.004	844	96.9508		844	12.4619		844	14.2267
845	95.9123	845	96.9508		845	12.4645		845	14.2433
846	95.7898	846	96.9508		846	12.4631		846	14.2599
847	95.6647	847	96.9508		847	12.4613		847	14.2765
848	95.5398	848	96.9508		848	12.4595		848	14.2931
849	95.3595	849	96.9508		849	12.4503		849	14.3097
850	95.2148	850	96.9508		850	12.4458		850	14.3263
851	95.0885	851	96.9508		851	12.4437		851	14.3429
852	95.0311	852	96.9508		852	12.4507		852	14.3595
853	94.9133	853	96.9508		853	12.4496		853	14.3761
854	94.8163	854	96.9508		854	12.4512		854	14.3928
855	94.6893	855	96.9508		855	12.4488		855	14.4094
856	94.5668	856	96.9508		856	12.4471		856	14.426
857	94.4536	857	96.9508		857	12.4465		857	14.4427
858	94.3105	858	96.9508		858	12.442		858	14.4594
859	94.19	859	96.9508		859	12.4404		859	14.4761
860	94.0549	860	96.9508		860	12.4368		860	14.4927
861	93.9306	861	96.9508		861	12.4347		861	14.5094
862	93.834	862	96.9508		862	12.4361		862	14.5261
863	93.6832	863	96.9508		863	12.4304		863	14.5428
864	93.5788	864	96.9508		864	12.4307		864	14.5594
865	93.4225	865	96.9508		865	12.4241		865	14.5761
866	93.3281	866	96.9508		866	12.4258		866	14.5928
867	93.2008	867	96.9508		867	12.423		867	14.6095
868	93.0988	868	96.9508		868	12.4236		868	14.6261
869	92.991	869	96.9508		869	12.4234		869	14.6428
870	92.8806	870	96.9508		870	12.4227		870	14.6595
871	92.7562	871	96.9508		871	12.4201		871	14.6761
872	92.6353	872	96.9508		872	12.4179		872	14.6927
873	92.5656	873	96.9508		873	12.4227		873	14.7094
874	92.4425	874	96.9508		874	12.4202		874	14.726
875	92.3175	875	96.9508		875	12.4174		875	14.7427
876	92.1852	876	96.9508		876	12.4136		876	14.7593
877	92.0998	877	96.9508		877	12.4161		877	14.7759
878	92.0218	878	96.9508		878	12.4196		878	14.7926
879	91.8852	879	96.9508		879	12.415		879	14.8092
880	91.7656	880	96.9508		880	12.4126		880	14.8257
881	91.6011	881	96.9508		881	12.4042		881	14.8424
882	92.2143	882	96.9508		882	12.5024		882	14.8591
883	93.8892	883	96.9508		883	12.7465		883	14.8758
884	96.3259	884	96.9508		884	13.0957		884	14.8925
885	98.3969	885	96.9319		885	13.3954		885	14.9092
886	99.6141	886	96.9281		886	13.5781		886	14.9259
887	100.152	887	96.9142		887	13.6676		887	14.9426
888	100.261	888	96.9111		888	13.698		888	14.9593
889	100.132	889	96.9003		889	13.6958		889	14.976
890	100.003	890	96.893		890	13.6933		890	14.9927
891	99.9969	891	96.8817		891	13.7079		891	15.0095
892	100.119	892	96.8794		892	13.7403		892	15.0262
893	100.271	893	96.8694		893	13.7769		893	15.0429
894	100.501	894	96.8646		894	13.8244		894	15.0597
895	100.723	895	96.8602		895	13.8708		895	15.0764
896	100.87	896	96.8587		896	13.9066		896	15.093
897	100.963	897	96.8416		897	13.9351		897	15.1096
898	100.962	898	96.8409		898	13.9504		898	15.1263
899	100.925	899	96.8356		899	13.9607		899	15.143
900	100.82	900	96.8192		900	13.9616		900	15.1597
901	100.652	901	96.813		901	13.9536		901	15.1764
902	100.543	902	96.7977		902	13.9539		902	15.1931
903	100.384	903	96.7902		903	13.9471		903	15.2099
904	100.3	904	96.7687		904	13.9507		904	15.2266
905	100.175	905	96.7543		905	13.9487		905	15.2434
906	100.14	906	96.7452		906	13.9594		906	15.2602
907	100.148	907	96.7403		907	13.9761		907	15.277
908	100.217	908	96.7266		908	14.0012		908	15.2937
909	100.25	909	96.7054		909	14.0214		909	15.3105
910	100.282	910	96.6981		910	14.0413		910	15.3272
911	100.268	911	96.6872		911	14.0547		911	15.3439
912	100.22	912	96.6845		912	14.0633		912	15.3606
913	100.092	913	96.6838		913	14.0607		913	15.3773
914	99.9383	914	96.6727		914	14.0543		914	15.394
915	99.7867	915	96.6614		915	14.0481		915	15.4107
916	99.6628	916	96.6587		916	14.0459		916	15.4275
917	99.587	917	96.6434		917	14.0506		917	15.4443
918	99.5394	918	96.6334		918	14.0593		918	15.4612
919	99.4508	919	96.6207		919	14.062		919	15.4779
920	99.3474	920	96.5946		920	14.0627		920	15.4948
921	99.224	921	96.5753		921	14.0603		921	15.5115
922	99.0915	922	96.5736		922	14.0565		922	15.5281
923	98.9846	923	96.571		923	14.0564		923	15.5447
924	98.8494	924	96.5656		924	14.0522		924	15.5614
925	98.7332	925	96.5593		925	14.0507		925	15.578
926	98.64	926	96.5501		926	14.0525		926	15.5947
927	98.5717	927	96.5399		927	14.0579		927	15.6115
928	98.5704	928	96.4695		928	14.0727		928	15.6281
929	98.4473	929	96.4675		929	14.0701		929	15.6446
930	98.3535	930	96.4654		930	14.0717		930	15.6613
931	98.2008	931	96.4568		931	14.0647		931	15.678
932	98.1247	932	96.4518		932	14.0688		932	15.6946
933	98.0287	933	96.4429		933	14.0699		933	15.7112
934	97.9452	934	96.4379		934	14.073		934	15.7279
935	97.8424	935	96.4367		935	14.0731		935	15.7446
936	97.7516	936	96.4303		936	14.075		936	15.7614
937	97.612	937	96.4235		937	14.0698		937	15.7781
938	97.4879	938	96.4235		938	14.0667		938	15.7948
939	97.3238	939	96.421		939	14.0577		939	15.8114
940	97.2597	940	96.4097		940	14.0633		940	15.8281
941	97.1036	941	96.4052		941	14.0555		941	15.8447
942	97.0362	942	96.3934		942	14.0607		942	15.8614
943	96.8794	943	96.384		943	14.0527		943	15.8781
944	96.8192	944	96.382		944	14.0587		944	15.8948
945	96.6727	945	96.3746		945	14.0521		945	15.9115
946	96.6207	946	96.3731		946	14.0593		946	15.9281
947	96.6434	947	96.3631		947	14.0775		947	15.9449
948	96.813	948	96.347		948	14.1174		948	15.9616
949	96.9142	949	96.3304		949	14.1471		949	15.9782
950	96.9528	950	96.3282		950	14.1676		950	15.9947
951	96.8817	951	96.3259		951	14.1719		951	16.0113
952	96.8409	952	96.325		952	14.1805		952	16.0277
953	96.7452	953	96.3226		953	14.1811		953	16.0441
954	96.6614	954	96.3119		954	14.1833		954	16.0606
955	96.5501	955	96.3044		955	14.1817		955	16.0773
956	96.4429	956	96.3044		956	14.1804		956	16.0937
957	96.3746	957	96.3044		957	14.1849		957	16.1101
958	96.4367	958	96.3044		958	14.2087		958	16.1265
959	96.5946	959	96.3044		959	14.2467		959	16.1429
960	96.7543	960	96.3044		960	14.2851		960	16.1593
961	96.8694	961	96.2774		961	14.3169		961	16.1757
962	96.9111	962	96.2709		962	14.3378		962	16.1921
963	96.9281	963	96.2307		963	14.355		963	16.2084
964	96.893	964	96.2283		964	14.3644		964	16.2248
965	96.8587	965	96.2216		965	14.3739		965	16.2412
966	96.7687	966	96.2094		966	14.3751		966	16.2576
967	96.6981	967	96.2003		967	14.3791		967	16.274
968	96.5593	968	96.1946		968	14.3728		968	16.2904
969	96.4675	969	96.191		969	14.3736		969	16.3068
970	96.325	970	96.1723		970	14.3671		970	16.3235
971	96.2094	971	96.1723		971	14.3645		971	16.3402
972	96.0762	972	96.1723		972	14.3592		972	16.3569
973	95.9414	973	96.1723		973	14.3537		973	16.3737
974	95.8597	974	96.1723		974	14.3562		974	16.3904
975	95.7745	975	96.1723		975	14.358		975	16.407
976	95.6701	976	96.1723		976	14.357		976	16.4237
977	95.5458	977	96.1387		977	14.3527		977	16.4403
978	95.4129	978	96.1142		978	14.3472		978	16.4569
979	95.3074	979	96.1062		979	14.3457		979	16.4734
980	95.2089	980	96.0938		980	14.3453		980	16.4901
981	95.1763	981	96.0819		981	14.3549		981	16.5067
982	95.2257	982	96.0793		982	14.3771		982	16.5233
983	95.3649	983	96.0762		983	14.4129		983	16.5399
984	95.5015	984	96.0476		984	14.4485		984	16.5566
985	95.5771	985	96.0052		985	14.4747		985	16.5732
986	95.5899	986	96.004		986	14.4913		986	16.5898
987	95.5517	987	95.974		987	14.5001		987	16.6065
988	95.5207	988	95.9724		988	14.5101		988	16.6232
989	95.4746	989	95.9694		989	14.5177		989	16.6399
990	95.3851	990	95.9647		990	14.5186		990	16.6565
991	95.2273	991	95.9595		991	14.5091		991	16.6732
992	95.1068	992	95.9513		992	14.5052		992	16.6899
993	95.0147	993	95.9453		993	14.5057		993	16.7066
994	94.9537	994	95.9433		994	14.5109		994	16.7233
995	94.8281	995	95.9414		995	14.5061		995	16.74
996	94.721	996	95.9369		996	14.5041		996	16.7566
997	94.6115	997	95.9348		997	14.5016		997	16.7731
998	94.5227	998	95.9335		998	14.5022		998	16.7896
999	94.4111	999	95.9283		999	14.4992		999	16.806
1000	94.326	1000	95.9273		1000	14.5004		1000	16.8225
1001	94.2097	1001	95.9257		1001	14.4966		1001	16.839
1002	94.1225	1002	95.9232		1002	14.4974		1002	16.8555
1003	94.0105	1003	95.9123		1003	14.4943		1003	16.872
1004	93.8731	1004	95.8888		1004	14.4872		1004	16.8885
1005	93.7248	1005	95.8829		1005	14.4784		1005	16.9051
1006	93.6279	1006	95.8597		1006	14.4776		1006	16.9216
1007	93.5988	1007	95.8583		1007	14.4873		1007	16.9382
1008	93.5394	1008	95.8582		1008	14.4924		1008	16.9547
1009	93.3862	1009	95.8193		1009	14.4827		1009	16.9713
1010	93.2509	1010	95.8005		1010	14.4758		1010	16.9879
1011	93.145	1011	95.7898		1011	14.4734		1011	17.0044
1012	93.1395	1012	95.782		1012	14.4867		1012	17.021
1013	93.2191	1013	95.7745		1013	14.5134		1013	17.0375
1014	93.3487	1014	95.7481		1014	14.5479		1014	17.054
1015	93.4987	1015	95.7403		1015	14.5858		1015	17.0706
1016	93.5419	1016	95.7116		1016	14.6069		1016	17.0871
1017	93.5786	1017	95.7094		1017	14.627		1017	17.1036
1018	93.5639	1018	95.6701		1018	14.6389		1018	17.1201
1019	93.5132	1019	95.6647		1019	14.6452		1019	17.1366
1020	93.4435	1020	95.6464		1020	14.6485		1020	17.1533
1021	93.3734	1021	95.6238		1021	14.6517		1021	17.17
1022	93.2898	1022	95.621		1022	14.6528		1022	17.1866
1023	93.1789	1023	95.5907		1023	14.6496		1023	17.2032
1024	93.0512	1024	95.5899		1024	14.6435		1024	17.2197
1025	92.9494	1025	95.5771		1025	14.6414		1025	17.2362
1026	92.8589	1026	95.5517		1026	14.6411		1026	17.2527
1027	92.7565	1027	95.5474		1027	14.639		1027	17.2692
1028	92.6468	1028	95.5458		1028	14.6356		1028	17.2857
1029	92.5265	1029	95.5414		1029	14.6305		1029	17.3023
1030	92.4613	1030	95.5398		1030	14.6342		1030	17.3189
1031	92.3627	1031	95.5287		1031	14.6326		1031	17.3354
1032	92.2886	1032	95.5207		1032	14.6349		1032	17.352
1033	92.16	1033	95.5118		1033	14.6284		1033	17.3686
1034	92.0812	1034	95.5015		1034	14.6299		1034	17.3852
1035	91.9798	1035	95.4949		1035	14.6277		1035	17.4018
1036	91.8733	1036	95.4917		1036	14.6247		1036	17.4184
1037	91.7744	1037	95.4746		1037	14.623		1037	17.4351
1038	91.6623	1038	95.4129		1038	14.6191		1038	17.4518
1039	91.6053	1039	95.4031		1039	14.6239		1039	17.4685
1040	91.4927	1040	95.396		1040	14.6199		1040	17.4851
1041	91.4086	1041	95.3851		1041	14.6204		1041	17.5018
1042	91.9464	1042	95.3774		1042	14.7213		1042	17.5185
1043	93.239	1043	95.3649		1043	14.9445		1043	17.5352
1044	95.021	1044	95.3649		1044	15.2474		1044	17.5519
1045	96.4518	1045	95.3649		1045	15.4939		1045	17.5685
1046	97.3732	1046	95.3649		1046	15.6582		1046	17.5852
1047	97.9128	1047	95.3649		1047	15.7607		1047	17.6017
1048	98.2304	1048	95.3649		1048	15.8272		1048	17.6182
1049	98.3427	1049	95.3649		1049	15.8607		1049	17.635
1050	98.3537	1050	95.3649		1050	15.8777		1050	17.6517
1051	98.2602	1051	95.3649		1051	15.8776		1051	17.6685
1052	98.1682	1052	95.3649		1052	15.8778		1052	17.6852
1053	97.9739	1053	95.3649		1053	15.8612		1053	17.702
1054	97.8192	1054	95.3649		1054	15.8511		1054	17.7187
1055	97.6446	1055	95.3649		1055	15.8376		1055	17.7355
1056	97.5542	1056	95.3649		1056	15.838		1056	17.7523
1057	97.391	1057	95.3649		1057	15.8263		1057	17.769
1058	97.2336	1058	95.3649		1058	15.8156		1058	17.7858
1059	97.0851	1059	95.3649		1059	15.8062		1059	17.8025
1060	96.9508	1060	95.3649		1060	15.799		1060	17.8193
1061	96.8416	1061	95.3649		1061	15.796		1061	17.836
1062	96.7266	1062	95.3649		1062	15.792		1062	17.8527
1063	96.6845	1063	95.3649		1063	15.8		1063	17.8694
1064	96.5656	1064	95.3649		1064	15.7953		1064	17.8862
1065	96.4695	1065	95.3649		1065	15.7943		1065	17.9029
1066	96.3934	1066	95.3595		1066	15.7967		1066	17.9196
1067	96.4052	1067	95.3263		1067	15.8135		1067	17.9363
1068	96.4379	1068	95.3074		1068	15.8337		1068	17.953
1069	96.4235	1069	95.2964		1069	15.846		1069	17.9695
1070	96.4303	1070	95.2584		1070	15.8618		1070	17.9861
1071	96.4097	1071	95.2325		1071	15.8731		1071	18.0026
1072	96.382	1072	95.2273		1072	15.8834		1072	18.0194
1073	96.3044	1073	95.2257		1073	15.8853		1073	18.0362
1074	96.191	1074	95.2148		1074	15.8813		1074	18.0529
1075	96.0938	1075	95.2089		1075	15.8799		1075	18.0696
1076	95.9647	1076	95.1917		1076	15.8732		1076	18.0863
1077	95.8583	1077	95.1763		1077	15.8702		1077	18.103
1078	95.7094	1078	95.1301		1078	15.8601		1078	18.1196
1079	95.621	1079	95.1068		1079	15.86		1079	18.1363
1080	95.5474	1080	95.1033		1080	15.8624		1080	18.153
1081	95.5118	1081	95.0885		1081	15.8712		1081	18.1698
1082	95.4031	1082	95.0311		1082	15.8677		1082	18.1865
1083	95.2964	1083	95.021		1083	15.8644		1083	18.2031
1084	95.1917	1084	95.0153		1084	15.8614		1084	18.2197
1085	95.1033	1085	95.0147		1085	15.8612		1085	18.2364
1086	95.0097	1086	95.0097		1086	15.8602		1086	18.2532
1087	94.8954	1087	94.959		1087	15.8556		1087	18.2699
1088	94.8077	1088	94.9537		1088	15.8555		1088	18.2867
1089	94.7006	1089	94.951		1089	15.852		1089	18.3034
1090	94.6134	1090	94.925		1090	15.8519		1090	18.3201
1091	94.5526	1091	94.9209		1091	15.8563		1091	18.3369
1092	94.5685	1092	94.9133		1092	15.8736		1092	18.3536
1093	94.5899	1093	94.8954		1093	15.8918		1093	18.3704
1094	94.6083	1094	94.881		1094	15.9096		1094	18.3871
1095	94.6179	1095	94.8487		1095	15.9257		1095	18.4038
1096	94.7029	1096	94.8364		1096	15.9549		1096	18.4206
1097	94.8342	1097	94.8342		1097	15.9918		1097	18.4373
1098	94.951	1098	94.8281		1098	16.0264		1098	18.4541
1099	94.959	1099	94.8163		1099	16.0424		1099	18.4708
1100	94.9209	1100	94.8077		1100	16.0505		1100	18.4875
1101	94.881	1101	94.7925		1101	16.0584		1101	18.5043
1102	94.8364	1102	94.7712		1102	16.0654		1102	18.521
1103	94.7545	1103	94.7572		1103	16.0661		1103	18.5378
1104	94.6475	1104	94.7545		1104	16.0624		1104	18.5545
1105	94.5042	1105	94.7325		1105	16.0525		1105	18.5712
1106	94.353	1106	94.721		1106	16.0412		1106	18.588
1107	94.1645	1107	94.7187		1107	16.0234		1107	18.6049
1108	94.0495	1108	94.7029		1108	16.0182		1108	18.6217
1109	93.9346	1109	94.7006		1109	16.013		1109	18.6383
1110	93.8614	1110	94.6893		1110	16.0148		1110	18.655
1111	93.7561	1111	94.6702		1111	16.0111		1111	18.6717
1112	93.6821	1112	94.6475		1112	16.0128		1112	18.6883
1113	93.6092	1113	94.618		1113	16.0146		1113	18.705
1114	93.5096	1114	94.6179		1114	16.0118		1114	18.7217
1115	93.4002	1115	94.6134		1115	16.0072		1115	18.7383
1116	93.2994	1116	94.6115		1116	16.0042		1116	18.755
1117	93.251	1117	94.6083		1117	16.0102		1117	18.7716
1118	93.2458	1118	94.5976		1118	16.0236		1118	18.7883
1119	93.2845	1119	94.5899		1119	16.0446		1119	18.8049
1120	93.3445	1120	94.5685		1120	16.0691		1120	18.8213
1121	93.3948	1121	94.5668		1121	16.092		1121	18.8377
1122	93.4228	1122	94.5526		1122	16.1112		1122	18.8544
1123	93.3366	1123	94.5227		1123	16.1106		1123	18.871
1124	93.291	1124	94.5109		1124	16.1169		1124	18.8877
1125	93.148	1125	94.5042		1125	16.1063		1125	18.9042
1126	93.0963	1126	94.5039		1126	16.1115		1126	18.9208
1127	92.9757	1127	94.4648		1127	16.1047		1127	18.9374
1128	92.9016	1128	94.4536		1128	16.1061		1128	18.9541
1129	92.8259	1129	94.4111		1129	16.1071		1129	18.9708
1130	92.7653	1130	94.3962		1130	16.1108		1130	18.9875
1131	92.6685	1131	94.3605		1131	16.1081		1131	19.0041
1132	92.566	1132	94.353		1132	16.1043		1132	19.0208
1133	92.4307	1133	94.3352		1133	16.0947		1133	19.0375
1134	92.3346	1134	94.326		1134	16.0921		1134	19.0541
1135	92.2507	1135	94.3105		1135	16.0916		1135	19.0708
1136	92.1832	1136	94.3094		1136	16.0938		1136	19.0874
1137	92.1326	1137	94.2881		1137	16.0988		1137	19.1039
1138	92.0331	1138	94.2637		1138	16.0954		1138	19.1205
1139	91.8993	1139	94.2557		1139	16.0858		1139	19.1371
1140	91.7995	1140	94.2389		1140	16.0823		1140	19.1536
1141	91.7311	1141	94.2335		1141	16.0842		1141	19.1703
1142	91.684	1142	94.2162		1142	16.09		1142	19.1869
1143	91.5669	1143	94.2097		1143	16.0833		1143	19.2035
1144	91.4447	1144	94.19		1144	16.0756		1144	19.2201
1145	91.3363	1145	94.1844		1145	16.0704		1145	19.2367
1146	91.2315	1146	94.1842		1146	16.0658		1146	19.2533
1147	91.1646	1147	94.1824		1147	16.0679		1147	19.2699
1148	91.1909	1148	94.1645		1148	16.0865		1148	19.2865
1149	91.5741	1149	94.1639		1149	16.1688		1149	19.3031
1150	92.3106	1150	94.1565		1150	16.3141		1150	19.3197
1151	93.2697	1151	94.1472		1151	16.4993		1151	19.3363
1152	94.1435	1152	94.1435		1152	16.6695		1152	19.3529
1153	94.7925	1153	94.1433		1153	16.7999		1153	19.3695
1154	95.2584	1154	94.1424		1154	16.8978		1154	19.3861
1155	95.5907	1155	94.1297		1155	16.9719		1155	19.4027
1156	95.8005	1156	94.1281		1156	17.0243		1156	19.4195
1157	95.9283	1157	94.1225		1157	17.062		1157	19.4362
1158	95.9513	1158	94.1179		1158	17.0809		1158	19.453
1159	95.9724	1159	94.0977		1159	17.0995		1159	19.4698
1160	95.9453	1160	94.0799		1160	17.1095		1160	19.4865
1161	95.9433	1161	94.0799		1161	17.124		1161	19.5033
1162	95.9348	1162	94.0799		1162	17.1374		1162	19.5201
1163	95.9694	1163	94.0799		1163	17.1584		1163	19.5369
1164	95.974	1164	94.0799		1164	17.1741		1164	19.5537
1165	95.9273	1165	94.0799		1165	17.1805		1165	19.5704
1166	95.8829	1166	94.0799		1166	17.1874		1166	19.5872
1167	95.8888	1167	94.0799		1167	17.2031		1167	19.6038
1168	95.9595	1168	94.0799		1168	17.2306		1168	19.6205
1169	96.0476	1169	94.0799		1169	17.2613		1169	19.6372
1170	96.1387	1170	94.0799		1170	17.2927		1170	19.6539
1171	96.2283	1171	94.0799		1171	17.3238		1171	19.6705
1172	96.2774	1172	94.0799		1172	17.3474		1172	19.6872
1173	96.2216	1173	94.0799		1173	17.3521		1173	19.7039
1174	96.1142	1174	94.0799		1174	17.3474		1174	19.7206
1175	96.0052	1175	94.0799		1175	17.3423		1175	19.7373
1176	95.9257	1176	94.0799		1176	17.3426		1176	19.754
1177	95.8582	1177	94.0799		1177	17.3451		1177	19.7707
1178	95.7403	1178	94.0799		1178	17.3382		1178	19.7873
1179	95.6464	1179	94.0799		1179	17.3357		1179	19.8038
1180	95.5414	1180	94.0799		1180	17.3311		1180	19.8204
1181	95.4949	1181	94.0799		1181	17.3372		1181	19.837
1182	95.396	1182	94.0799		1182	17.3337		1182	19.8535
1183	95.3263	1183	94.0799		1183	17.3355		1183	19.8701
1184	95.2325	1184	94.0799		1184	17.3328		1184	19.8866
1185	95.1301	1185	94.0677		1185	17.3285		1185	19.9032
1186	95.0153	1186	94.0656		1186	17.322		1186	19.9197
1187	94.925	1187	94.0542		1187	17.3199		1187	19.9363
1188	94.8487	1188	94.0495		1188	17.3204		1188	19.9529
1189	94.7572	1189	94.0473		1189	17.318		1189	19.9694
1190	94.5976	1190	94.0341		1190	17.303		1190	19.986
1191	94.5039	1191	94.017		1191	17.3001		1191	20.0025
1192	94.3962	1192	94.0105		1192	17.2947		1192	20.0191
1193	94.3094	1193	94.0031		1193	17.2931		1193	20.0356
1194	94.2162	1194	93.9858		1194	17.2903		1194	20.0522
1195	94.1842	1195	93.9826		1195	17.2987		1195	20.0688
1196	94.1433	1196	93.9693		1196	17.3056		1196	20.0853
1197	94.0542	1197	93.9649		1197	17.3034		1197	20.1019
1198	93.9425	1198	93.9519		1198	17.297		1198	20.1184
1199	93.9329	1199	93.9425		1199	17.3095		1199	20.1349
1200	93.9826	1200	93.939		1200	17.3331		1200	20.1515
