# Supplementary material for: Enhanced solar water oxidation and unassisted water splitting using graphite-protected bulk heterojunction organic photoactive layers
Source: Nat Energy. 2025 Mar 18;10(5):581–91. doi: 10.1038/s41560-025-01736-6 (PMC12116381; doi:10.1038/s41560-025-01736-6)
Supplement: Supplementary file 6 — Raw data for Fig. 3. [file 41560_2025_1736_MOESM6_ESM.xlsx]

## Sheet: a
Voltage	Current density	Voltage	Current density	Voltage	Current density	Voltage	Current density	Voltage	Current density	Voltage	Current density	Voltage	Current density
VRHE	mA cm-2	VRHE	mA cm-2	VRHE	mA cm-2	VRHE	mA cm-2	VRHE	mA cm-2	VRHE	mA cm-2	VRHE	mA cm-2
	Dark		5 mW cm-2		10 mW cm-2		25 mW cm-2		50 mW cm-2		75 mW cm-2		100 mW cm-2
0.00789	-0.271324	0.0079	-0.164086	0.00788	-0.138707	0.00791	-0.0832953	0.00789	-0.101304	0.00787	-0.0557488	0.00789	-0.0250542
0.017873	-0.245092	0.017897	-0.145117	0.017872	-0.121354	0.017896	-0.0692994	0.017877	-0.0876448	0.01787	-0.0444299	0.017886	-0.0206094
0.027862	-0.221755	0.027882	-0.12971	0.027865	-0.107924	0.027882	-0.057841	0.027871	-0.0762563	0.027861	-0.0357304	0.027872	-0.0177158
0.03787	-0.200446	0.037887	-0.117488	0.037868	-0.0971643	0.037891	-0.0496317	0.037883	-0.0676841	0.03786	-0.0294798	0.037882	-0.0156495
0.047873	-0.181662	0.047888	-0.107174	0.047882	-0.0878232	0.047889	-0.0430058	0.047884	-0.0598568	0.047857	-0.0243865	0.047882	-0.0146126
0.057877	-0.164748	0.057882	-0.0980734	0.057877	-0.0800392	0.05789	-0.036379	0.057885	-0.0532494	0.057852	-0.0191788	0.057877	-0.0135892
0.067869	-0.149492	0.067875	-0.0893177	0.067875	-0.0722059	0.06788	-0.030949	0.067877	-0.0472466	0.067859	-0.0151403	0.067863	-0.0130421
0.077881	-0.135954	0.077884	-0.0817946	0.077882	-0.0662471	0.077889	-0.025334	0.077885	-0.0420895	0.077864	-0.0112614	0.077877	-0.012559
0.087875	-0.124006	0.087876	-0.0749274	0.087879	-0.060162	0.087887	-0.0208574	0.087875	-0.0365449	0.087875	-0.00672127	0.087872	-0.0118913
0.09787	-0.112146	0.097874	-0.068372	0.097873	-0.0537773	0.09788	-0.0165777	0.097866	-0.0318582	0.097864	-0.00361795	0.097869	-0.0112995
0.107876	-0.101921	0.107879	-0.0627368	0.107874	-0.0482708	0.107886	-0.0120185	0.107874	-0.0273687	0.107869	-0.00039365	0.107873	-0.010918
0.117884	-0.0929228	0.117884	-0.0566262	0.117888	-0.0431775	0.117893	-0.00826645	0.11789	-0.023388	0.117872	0.0021494	0.117884	-0.0100919
0.12788	-0.0849682	0.127877	-0.0507632	0.127879	-0.0391137	0.127881	-0.00485149	0.127881	-0.0185875	0.127876	0.0052267	0.127876	-0.00976729
0.137875	-0.0776489	0.137878	-0.045651	0.137879	-0.0335812	0.137877	-0.00116969	0.137872	-0.0149559	0.137874	0.00771348	0.137867	-0.00903572
0.147878	-0.070775	0.147874	-0.0407229	0.147879	-0.0293722	0.147878	0.00243603	0.147882	-0.0112359	0.147879	0.00939287	0.147875	-0.00859022
0.157878	-0.0650456	0.157885	-0.0356163	0.157888	-0.0253847	0.157882	0.00565315	0.157875	-0.0079998	0.157879	0.0114085	0.157879	-0.00815185
0.167877	-0.0595195	0.167872	-0.0313241	0.167882	-0.0210923	0.167872	0.00843888	0.167876	-0.00408855	0.167875	0.0134112	0.167862	-0.00743995
0.177873	-0.0546675	0.177877	-0.0264592	0.177885	-0.0171117	0.177873	0.011605	0.177875	-0.00100445	0.177877	0.0151726	0.177867	-0.00679139
0.187877	-0.0505408	0.187871	-0.0223326	0.187892	-0.0128259	0.187872	0.0149246	0.187877	0.00217463	0.18788	0.0170736	0.187867	-0.00550043
0.19788	-0.0469221	0.197876	-0.0184029	0.197891	-0.00942334	0.19787	0.0178049	0.197883	0.00528423	0.197883	0.0186761	0.19787	-0.00465452
0.207878	-0.0435709	0.207876	-0.0144284	0.207886	-0.00654884	0.207876	0.0205204	0.20788	0.00782838	0.207877	0.0203615	0.207867	-0.00323002
0.217873	-0.040691	0.217871	-0.0104155	0.217881	-0.00242924	0.217876	0.0230198	0.217882	0.0112419	0.217873	0.0219576	0.217863	-0.00205393
0.227881	-0.0381538	0.227882	-0.00689941	0.227876	0.00115087	0.227898	0.0261416	0.227875	0.0137098	0.227884	0.0232739	0.227867	-0.000896071
0.237869	-0.0358072	0.237874	-0.00300792	0.237871	0.00386644	0.237891	0.0289842	0.237868	0.016349	0.237878	0.0245582	0.237857	7.66538e-05
0.247864	-0.0336452	0.247888	0.000788851	0.247868	0.00717294	0.247897	0.0311398	0.247859	0.0189497	0.247875	0.0255819	0.247865	0.00163456
0.257863	-0.0326784	0.257884	0.00387906	0.257861	0.0105813	0.257878	0.0334102	0.257863	0.0214554	0.257869	0.0270572	0.257862	0.00265842
0.267862	-0.0308088	0.267883	0.007752	0.267854	0.0135516	0.267881	0.0366976	0.267861	0.0245647	0.267859	0.0282018	0.267871	0.00398132
0.277871	-0.0296831	0.277889	0.0104669	0.27787	0.0167813	0.277892	0.0387771	0.27786	0.0269998	0.277872	0.0292958	0.277881	0.00552596
0.287856	-0.0285512	0.287886	0.0142438	0.287871	0.0195471	0.287889	0.0406021	0.287868	0.0293019	0.287866	0.0304595	0.287874	0.00712851
0.297853	-0.027852	0.297873	0.0176968	0.297866	0.0223453	0.297879	0.0436672	0.297856	0.0317564	0.297857	0.0317695	0.297862	0.00818425
0.307863	-0.0271971	0.307883	0.0202217	0.307877	0.0246979	0.307886	0.045645	0.307869	0.0338487	0.307872	0.0330475	0.307879	0.0102762
0.317861	-0.0267265	0.317893	0.0231911	0.317881	0.0283229	0.317891	0.0476477	0.317871	0.0365447	0.317872	0.0333405	0.317881	0.0119803
0.32787	-0.0261353	0.32789	0.0262751	0.327888	0.0314895	0.327887	0.049657	0.327884	0.0389483	0.327865	0.0347073	0.327873	0.0138246
0.337876	-0.0253655	0.337886	0.0290475	0.337885	0.0328059	0.337882	0.0520163	0.33788	0.0415496	0.337864	0.0356926	0.33788	0.015809
0.347888	-0.0248126	0.347887	0.0319983	0.347898	0.0363736	0.347893	0.054134	0.347896	0.0435587	0.347881	0.0364366	0.347888	0.0182122
0.357879	-0.0243032	0.357889	0.0344148	0.357887	0.0386755	0.357892	0.056105	0.357886	0.0457021	0.357871	0.0374163	0.357883	0.0204506
0.367882	-0.0239096	0.36789	0.0378424	0.367888	0.041537	0.367894	0.058719	0.367884	0.0481629	0.367884	0.0380715	0.367881	0.0227845
0.37788	-0.0235277	0.377894	0.040844	0.377889	0.0439275	0.37789	0.0608805	0.377883	0.0504266	0.377883	0.0398194	0.377886	0.0248194
0.387885	-0.0237564	0.387897	0.0432537	0.387892	0.0470184	0.387898	0.062693	0.387894	0.0525631	0.387891	0.0410282	0.387887	0.0279032
0.397891	-0.023369	0.397894	0.0458864	0.397891	0.0489388	0.397903	0.064798	0.397888	0.0545157	0.397902	0.0420968	0.397889	0.0294103
0.407883	-0.0231527	0.407892	0.0477181	0.407896	0.0520097	0.407891	0.0670298	0.407893	0.0566838	0.407894	0.0431715	0.407891	0.0323734
0.417878	-0.0229111	0.417893	0.051145	0.417891	0.0539878	0.417894	0.0684734	0.417889	0.0592591	0.417896	0.0445895	0.417882	0.0344338
0.427892	-0.0229107	0.427894	0.0533197	0.427902	0.0572688	0.427889	0.0709406	0.427896	0.0615995	0.427904	0.0457404	0.427893	0.0371491
0.437882	-0.0227584	0.437895	0.0549799	0.4379	0.0594247	0.437892	0.0729946	0.437892	0.0635771	0.437902	0.0470755	0.437888	0.0399025
0.447885	-0.0225869	0.447885	0.0579236	0.447898	0.0617259	0.447889	0.0750803	0.44789	0.0658665	0.447899	0.0487792	0.447879	0.042847
0.457889	-0.0226758	0.457882	0.0608301	0.457903	0.0636785	0.45789	0.0773315	0.45789	0.0678757	0.457899	0.0498989	0.457881	0.0458733
0.467889	-0.0227839	0.467898	0.0630293	0.467904	0.0669916	0.467897	0.0796963	0.4679	0.0700377	0.467905	0.0519781	0.467885	0.0497082
0.477889	-0.0227396	0.477889	0.0655862	0.477897	0.0687592	0.47789	0.08128	0.47789	0.0721493	0.477896	0.0535103	0.477888	0.0531669
0.487887	-0.0226757	0.48788	0.0678629	0.487891	0.0704255	0.487896	0.0834298	0.487884	0.0746604	0.487897	0.0562639	0.487878	0.0578665
0.497885	-0.0226819	0.497879	0.0703806	0.4979	0.0734395	0.497894	0.085439	0.497887	0.0770451	0.497899	0.0614721	0.497878	0.063971
0.507882	-0.0225546	0.507886	0.0728163	0.507881	0.0762502	0.507902	0.0883068	0.507874	0.0817315	0.507895	0.0707373	0.507877	0.0740122
0.517869	-0.0228284	0.517879	0.0752841	0.517881	0.0778527	0.51789	0.0915246	0.517863	0.0899154	0.517886	0.087067	0.517867	0.0897758
0.52789	-0.022574	0.527896	0.0779353	0.527895	0.0804408	0.527903	0.0976102	0.527887	0.105603	0.527896	0.108496	0.527894	0.111479
0.537879	-0.0225166	0.537899	0.0805931	0.537876	0.0840331	0.537904	0.108465	0.537882	0.127262	0.537896	0.129138	0.537884	0.137449
0.547872	-0.0225486	0.547898	0.082934	0.547876	0.0870094	0.547898	0.127847	0.547876	0.151438	0.547887	0.146542	0.547889	0.165682
0.557876	-0.022479	0.557905	0.0854512	0.557892	0.0939348	0.557908	0.155019	0.557876	0.172537	0.557885	0.161098	0.5579	0.19164
0.567886	-0.0221043	0.567911	0.0883577	0.567893	0.104911	0.567908	0.186877	0.567889	0.188422	0.567901	0.173478	0.567907	0.214824
0.577882	-0.0224534	0.577905	0.091785	0.57789	0.122181	0.577899	0.214405	0.577881	0.202278	0.577886	0.183341	0.577893	0.234327
0.587877	-0.0222372	0.587906	0.0973743	0.587886	0.148615	0.5879	0.236692	0.587885	0.21469	0.587886	0.191786	0.587899	0.25252
0.597891	-0.022542	0.597922	0.105209	0.5979	0.178909	0.597911	0.253162	0.597897	0.225469	0.5979	0.199678	0.59791	0.26927
0.607888	-0.0224912	0.607915	0.117996	0.607909	0.207588	0.607909	0.264812	0.607908	0.234308	0.607886	0.20811	0.607905	0.28649
0.617895	-0.0223513	0.617911	0.135675	0.617902	0.233469	0.617897	0.273658	0.617897	0.246314	0.617881	0.223848	0.617899	0.313884
0.627889	-0.0219957	0.627917	0.159101	0.627912	0.252075	0.627903	0.281956	0.627905	0.260151	0.62789	0.253467	0.627902	0.363726
0.637903	-0.0217538	0.637916	0.183621	0.637909	0.266802	0.637908	0.287621	0.637897	0.282999	0.637894	0.300505	0.637896	0.449654
0.647911	-0.0218619	0.64792	0.208402	0.647918	0.278865	0.647919	0.297885	0.647907	0.320218	0.647904	0.379203	0.647908	0.58451
0.657906	-0.022091	0.657918	0.230124	0.657911	0.284989	0.657912	0.31588	0.657905	0.382522	0.657905	0.501962	0.657903	0.771669
0.667909	-0.0219891	0.667912	0.249042	0.66791	0.293249	0.667902	0.348941	0.667905	0.47935	0.667906	0.667577	0.66789	1.0076
0.677913	-0.0217029	0.677919	0.263934	0.67792	0.298031	0.677915	0.406877	0.677914	0.618028	0.67791	0.880311	0.677904	1.28814
0.687924	-0.0220141	0.687917	0.277784	0.68792	0.306896	0.687908	0.495597	0.687909	0.793508	0.687902	1.13056	0.687903	1.61071
0.697912	-0.0219832	0.697917	0.289599	0.69791	0.323536	0.697902	0.620071	0.697911	1.00514	0.697903	1.41733	0.697899	1.96601
0.707913	-0.0219001	0.707909	0.297694	0.707918	0.349933	0.707903	0.778507	0.707908	1.25161	0.707906	1.73269	0.707889	2.34233
0.717918	-0.0221224	0.717919	0.304988	0.717923	0.398808	0.717912	0.963857	0.717915	1.51857	0.717915	2.07441	0.717892	2.74546
0.727921	-0.0220715	0.727913	0.315341	0.727912	0.466772	0.72791	1.16835	0.727912	1.8099	0.727913	2.43291	0.727882	3.16794
0.737912	-0.0220717	0.737913	0.326888	0.737911	0.555704	0.737901	1.3932	0.737911	2.11552	0.7379	2.81125	0.737869	3.60218
0.747908	-0.0222812	0.747913	0.345202	0.747916	0.65971	0.747898	1.63273	0.74791	2.43707	0.7479	3.20535	0.747862	4.04621
0.757905	-0.0220399	0.757898	0.374536	0.757901	0.775414	0.757889	1.8817	0.757896	2.77342	0.757887	3.61349	0.757846	4.51032
0.767908	-0.0221163	0.767908	0.416384	0.767911	0.898054	0.767911	2.13648	0.767914	3.11972	0.7679	4.03468	0.767864	4.98081
0.777903	-0.0219957	0.777904	0.469233	0.777907	1.02694	0.777905	2.40357	0.777906	3.46782	0.7779	4.4556	0.777862	5.45722
0.78791	-0.0221545	0.787903	0.528204	0.787897	1.16138	0.787913	2.67027	0.787898	3.83346	0.787898	4.89197	0.787854	5.94864
0.797914	-0.0222434	0.797917	0.59708	0.797908	1.29937	0.797918	2.93962	0.797908	4.19622	0.797908	5.32882	0.797876	6.44566
0.807908	-0.0220461	0.807921	0.668387	0.807903	1.43604	0.807915	3.20839	0.807895	4.56305	0.807899	5.76973	0.807882	6.94538
0.817908	-0.022129	0.817919	0.742094	0.817901	1.57434	0.817913	3.47363	0.817899	4.93265	0.817901	6.22252	0.817883	7.44769
0.827904	-0.0218748	0.827918	0.815332	0.827895	1.70943	0.827914	3.74032	0.827892	5.30838	0.827889	6.67949	0.827887	7.97172
0.837913	-0.022256	0.837927	0.889437	0.83791	1.84748	0.837924	3.99558	0.837901	5.67725	0.837898	7.12566	0.837897	8.48693
0.847911	-0.0223071	0.847927	0.962217	0.84791	1.97909	0.847918	4.25884	0.847902	6.05034	0.847898	7.58461	0.847895	8.99898
0.857905	-0.0222239	0.857919	1.03374	0.857906	2.10553	0.857915	4.49791	0.8579	6.41238	0.857892	8.03205	0.857893	9.51541
0.867906	-0.0222496	0.867924	1.0989	0.867916	2.2267	0.867921	4.74172	0.867904	6.78054	0.867899	8.47455	0.867899	10.0526
0.877913	-0.0221287	0.877937	1.16251	0.877925	2.34288	0.877928	4.98323	0.877914	7.13997	0.877901	8.93213	0.877903	10.5645
0.887921	-0.0221671	0.88793	1.22792	0.887939	2.45109	0.887926	5.20306	0.887919	7.5039	0.887908	9.37488	0.887901	11.0847
0.89792	-0.0218871	0.897925	1.28377	0.897929	2.55454	0.897924	5.41488	0.897912	7.84071	0.897896	9.81279	0.897897	11.6023
0.907931	-0.0218747	0.907931	1.3284	0.907934	2.65026	0.907928	5.60408	0.907923	8.17809	0.90791	10.2542	0.907903	12.1404
0.917932	-0.0219316	0.917937	1.38062	0.91794	2.74449	0.917934	5.80418	0.917925	8.51964	0.917908	10.6833	0.917905	12.6668
0.927937	-0.0217287	0.927933	1.4247	0.927932	2.82532	0.927931	5.98369	0.927927	8.84459	0.927918	11.0954	0.927901	13.1672
0.93793	-0.0216966	0.93793	1.46061	0.937929	2.89774	0.937927	6.15445	0.937915	9.15175	0.937915	11.5002	0.937895	13.6611
0.947928	-0.0218869	0.947933	1.49711	0.947936	2.9613	0.947928	6.30273	0.947923	9.45243	0.947917	11.9294	0.947902	14.1515
0.957936	-0.021633	0.95793	1.52631	0.95794	3.02181	0.957933	6.45789	0.957922	9.75536	0.957918	12.306	0.957907	14.65
0.967937	-0.0220266	0.967933	1.55541	0.967945	3.08075	0.967923	6.59439	0.967927	10.0284	0.967925	12.7038	0.967907	15.1307
0.977935	-0.0217986	0.977943	1.57887	0.977944	3.1284	0.97793	6.72377	0.977924	10.2852	0.977926	13.069	0.977906	15.6138
0.987942	-0.0216074	0.987935	1.59951	0.987952	3.17053	0.987933	6.80739	0.987924	10.5473	0.987928	13.4066	0.987906	16.0577
0.99794	-0.0216583	0.997936	1.61716	0.99795	3.21153	0.997937	6.9255	0.997931	10.7919	0.997932	13.7508	0.997912	16.5162
1.00793	-0.0214554	1.00793	1.6364	1.00794	3.24538	1.00792	7.02629	1.00792	11.0236	1.00793	14.0811	1.00789	16.9383
1.01794	-0.0212132	1.01793	1.65244	1.01795	3.27722	1.01793	7.11389	1.01792	11.2402	1.01793	14.3838	1.0179	17.3697
1.02794	-0.0212835	1.02793	1.6645	1.02795	3.30633	1.02792	7.19577	1.02792	11.4336	1.02793	14.6885	1.0279	17.7498
1.03794	-0.0213852	1.03794	1.67507	1.03795	3.32872	1.03793	7.27159	1.03793	11.6164	1.03794	14.9972	1.0379	18.1357
1.04795	-0.0210289	1.04795	1.68988	1.04796	3.34225	1.04794	7.328	1.04794	11.815	1.04794	15.305	1.0479	18.4876
1.05794	-0.0209085	1.05794	1.69635	1.05795	3.36069	1.05793	7.37789	1.05793	11.9775	1.05793	15.5769	1.0579	18.8824
1.06795	-0.0207557	1.06793	1.7038	1.06794	3.37862	1.06793	7.43501	1.06792	12.1421	1.06792	15.8173	1.0679	19.2179
1.07794	-0.0210794	1.07795	1.71374	1.07795	3.38523	1.07795	7.456	1.07793	12.2888	1.07793	16.0397	1.0779	19.5425
1.08795	-0.0212001	1.08796	1.72511	1.08795	3.39661	1.08796	7.50981	1.08793	12.4106	1.08794	16.2529	1.08791	19.8896
1.09795	-0.0208188	1.09796	1.73008	1.09794	3.42511	1.09795	7.55516	1.09793	12.5471	1.09793	16.5279	1.09791	20.1601
1.10794	-0.020463	1.10796	1.73144	1.10795	3.43455	1.10795	7.58201	1.10793	12.6413	1.10793	16.6551	1.10791	20.427
1.11794	-0.0201834	1.11796	1.73465	1.11794	3.44149	1.11795	7.60841	1.11793	12.7503	1.11793	16.8605	1.11791	20.71
1.12795	-0.0202088	1.12796	1.74026	1.12795	3.44484	1.12796	7.64851	1.12794	12.8364	1.12793	17.0591	1.12791	20.9526
1.13795	-0.0202338	1.13797	1.74418	1.13795	3.45585	1.13796	7.67552	1.13794	12.9231	1.13794	17.2169	1.13793	21.2171
1.14794	-0.0197255	1.14797	1.74906	1.14795	3.48287	1.14796	7.69697	1.14793	13.0003	1.14793	17.3708	1.14793	21.4643
1.15795	-0.0193632	1.15797	1.75034	1.15796	3.48691	1.15796	7.72132	1.15794	13.0842	1.15793	17.5016	1.15792	21.6738
1.16796	-0.0195154	1.16798	1.75541	1.16797	3.49113	1.16796	7.7411	1.16797	13.1424	1.16795	17.6609	1.16794	21.8769
1.17797	-0.0188095	1.17798	1.75765	1.17797	3.50142	1.17797	7.74772	1.17796	13.2043	1.17794	17.7831	1.17793	22.1188
1.18797	-0.0188605	1.18797	1.76691	1.18797	3.51402	1.18796	7.7732	1.18796	13.2552	1.18794	17.9286	1.18793	22.2852
1.19797	-0.0183519	1.19798	1.76717	1.19798	3.52105	1.19797	7.78767	1.19796	13.2897	1.19795	17.9987	1.19793	22.4405
1.20798	-0.0183896	1.20798	1.77759	1.20799	3.52011	1.20797	7.80489	1.20797	13.3663	1.20796	18.1138	1.20794	22.6082
1.21797	-0.0181163	1.21798	1.77699	1.21798	3.52564	1.21797	7.81697	1.21796	13.3997	1.21796	18.2198	1.21793	22.7616
1.22797	-0.0176329	1.22798	1.77713	1.22798	3.54355	1.22795	7.83567	1.22796	13.4494	1.22795	18.2803	1.22793	22.9082
1.23798	-0.017805	1.23799	1.77407	1.23799	3.54463	1.23797	7.8321	1.23797	13.5009	1.23796	18.4086	1.23794	23.034
1.24798	-0.0175313	1.24798	1.79107	1.248	3.53686	1.24797	7.83801	1.24797	13.5767	1.24796	18.4471	1.24794	23.2012
1.25797	-0.0167615	1.25798	1.79127	1.25799	3.54572	1.25796	7.86369	1.25796	13.5782	1.25796	18.5398	1.25793	23.3352
1.26797	-0.017143	1.26796	1.79175	1.26798	3.55701	1.26795	7.86043	1.26795	13.6135	1.26795	18.6046	1.26793	23.4513
1.27796	-0.0166855	1.27796	1.79604	1.27798	3.55626	1.27795	7.87613	1.27795	13.6371	1.27795	18.6677	1.27792	23.5798
1.28797	-0.0160182	1.28797	1.79476	1.28798	3.5589	1.28796	7.89972	1.28797	13.6738	1.28796	18.7203	1.28793	23.7221
1.29797	-0.0156683	1.29797	1.80264	1.29798	3.55727	1.29797	7.8989	1.29796	13.6927	1.29796	18.7869	1.29793	23.7724
1.30797	-0.0152931	1.30797	1.79747	1.30799	3.56105	1.30795	7.90716	1.30796	13.7147	1.30796	18.8534	1.30793	23.8957
1.31797	-0.014708	1.31797	1.79805	1.31799	3.57072	1.31796	7.93279	1.31796	13.7608	1.31796	18.8948	1.31793	23.9876
1.32798	-0.0141166	1.32797	1.80382	1.32799	3.56754	1.32797	7.94166	1.32796	13.7364	1.32796	18.9297	1.32793	24.0818
1.33797	-0.0139706	1.33797	1.80674	1.33799	3.56729	1.33797	7.96703	1.33796	13.7742	1.33796	18.9719	1.33793	24.1664
1.34797	-0.0137859	1.34797	1.80794	1.34797	3.58742	1.34797	7.97498	1.34795	13.749	1.34796	19.022	1.34793	24.2416
1.35797	-0.0132582	1.35798	1.80772	1.35799	3.59745	1.35798	7.9733	1.35797	13.7801	1.35797	19.058	1.35795	24.3588
1.36797	-0.0129722	1.36799	1.80831	1.36799	3.59546	1.36798	7.96372	1.36796	13.7893	1.36797	19.1114	1.36794	24.4079
1.37796	-0.0123555	1.37798	1.80773	1.37798	3.59356	1.37798	7.98181	1.37795	13.8047	1.37796	19.1529	1.37793	24.4721
1.38797	-0.0113827	1.38799	1.80852	1.38798	3.59151	1.38799	7.96566	1.38796	13.8184	1.38795	19.1616	1.38793	24.5746
1.39797	-0.011242	1.39799	1.80812	1.39799	3.5972	1.39799	7.98354	1.39797	13.8561	1.39796	19.2211	1.39794	24.5711
1.40798	-0.0109434	1.408	1.81272	1.40799	3.59988	1.40799	7.99521	1.40796	13.8674	1.40797	19.2291	1.40795	24.5969

## Sheet: b
Light intensity	Photocurrent density at 1.23 VRHE
mW cm-2	mA cm-2		Fit
100	22.91	4	1.90606
75	18.28	4.01329	1.91095
50	13.45	4.02663	1.91585
25	7.84	4.04001	1.92076
10	3.54	4.05343	1.92569
5	1.77	4.0669	1.93063
		4.08042	1.93558
		4.09398	1.94055
		4.10758	1.94553
		4.12123	1.95052
		4.13493	1.95552
		4.14867	1.96054
		4.16245	1.96557
		4.17628	1.97061
		4.19016	1.97566
		4.20409	1.98073
		4.21806	1.98581
		4.23207	1.99091
		4.24614	1.99602
		4.26025	2.00114
		4.2744	2.00627
		4.28861	2.01142
		4.30286	2.01658
		4.31716	2.02175
		4.3315	2.02694
		4.3459	2.03214
		4.36034	2.03735
		4.37483	2.04258
		4.38936	2.04782
		4.40395	2.05307
		4.41858	2.05834
		4.43327	2.06362
		4.448	2.06891
		4.46278	2.07422
		4.47761	2.07954
		4.49249	2.08487
		4.50742	2.09022
		4.5224	2.09558
		4.53742	2.10096
		4.5525	2.10635
		4.56763	2.11175
		4.58281	2.11717
		4.59804	2.1226
		4.61332	2.12805
		4.62865	2.13351
		4.64403	2.13898
		4.65946	2.14447
		4.67494	2.14997
		4.69048	2.15548
		4.70606	2.16101
		4.7217	2.16656
		4.73739	2.17211
		4.75314	2.17769
		4.76893	2.18327
		4.78478	2.18887
		4.80068	2.19449
		4.81663	2.20012
		4.83264	2.20576
		4.84869	2.21142
		4.86481	2.21709
		4.88097	2.22278
		4.89719	2.22848
		4.91347	2.2342
		4.92979	2.23993
		4.94618	2.24568
		4.96261	2.25144
		4.9791	2.25721
		4.99565	2.26301
		5.01225	2.26881
		5.0289	2.27463
		5.04562	2.28047
		5.06238	2.28632
		5.0792	2.29218
		5.09608	2.29806
		5.11302	2.30396
		5.13001	2.30987
		5.14705	2.31579
		5.16416	2.32173
		5.18132	2.32769
		5.19854	2.33366
		5.21581	2.33965
		5.23314	2.34565
		5.25053	2.35167
		5.26798	2.3577
		5.28549	2.36375
		5.30305	2.36981
		5.32067	2.37589
		5.33835	2.38199
		5.35609	2.3881
		5.37389	2.39422
		5.39175	2.40037
		5.40967	2.40652
		5.42764	2.4127
		5.44568	2.41889
		5.46377	2.42509
		5.48193	2.43131
		5.50015	2.43755
		5.51842	2.4438
		5.53676	2.45007
		5.55516	2.45636
		5.57362	2.46266
		5.59214	2.46898
		5.61072	2.47531
		5.62937	2.48166
		5.64807	2.48803
		5.66684	2.49441
		5.68567	2.50081
		5.70457	2.50722
		5.72352	2.51366
		5.74254	2.5201
		5.76163	2.52657
		5.78077	2.53305
		5.79998	2.53955
		5.81926	2.54606
		5.83859	2.55259
		5.85799	2.55914
		5.87746	2.56571
		5.89699	2.57229
		5.91659	2.57889
		5.93625	2.5855
		5.95597	2.59214
		5.97577	2.59879
		5.99562	2.60545
		6.01555	2.61214
		6.03554	2.61884
		6.05559	2.62556
		6.07572	2.63229
		6.09591	2.63904
		6.11616	2.64581
		6.13649	2.6526
		6.15688	2.65941
		6.17734	2.66623
		6.19786	2.67307
		6.21846	2.67993
		6.23912	2.6868
		6.25986	2.69369
		6.28066	2.7006
		6.30153	2.70753
		6.32247	2.71448
		6.34348	2.72144
		6.36456	2.72842
		6.38571	2.73542
		6.40693	2.74244
		6.42822	2.74947
		6.44958	2.75653
		6.47101	2.7636
		6.49251	2.77069
		6.51409	2.7778
		6.53574	2.78492
		6.55745	2.79207
		6.57924	2.79923
		6.60111	2.80641
		6.62304	2.81361
		6.64505	2.82083
		6.66713	2.82806
		6.68929	2.83532
		6.71152	2.84259
		6.73382	2.84989
		6.7562	2.8572
		6.77865	2.86453
		6.80117	2.87187
		6.82377	2.87924
		6.84645	2.88663
		6.8692	2.89403
		6.89202	2.90146
		6.91493	2.9089
		6.93791	2.91636
		6.96096	2.92384
		6.98409	2.93134
		7.0073	2.93886
		7.03059	2.9464
		7.05395	2.95396
		7.07739	2.96154
		7.10091	2.96914
		7.1245	2.97675
		7.14818	2.98439
		7.17193	2.99205
		7.19576	2.99972
		7.21968	3.00742
		7.24367	3.01513
		7.26774	3.02287
		7.29189	3.03062
		7.31612	3.0384
		7.34043	3.04619
		7.36482	3.05401
		7.3893	3.06184
		7.41385	3.0697
		7.43849	3.07757
		7.46321	3.08546
		7.48801	3.09338
		7.51289	3.10132
		7.53785	3.10927
		7.5629	3.11725
		7.58803	3.12524
		7.61325	3.13326
		7.63855	3.1413
		7.66393	3.14936
		7.6894	3.15744
		7.71495	3.16554
		7.74059	3.17366
		7.76631	3.1818
		7.79212	3.18996
		7.81801	3.19815
		7.84399	3.20635
		7.87006	3.21458
		7.89621	3.22282
		7.92245	3.23109
		7.94877	3.23938
		7.97519	3.24769
		8.00169	3.25602
		8.02828	3.26437
		8.05496	3.27275
		8.08172	3.28114
		8.10858	3.28956
		8.13552	3.298
		8.16256	3.30646
		8.18968	3.31494
		8.2169	3.32345
		8.2442	3.33197
		8.2716	3.34052
		8.29908	3.34909
		8.32666	3.35768
		8.35433	3.36629
		8.38209	3.37493
		8.40995	3.38359
		8.43789	3.39227
		8.46593	3.40097
		8.49406	3.40969
		8.52229	3.41844
		8.55061	3.42721
		8.57902	3.436
		8.60753	3.44482
		8.63614	3.45365
		8.66483	3.46251
		8.69363	3.4714
		8.72252	3.4803
		8.7515	3.48923
		8.78058	3.49818
		8.80976	3.50715
		8.83903	3.51615
		8.86841	3.52517
		8.89788	3.53422
		8.92744	3.54328
		8.95711	3.55237
		8.98688	3.56148
		9.01674	3.57062
		9.0467	3.57978
		9.07676	3.58896
		9.10693	3.59817
		9.13719	3.6074
		9.16755	3.61666
		9.19802	3.62593
		9.22858	3.63524
		9.25925	3.64456
		9.29002	3.65391
		9.32089	3.66328
		9.35186	3.67268
		9.38294	3.6821
		9.41412	3.69155
		9.4454	3.70102
		9.47679	3.71051
		9.50828	3.72003
		9.53987	3.72958
		9.57158	3.73914
		9.60338	3.74874
		9.63529	3.75835
		9.66731	3.76799
		9.69944	3.77766
		9.73167	3.78735
		9.76401	3.79707
		9.79645	3.80681
		9.82901	3.81657
		9.86167	3.82636
		9.89444	3.83618
		9.92732	3.84602
		9.96031	3.85589
		9.9934	3.86578
		10.0266	3.8757
		10.0599	3.88564
		10.0934	3.89561
		10.1269	3.9056
		10.1606	3.91562
		10.1943	3.92566
		10.2282	3.93573
		10.2622	3.94583
		10.2963	3.95595
		10.3305	3.9661
		10.3648	3.97628
		10.3993	3.98648
		10.4338	3.9967
		10.4685	4.00696
		10.5033	4.01724
		10.5382	4.02754
		10.5732	4.03787
		10.6083	4.04823
		10.6436	4.05862
		10.679	4.06903
		10.7144	4.07947
		10.7501	4.08993
		10.7858	4.10042
		10.8216	4.11094
		10.8576	4.12149
		10.8937	4.13206
		10.9299	4.14266
		10.9662	4.15329
		11.0026	4.16394
		11.0392	4.17463
		11.0759	4.18534
		11.1127	4.19607
		11.1496	4.20684
		11.1866	4.21763
		11.2238	4.22845
		11.2611	4.2393
		11.2985	4.25017
		11.3361	4.26107
		11.3737	4.27201
		11.4115	4.28296
		11.4495	4.29395
		11.4875	4.30497
		11.5257	4.31601
		11.564	4.32708
		11.6024	4.33818
		11.641	4.34931
		11.6796	4.36047
		11.7185	4.37166
		11.7574	4.38287
		11.7965	4.39411
		11.8357	4.40539
		11.875	4.41669
		11.9145	4.42802
		11.9541	4.43938
		11.9938	4.45077
		12.0336	4.46218
		12.0736	4.47363
		12.1137	4.48511
		12.154	4.49661
		12.1944	4.50815
		12.2349	4.51971
		12.2756	4.53131
		12.3164	4.54293
		12.3573	4.55459
		12.3983	4.56627
		12.4395	4.57798
		12.4809	4.58973
		12.5224	4.6015
		12.564	4.61331
		12.6057	4.62514
		12.6476	4.63701
		12.6896	4.6489
		12.7318	4.66083
		12.7741	4.67279
		12.8166	4.68477
		12.8591	4.69679
		12.9019	4.70884
		12.9448	4.72092
		12.9878	4.73303
		13.0309	4.74517
		13.0742	4.75734
		13.1177	4.76955
		13.1613	4.78178
		13.205	4.79405
		13.2489	4.80635
		13.2929	4.81868
		13.3371	4.83104
		13.3814	4.84343
		13.4259	4.85586
		13.4705	4.86832
		13.5152	4.88081
		13.5602	4.89333
		13.6052	4.90588
		13.6504	4.91846
		13.6958	4.93108
		13.7413	4.94373
		13.787	4.95641
		13.8328	4.96913
		13.8787	4.98188
		13.9249	4.99466
		13.9711	5.00747
		14.0176	5.02032
		14.0641	5.03319
		14.1109	5.04611
		14.1578	5.05905
		14.2048	5.07203
		14.252	5.08504
		14.2994	5.09809
		14.3469	5.11116
		14.3946	5.12428
		14.4424	5.13742
		14.4904	5.1506
		14.5385	5.16381
		14.5869	5.17706
		14.6353	5.19034
		14.684	5.20366
		14.7328	5.21701
		14.7817	5.23039
		14.8308	5.24381
		14.8801	5.25726
		14.9296	5.27075
		14.9792	5.28427
		15.0289	5.29782
		15.0789	5.31141
		15.129	5.32504
		15.1793	5.3387
		15.2297	5.3524
		15.2803	5.36613
		15.3311	5.37989
		15.382	5.39369
		15.4332	5.40753
		15.4844	5.4214
		15.5359	5.43531
		15.5875	5.44925
		15.6393	5.46323
		15.6913	5.47725
		15.7434	5.4913
		15.7957	5.50539
		15.8482	5.51951
		15.9009	5.53367
		15.9537	5.54786
		16.0068	5.5621
		16.0599	5.57637
		16.1133	5.59067
		16.1669	5.60501
		16.2206	5.61939
		16.2745	5.63381
		16.3286	5.64826
		16.3828	5.66275
		16.4373	5.67728
		16.4919	5.69184
		16.5467	5.70644
		16.6017	5.72108
		16.6568	5.73576
		16.7122	5.75047
		16.7677	5.76522
		16.8234	5.78001
		16.8793	5.79484
		16.9354	5.80971
		16.9917	5.82461
		17.0482	5.83955
		17.1048	5.85453
		17.1617	5.86955
		17.2187	5.88461
		17.2759	5.89971
		17.3333	5.91484
		17.3909	5.93001
		17.4487	5.94523
		17.5067	5.96048
		17.5649	5.97577
		17.6232	5.9911
		17.6818	6.00647
		17.7406	6.02188
		17.7995	6.03732
		17.8587	6.05281
		17.918	6.06834
		17.9775	6.08391
		18.0373	6.09951
		18.0972	6.11516
		18.1574	6.13085
		18.2177	6.14658
		18.2782	6.16234
		18.339	6.17815
		18.3999	6.194
		18.4611	6.20989
		18.5224	6.22582
		18.584	6.24179
		18.6457	6.25781
		18.7077	6.27386
		18.7698	6.28995
		18.8322	6.30609
		18.8948	6.32227
		18.9576	6.33849
		19.0206	6.35475
		19.0838	6.37105
		19.1472	6.38739
		19.2108	6.40378
		19.2747	6.42021
		19.3387	6.43668
		19.403	6.45319
		19.4674	6.46974
		19.5321	6.48634
		19.597	6.50298
		19.6622	6.51966
		19.7275	6.53639
		19.7931	6.55316
		19.8588	6.56997
		19.9248	6.58682
		19.991	6.60372
		20.0575	6.62066
		20.1241	6.63764
		20.191	6.65467
		20.2581	6.67174
		20.3254	6.68886
		20.3929	6.70602
		20.4607	6.72322
		20.5287	6.74047
		20.5969	6.75776
		20.6654	6.77509
		20.734	6.79248
		20.8029	6.8099
		20.8721	6.82737
		20.9414	6.84488
		21.011	6.86244
		21.0808	6.88005
		21.1509	6.8977
		21.2212	6.91539
		21.2917	6.93313
		21.3624	6.95092
		21.4334	6.96875
		21.5046	6.98663
		21.5761	7.00455
		21.6478	7.02252
		21.7197	7.04054
		21.7919	7.0586
		21.8643	7.0767
		21.937	7.09486
		22.0099	7.11306
		22.083	7.13131
		22.1564	7.1496
		22.23	7.16794
		22.3039	7.18633
		22.378	7.20477
		22.4524	7.22325
		22.527	7.24178
		22.6018	7.26036
		22.6769	7.27898
		22.7523	7.29765
		22.8279	7.31638
		22.9038	7.33514
		22.9799	7.35396
		23.0562	7.37283
		23.1329	7.39174
		23.2097	7.4107
		23.2868	7.42971
		23.3642	7.44877
		23.4419	7.46788
		23.5198	7.48704
		23.5979	7.50625
		23.6763	7.5255
		23.755	7.54481
		23.834	7.56416
		23.9132	7.58357
		23.9926	7.60302
		24.0723	7.62253
		24.1523	7.64208
		24.2326	7.66169
		24.3131	7.68134
		24.3939	7.70105
		24.475	7.7208
		24.5563	7.74061
		24.6379	7.76047
		24.7198	7.78037
		24.8019	7.80033
		24.8843	7.82034
		24.967	7.84041
		25.05	7.86052
		25.1332	7.88068
		25.2168	7.9009
		25.3006	7.92117
		25.3846	7.94149
		25.469	7.96186
		25.5536	7.98229
		25.6385	8.00276
		25.7237	8.02329
		25.8092	8.04388
		25.895	8.06451
		25.981	8.0852
		26.0674	8.10594
		26.154	8.12674
		26.2409	8.14758
		26.3281	8.16848
		26.4156	8.18944
		26.5034	8.21045
		26.5914	8.23151
		26.6798	8.25263
		26.7684	8.2738
		26.8574	8.29502
		26.9466	8.3163
		27.0362	8.33764
		27.126	8.35903
		27.2162	8.38047
		27.3066	8.40197
		27.3974	8.42352
		27.4884	8.44513
		27.5797	8.4668
		27.6714	8.48852
		27.7633	8.51029
		27.8556	8.53212
		27.9482	8.55401
		28.041	8.57596
		28.1342	8.59796
		28.2277	8.62001
		28.3215	8.64213
		28.4156	8.6643
		28.51	8.68652
		28.6048	8.70881
		28.6998	8.73115
		28.7952	8.75355
		28.8909	8.776
		28.9869	8.79852
		29.0832	8.82109
		29.1799	8.84372
		29.2768	8.8664
		29.3741	8.88915
		29.4717	8.91195
		29.5697	8.93481
		29.6679	8.95774
		29.7665	8.98071
		29.8654	9.00375
		29.9647	9.02685
		30.0642	9.05001
		30.1641	9.07322
		30.2644	9.0965
		30.365	9.11984
		30.4659	9.14323
		30.5671	9.16669
		30.6687	9.1902
		30.7706	9.21378
		30.8728	9.23742
		30.9754	9.26111
		31.0784	9.28487
		31.1816	9.30869
		31.2852	9.33257
		31.3892	9.35651
		31.4935	9.38051
		31.5982	9.40458
		31.7032	9.4287
		31.8085	9.45289
		31.9142	9.47714
		32.0203	9.50145
		32.1267	9.52583
		32.2334	9.55026
		32.3405	9.57476
		32.448	9.59933
		32.5558	9.62395
		32.664	9.64864
		32.7726	9.67339
		32.8815	9.69821
		32.9907	9.72309
		33.1004	9.74803
		33.2104	9.77304
		33.3207	9.79811
		33.4314	9.82324
		33.5425	9.84844
		33.654	9.87371
		33.7658	9.89904
		33.878	9.92443
		33.9906	9.94989
		34.1036	9.97542
		34.2169	10.001
		34.3306	10.0267
		34.4447	10.0524
		34.5591	10.0782
		34.674	10.104
		34.7892	10.1299
		34.9048	10.1559
		35.0208	10.182
		35.1372	10.2081
		35.2539	10.2343
		35.3711	10.2605
		35.4886	10.2869
		35.6065	10.3133
		35.7249	10.3397
		35.8436	10.3662
		35.9627	10.3928
		36.0822	10.4195
		36.2021	10.4462
		36.3224	10.473
		36.4431	10.4999
		36.5642	10.5268
		36.6857	10.5538
		36.8076	10.5809
		36.9299	10.608
		37.0526	10.6353
		37.1758	10.6625
		37.2993	10.6899
		37.4232	10.7173
		37.5476	10.7448
		37.6724	10.7724
		37.7975	10.8
		37.9231	10.8277
		38.0492	10.8555
		38.1756	10.8833
		38.3025	10.9113
		38.4297	10.9393
		38.5574	10.9673
		38.6856	10.9955
		38.8141	11.0237
		38.9431	11.0519
		39.0725	11.0803
		39.2024	11.1087
		39.3326	11.1372
		39.4633	11.1658
		39.5945	11.1944
		39.726	11.2231
		39.858	11.2519
		39.9905	11.2808
		40.1234	11.3097
		40.2567	11.3388
		40.3905	11.3678
		40.5247	11.397
		40.6594	11.4262
		40.7945	11.4556
		40.93	11.4849
		41.0661	11.5144
		41.2025	11.5439
		41.3394	11.5736
		41.4768	11.6032
		41.6146	11.633
		41.7529	11.6629
		41.8917	11.6928
		42.0309	11.7228
		42.1705	11.7528
		42.3107	11.783
		42.4513	11.8132
		42.5923	11.8435
		42.7339	11.8739
		42.8759	11.9044
		43.0184	11.9349
		43.1613	11.9655
		43.3047	11.9962
		43.4486	12.027
		43.593	12.0578
		43.7379	12.0888
		43.8832	12.1198
		44.029	12.1509
		44.1753	12.1821
		44.3221	12.2133
		44.4694	12.2446
		44.6172	12.2761
		44.7655	12.3075
		44.9142	12.3391
		45.0635	12.3708
		45.2132	12.4025
		45.3635	12.4343
		45.5142	12.4662
		45.6654	12.4982
		45.8172	12.5303
		45.9694	12.5624
		46.1222	12.5946
		46.2755	12.6269
		46.4292	12.6593
		46.5835	12.6918
		46.7383	12.7244
		46.8936	12.757
		47.0495	12.7897
		47.2058	12.8225
		47.3627	12.8554
		47.5201	12.8884
		47.678	12.9215
		47.8364	12.9546
		47.9954	12.9879
		48.1549	13.0212
		48.3149	13.0546
		48.4754	13.0881
		48.6365	13.1217
		48.7981	13.1553
		48.9603	13.1891
		49.123	13.2229
		49.2862	13.2568
		49.45	13.2908
		49.6143	13.3249
		49.7792	13.3591
		49.9446	13.3934
		50.1106	13.4277
		50.2771	13.4622
		50.4442	13.4967
		50.6118	13.5313
		50.78	13.5661
		50.9487	13.6009
		51.118	13.6357
		51.2879	13.6707
		51.4583	13.7058
		51.6293	13.741
		51.8009	13.7762
		51.973	13.8115
		52.1457	13.847
		52.319	13.8825
		52.4929	13.9181
		52.6673	13.9538
		52.8423	13.9896
		53.0179	14.0255
		53.1941	14.0615
		53.3708	14.0976
		53.5482	14.1337
		53.7261	14.17
		53.9047	14.2063
		54.0838	14.2428
		54.2635	14.2793
		54.4438	14.3159
		54.6248	14.3527
		54.8063	14.3895
		54.9884	14.4264
		55.1711	14.4634
		55.3545	14.5005
		55.5384	14.5377
		55.723	14.575
		55.9081	14.6124
		56.0939	14.6499
		56.2803	14.6875
		56.4673	14.7251
		56.655	14.7629
		56.8432	14.8008
		57.0321	14.8388
		57.2216	14.8768
		57.4118	14.915
		57.6026	14.9532
		57.794	14.9916
		57.986	15.0301
		58.1787	15.0686
		58.3721	15.1073
		58.566	15.146
		58.7606	15.1849
		58.9559	15.2238
		59.1518	15.2629
		59.3484	15.3021
		59.5456	15.3413
		59.7435	15.3807
		59.942	15.4201
		60.1412	15.4597
		60.341	15.4993
		60.5415	15.5391
		60.7427	15.579
		60.9446	15.6189
		61.1471	15.659
		61.3503	15.6992
		61.5541	15.7394
		61.7587	15.7798
		61.9639	15.8203
		62.1698	15.8609
		62.3764	15.9016
		62.5837	15.9424
		62.7917	15.9833
		63.0003	16.0243
		63.2097	16.0654
		63.4197	16.1066
		63.6305	16.1479
		63.8419	16.1893
		64.0541	16.2309
		64.2669	16.2725
		64.4805	16.3142
		64.6947	16.3561
		64.9097	16.3981
		65.1254	16.4401
		65.3418	16.4823
		65.559	16.5246
		65.7768	16.567
		65.9954	16.6095
		66.2147	16.6521
		66.4347	16.6948
		66.6555	16.7376
		66.877	16.7806
		67.0992	16.8236
		67.3222	16.8668
		67.5459	16.91
		67.7704	16.9534
		67.9956	16.9969
		68.2215	17.0405
		68.4482	17.0842
		68.6757	17.128
		68.9039	17.172
		69.1328	17.216
		69.3626	17.2602
		69.5931	17.3045
		69.8243	17.3489
		70.0563	17.3934
		70.2891	17.438
		70.5227	17.4827
		70.7571	17.5276
		70.9922	17.5725
		71.2281	17.6176
		71.4648	17.6628
		71.7023	17.7081
		71.9405	17.7536
		72.1796	17.7991
		72.4195	17.8448
		72.6601	17.8905
		72.9016	17.9364
		73.1438	17.9825
		73.3869	18.0286
		73.6307	18.0748
		73.8754	18.1212
		74.1209	18.1677
		74.3672	18.2143
		74.6143	18.261
		74.8623	18.3079
		75.111	18.3548
		75.3606	18.4019
		75.6111	18.4491
		75.8623	18.4965
		76.1144	18.5439
		76.3673	18.5915
		76.6211	18.6392
		76.8757	18.687
		77.1312	18.7349
		77.3875	18.783
		77.6446	18.8312
		77.9027	18.8795
		78.1615	18.9279
		78.4213	18.9765
		78.6819	19.0251
		78.9433	19.074
		79.2056	19.1229
		79.4688	19.1719
		79.7329	19.2211
		79.9979	19.2704
		80.2637	19.3199
		80.5304	19.3694
		80.798	19.4191
		81.0665	19.4689
		81.3359	19.5189
		81.6062	19.569
		81.8774	19.6192
		82.1494	19.6695
		82.4224	19.7199
		82.6963	19.7705
		82.9711	19.8213
		83.2468	19.8721
		83.5235	19.9231
		83.801	19.9742
		84.0795	20.0254
		84.3589	20.0768
		84.6392	20.1283
		84.9205	20.1799
		85.2027	20.2317
		85.4858	20.2836
		85.7699	20.3356
		86.0549	20.3878
		86.3408	20.4401
		86.6277	20.4925
		86.9156	20.5451
		87.2044	20.5978
		87.4942	20.6507
		87.785	20.7036
		88.0767	20.7568
		88.3693	20.81
		88.663	20.8634
		88.9576	20.9169
		89.2532	20.9706
		89.5498	21.0244
		89.8474	21.0783
		90.146	21.1324
		90.4455	21.1866
		90.7461	21.2409
		91.0476	21.2954
		91.3502	21.3501
		91.6537	21.4048
		91.9583	21.4597
		92.2639	21.5148
		92.5705	21.57
		92.8781	21.6253
		93.1867	21.6808
		93.4964	21.7364
		93.8071	21.7922
		94.1188	21.8481
		94.4315	21.9041
		94.7453	21.9603
		95.0602	22.0166
		95.3761	22.0731
		95.693	22.1298
		96.011	22.1865
		96.33	22.2434
		96.6501	22.3005
		96.9713	22.3577
		97.2936	22.4151
		97.6169	22.4726
		97.9412	22.5302
		98.2667	22.588
		98.5932	22.646
		98.9209	22.7041
		99.2496	22.7623
		99.5794	22.8207
		99.9103	22.8792
		100.242	22.9379
		100.575	22.9968
		100.91	23.0558
		101.245	23.1149
		101.581	23.1742
		101.919	23.2337
		102.258	23.2933
		102.597	23.353
		102.938	23.4129
		103.28	23.473
		103.624	23.5332
		103.968	23.5936
		104.313	23.6541
		104.66	23.7148
		105.008	23.7756
		105.357	23.8366
		105.707	23.8978
		106.058	23.9591
		106.411	24.0205
		106.764	24.0821
		107.119	24.1439
		107.475	24.2059
		107.832	24.268
		108.19	24.3302
		108.55	24.3926
		108.911	24.4552
		109.273	24.5179
		109.636	24.5808
		110	24.6439

## Sheet: c
Light intensity	Photovoltage of photoanode
mW cm-2	V		Fit
100	0.868	1.48894e-09	0
75	0.858	1.52657e-09	0.000868463
50	0.842	1.56514e-09	0.00173693
25	0.82	1.60469e-09	0.00260539
10	0.777	1.64524e-09	0.00347385
5	0.727	1.68681e-09	0.00434231
		1.72944e-09	0.00521078
		1.77314e-09	0.00607924
		1.81795e-09	0.0069477
		1.86388e-09	0.00781617
		1.91098e-09	0.00868463
		1.95927e-09	0.00955309
		2.00878e-09	0.0104216
		2.05954e-09	0.01129
		2.11159e-09	0.0121585
		2.16494e-09	0.0130269
		2.21965e-09	0.0138954
		2.27574e-09	0.0147639
		2.33325e-09	0.0156323
		2.39221e-09	0.0165008
		2.45266e-09	0.0173693
		2.51463e-09	0.0182377
		2.57818e-09	0.0191062
		2.64332e-09	0.0199746
		2.71012e-09	0.0208431
		2.7786e-09	0.0217116
		2.84882e-09	0.02258
		2.9208e-09	0.0234485
		2.99461e-09	0.024317
		3.07028e-09	0.0251854
		3.14787e-09	0.0260539
		3.22741e-09	0.0269223
		3.30896e-09	0.0277908
		3.39258e-09	0.0286593
		3.47831e-09	0.0295277
		3.5662e-09	0.0303962
		3.65632e-09	0.0312647
		3.74871e-09	0.0321331
		3.84344e-09	0.0330016
		3.94056e-09	0.0338701
		4.04013e-09	0.0347385
		4.14223e-09	0.035607
		4.2469e-09	0.0364754
		4.35421e-09	0.0373439
		4.46424e-09	0.0382124
		4.57705e-09	0.0390808
		4.69271e-09	0.0399493
		4.81129e-09	0.0408178
		4.93287e-09	0.0416862
		5.05752e-09	0.0425547
		5.18532e-09	0.0434231
		5.31635e-09	0.0442916
		5.45069e-09	0.0451601
		5.58842e-09	0.0460285
		5.72964e-09	0.046897
		5.87442e-09	0.0477655
		6.02287e-09	0.0486339
		6.17506e-09	0.0495024
		6.3311e-09	0.0503708
		6.49108e-09	0.0512393
		6.65511e-09	0.0521078
		6.82328e-09	0.0529762
		6.9957e-09	0.0538447
		7.17247e-09	0.0547132
		7.35372e-09	0.0555816
		7.53954e-09	0.0564501
		7.73006e-09	0.0573185
		7.92539e-09	0.058187
		8.12566e-09	0.0590555
		8.33099e-09	0.0599239
		8.54151e-09	0.0607924
		8.75735e-09	0.0616609
		8.97864e-09	0.0625293
		9.20552e-09	0.0633978
		9.43814e-09	0.0642663
		9.67664e-09	0.0651347
		9.92116e-09	0.0660032
		1.01719e-08	0.0668716
		1.04289e-08	0.0677401
		1.06924e-08	0.0686086
		1.09626e-08	0.069477
		1.12396e-08	0.0703455
		1.15237e-08	0.071214
		1.18148e-08	0.0720824
		1.21134e-08	0.0729509
		1.24195e-08	0.0738193
		1.27333e-08	0.0746878
		1.30551e-08	0.0755563
		1.3385e-08	0.0764247
		1.37232e-08	0.0772932
		1.407e-08	0.0781617
		1.44255e-08	0.0790301
		1.47901e-08	0.0798986
		1.51638e-08	0.080767
		1.5547e-08	0.0816355
		1.59398e-08	0.082504
		1.63426e-08	0.0833724
		1.67556e-08	0.0842409
		1.7179e-08	0.0851094
		1.76131e-08	0.0859778
		1.80582e-08	0.0868463
		1.85145e-08	0.0877147
		1.89823e-08	0.0885832
		1.9462e-08	0.0894517
		1.99538e-08	0.0903201
		2.0458e-08	0.0911886
		2.0975e-08	0.0920571
		2.1505e-08	0.0929255
		2.20484e-08	0.093794
		2.26056e-08	0.0946625
		2.31768e-08	0.0955309
		2.37624e-08	0.0963994
		2.43629e-08	0.0972678
		2.49785e-08	0.0981363
		2.56097e-08	0.0990048
		2.62569e-08	0.0998732
		2.69204e-08	0.100742
		2.76006e-08	0.10161
		2.82981e-08	0.102479
		2.90131e-08	0.103347
		2.97463e-08	0.104216
		3.04979e-08	0.105084
		3.12686e-08	0.105952
		3.20587e-08	0.106821
		3.28689e-08	0.107689
		3.36994e-08	0.108558
		3.4551e-08	0.109426
		3.54241e-08	0.110295
		3.63192e-08	0.111163
		3.7237e-08	0.112032
		3.81779e-08	0.1129
		3.91427e-08	0.113769
		4.01318e-08	0.114637
		4.11459e-08	0.115506
		4.21856e-08	0.116374
		4.32516e-08	0.117242
		4.43445e-08	0.118111
		4.54651e-08	0.118979
		4.6614e-08	0.119848
		4.77919e-08	0.120716
		4.89995e-08	0.121585
		5.02377e-08	0.122453
		5.15072e-08	0.123322
		5.28087e-08	0.12419
		5.41432e-08	0.125059
		5.55113e-08	0.125927
		5.69141e-08	0.126796
		5.83523e-08	0.127664
		5.98268e-08	0.128533
		6.13386e-08	0.129401
		6.28885e-08	0.130269
		6.44777e-08	0.131138
		6.6107e-08	0.132006
		6.77775e-08	0.132875
		6.94902e-08	0.133743
		7.12461e-08	0.134612
		7.30465e-08	0.13548
		7.48923e-08	0.136349
		7.67848e-08	0.137217
		7.87251e-08	0.138086
		8.07144e-08	0.138954
		8.2754e-08	0.139823
		8.48452e-08	0.140691
		8.69891e-08	0.141559
		8.91873e-08	0.142428
		9.1441e-08	0.143296
		9.37516e-08	0.144165
		9.61207e-08	0.145033
		9.85496e-08	0.145902
		1.0104e-07	0.14677
		1.03593e-07	0.147639
		1.06211e-07	0.148507
		1.08895e-07	0.149376
		1.11646e-07	0.150244
		1.14468e-07	0.151113
		1.1736e-07	0.151981
		1.20326e-07	0.152849
		1.23366e-07	0.153718
		1.26484e-07	0.154586
		1.2968e-07	0.155455
		1.32957e-07	0.156323
		1.36316e-07	0.157192
		1.39761e-07	0.15806
		1.43293e-07	0.158929
		1.46914e-07	0.159797
		1.50626e-07	0.160666
		1.54432e-07	0.161534
		1.58335e-07	0.162403
		1.62336e-07	0.163271
		1.66438e-07	0.164139
		1.70644e-07	0.165008
		1.74956e-07	0.165876
		1.79377e-07	0.166745
		1.83909e-07	0.167613
		1.88557e-07	0.168482
		1.93321e-07	0.16935
		1.98206e-07	0.170219
		2.03215e-07	0.171087
		2.0835e-07	0.171956
		2.13615e-07	0.172824
		2.19013e-07	0.173693
		2.24547e-07	0.174561
		2.30221e-07	0.175429
		2.36039e-07	0.176298
		2.42003e-07	0.177166
		2.48119e-07	0.178035
		2.54388e-07	0.178903
		2.60817e-07	0.179772
		2.67407e-07	0.18064
		2.74164e-07	0.181509
		2.81092e-07	0.182377
		2.88195e-07	0.183246
		2.95478e-07	0.184114
		3.02944e-07	0.184983
		3.106e-07	0.185851
		3.18448e-07	0.18672
		3.26495e-07	0.187588
		3.34746e-07	0.188456
		3.43204e-07	0.189325
		3.51877e-07	0.190193
		3.60769e-07	0.191062
		3.69885e-07	0.19193
		3.79232e-07	0.192799
		3.88815e-07	0.193667
		3.9864e-07	0.194536
		4.08713e-07	0.195404
		4.19041e-07	0.196273
		4.2963e-07	0.197141
		4.40486e-07	0.19801
		4.51617e-07	0.198878
		4.63029e-07	0.199746
		4.7473e-07	0.200615
		4.86726e-07	0.201483
		4.99025e-07	0.202352
		5.11635e-07	0.20322
		5.24564e-07	0.204089
		5.37819e-07	0.204957
		5.51409e-07	0.205826
		5.65343e-07	0.206694
		5.79629e-07	0.207563
		5.94276e-07	0.208431
		6.09293e-07	0.2093
		6.24689e-07	0.210168
		6.40474e-07	0.211036
		6.56659e-07	0.211905
		6.73252e-07	0.212773
		6.90265e-07	0.213642
		7.07707e-07	0.21451
		7.25591e-07	0.215379
		7.43926e-07	0.216247
		7.62724e-07	0.217116
		7.81998e-07	0.217984
		8.01758e-07	0.218853
		8.22018e-07	0.219721
		8.4279e-07	0.22059
		8.64087e-07	0.221458
		8.85922e-07	0.222326
		9.08308e-07	0.223195
		9.31261e-07	0.224063
		9.54793e-07	0.224932
		9.7892e-07	0.2258
		1.00366e-06	0.226669
		1.02902e-06	0.227537
		1.05502e-06	0.228406
		1.08168e-06	0.229274
		1.10901e-06	0.230143
		1.13704e-06	0.231011
		1.16577e-06	0.23188
		1.19523e-06	0.232748
		1.22543e-06	0.233617
		1.2564e-06	0.234485
		1.28814e-06	0.235353
		1.3207e-06	0.236222
		1.35407e-06	0.23709
		1.38828e-06	0.237959
		1.42337e-06	0.238827
		1.45933e-06	0.239696
		1.49621e-06	0.240564
		1.53402e-06	0.241433
		1.57278e-06	0.242301
		1.61252e-06	0.24317
		1.65327e-06	0.244038
		1.69505e-06	0.244907
		1.73788e-06	0.245775
		1.7818e-06	0.246643
		1.82682e-06	0.247512
		1.87298e-06	0.24838
		1.92031e-06	0.249249
		1.96884e-06	0.250117
		2.01859e-06	0.250986
		2.0696e-06	0.251854
		2.1219e-06	0.252723
		2.17551e-06	0.253591
		2.23049e-06	0.25446
		2.28685e-06	0.255328
		2.34464e-06	0.256197
		2.40389e-06	0.257065
		2.46463e-06	0.257933
		2.52691e-06	0.258802
		2.59076e-06	0.25967
		2.65623e-06	0.260539
		2.72335e-06	0.261407
		2.79217e-06	0.262276
		2.86272e-06	0.263144
		2.93506e-06	0.264013
		3.00923e-06	0.264881
		3.08527e-06	0.26575
		3.16323e-06	0.266618
		3.24317e-06	0.267487
		3.32512e-06	0.268355
		3.40914e-06	0.269223
		3.49529e-06	0.270092
		3.58361e-06	0.27096
		3.67417e-06	0.271829
		3.76701e-06	0.272697
		3.8622e-06	0.273566
		3.9598e-06	0.274434
		4.05986e-06	0.275303
		4.16245e-06	0.276171
		4.26763e-06	0.27704
		4.37547e-06	0.277908
		4.48604e-06	0.278777
		4.5994e-06	0.279645
		4.71562e-06	0.280514
		4.83478e-06	0.281382
		4.95695e-06	0.28225
		5.08221e-06	0.283119
		5.21063e-06	0.283987
		5.3423e-06	0.284856
		5.4773e-06	0.285724
		5.61571e-06	0.286593
		5.75761e-06	0.287461
		5.9031e-06	0.28833
		6.05227e-06	0.289198
		6.20521e-06	0.290067
		6.36201e-06	0.290935
		6.52277e-06	0.291804
		6.6876e-06	0.292672
		6.85659e-06	0.29354
		7.02985e-06	0.294409
		7.20749e-06	0.295277
		7.38962e-06	0.296146
		7.57635e-06	0.297014
		7.7678e-06	0.297883
		7.96408e-06	0.298751
		8.16533e-06	0.29962
		8.37166e-06	0.300488
		8.58321e-06	0.301357
		8.8001e-06	0.302225
		9.02247e-06	0.303094
		9.25047e-06	0.303962
		9.48422e-06	0.30483
		9.72388e-06	0.305699
		9.96959e-06	0.306567
		1.02215e-05	0.307436
		1.04798e-05	0.308304
		1.07446e-05	0.309173
		1.10161e-05	0.310041
		1.12945e-05	0.31091
		1.15799e-05	0.311778
		1.18725e-05	0.312647
		1.21725e-05	0.313515
		1.24801e-05	0.314384
		1.27955e-05	0.315252
		1.31188e-05	0.31612
		1.34503e-05	0.316989
		1.37902e-05	0.317857
		1.41387e-05	0.318726
		1.4496e-05	0.319594
		1.48623e-05	0.320463
		1.52378e-05	0.321331
		1.56229e-05	0.3222
		1.60176e-05	0.323068
		1.64224e-05	0.323937
		1.68374e-05	0.324805
		1.72629e-05	0.325674
		1.76991e-05	0.326542
		1.81463e-05	0.32741
		1.86049e-05	0.328279
		1.9075e-05	0.329147
		1.9557e-05	0.330016
		2.00512e-05	0.330884
		2.05579e-05	0.331753
		2.10774e-05	0.332621
		2.161e-05	0.33349
		2.2156e-05	0.334358
		2.27159e-05	0.335227
		2.32899e-05	0.336095
		2.38784e-05	0.336964
		2.44818e-05	0.337832
		2.51005e-05	0.338701
		2.57348e-05	0.339569
		2.63851e-05	0.340437
		2.70518e-05	0.341306
		2.77354e-05	0.342174
		2.84362e-05	0.343043
		2.91548e-05	0.343911
		2.98915e-05	0.34478
		3.06468e-05	0.345648
		3.14213e-05	0.346517
		3.22153e-05	0.347385
		3.30293e-05	0.348254
		3.38639e-05	0.349122
		3.47197e-05	0.349991
		3.5597e-05	0.350859
		3.64965e-05	0.351727
		3.74188e-05	0.352596
		3.83643e-05	0.353464
		3.93337e-05	0.354333
		4.03277e-05	0.355201
		4.13467e-05	0.35607
		4.23915e-05	0.356938
		4.34627e-05	0.357807
		4.4561e-05	0.358675
		4.5687e-05	0.359544
		4.68415e-05	0.360412
		4.80252e-05	0.361281
		4.92387e-05	0.362149
		5.0483e-05	0.363017
		5.17586e-05	0.363886
		5.30665e-05	0.364754
		5.44075e-05	0.365623
		5.57823e-05	0.366491
		5.71919e-05	0.36736
		5.86371e-05	0.368228
		6.01188e-05	0.369097
		6.1638e-05	0.369965
		6.31956e-05	0.370834
		6.47925e-05	0.371702
		6.64297e-05	0.372571
		6.81084e-05	0.373439
		6.98294e-05	0.374307
		7.1594e-05	0.375176
		7.34031e-05	0.376044
		7.52579e-05	0.376913
		7.71597e-05	0.377781
		7.91094e-05	0.37865
		8.11085e-05	0.379518
		8.3158e-05	0.380387
		8.52594e-05	0.381255
		8.74138e-05	0.382124
		8.96227e-05	0.382992
		9.18874e-05	0.383861
		9.42093e-05	0.384729
		9.65899e-05	0.385598
		9.90307e-05	0.386466
		0.000101533	0.387334
		0.000104099	0.388203
		0.000106729	0.389071
		0.000109426	0.38994
		0.000112191	0.390808
		0.000115026	0.391677
		0.000117933	0.392545
		0.000120913	0.393414
		0.000123969	0.394282
		0.000127101	0.395151
		0.000130313	0.396019
		0.000133606	0.396888
		0.000136982	0.397756
		0.000140443	0.398624
		0.000143992	0.399493
		0.000147631	0.400361
		0.000151361	0.40123
		0.000155186	0.402098
		0.000159108	0.402967
		0.000163128	0.403835
		0.00016725	0.404704
		0.000171477	0.405572
		0.00017581	0.406441
		0.000180252	0.407309
		0.000184807	0.408178
		0.000189477	0.409046
		0.000194265	0.409914
		0.000199174	0.410783
		0.000204207	0.411651
		0.000209367	0.41252
		0.000214658	0.413388
		0.000220082	0.414257
		0.000225643	0.415125
		0.000231345	0.415994
		0.000237191	0.416862
		0.000243185	0.417731
		0.00024933	0.418599
		0.00025563	0.419468
		0.00026209	0.420336
		0.000268713	0.421204
		0.000275503	0.422073
		0.000282465	0.422941
		0.000289602	0.42381
		0.00029692	0.424678
		0.000304423	0.425547
		0.000312116	0.426415
		0.000320003	0.427284
		0.000328089	0.428152
		0.00033638	0.429021
		0.00034488	0.429889
		0.000353595	0.430758
		0.00036253	0.431626
		0.000371691	0.432495
		0.000381083	0.433363
		0.000390713	0.434231
		0.000400586	0.4351
		0.000410708	0.435968
		0.000421087	0.436837
		0.000431727	0.437705
		0.000442637	0.438574
		0.000453822	0.439442
		0.00046529	0.440311
		0.000477047	0.441179
		0.000489102	0.442048
		0.000501461	0.442916
		0.000514133	0.443785
		0.000527125	0.444653
		0.000540445	0.445521
		0.000554101	0.44639
		0.000568103	0.447258
		0.000582459	0.448127
		0.000597177	0.448995
		0.000612267	0.449864
		0.000627739	0.450732
		0.000643601	0.451601
		0.000659865	0.452469
		0.000676539	0.453338
		0.000693635	0.454206
		0.000711162	0.455075
		0.000729133	0.455943
		0.000747558	0.456811
		0.000766448	0.45768
		0.000785815	0.458548
		0.000805673	0.459417
		0.000826031	0.460285
		0.000846905	0.461154
		0.000868305	0.462022
		0.000890247	0.462891
		0.000912743	0.463759
		0.000935807	0.464628
		0.000959454	0.465496
		0.000983699	0.466365
		0.00100856	0.467233
		0.00103404	0.468101
		0.00106017	0.46897
		0.00108696	0.469838
		0.00111443	0.470707
		0.00114259	0.471575
		0.00117146	0.472444
		0.00120106	0.473312
		0.00123141	0.474181
		0.00126253	0.475049
		0.00129443	0.475918
		0.00132714	0.476786
		0.00136068	0.477655
		0.00139506	0.478523
		0.00143031	0.479391
		0.00146646	0.48026
		0.00150351	0.481128
		0.00154151	0.481997
		0.00158046	0.482865
		0.0016204	0.483734
		0.00166134	0.484602
		0.00170332	0.485471
		0.00174637	0.486339
		0.0017905	0.487208
		0.00183574	0.488076
		0.00188213	0.488945
		0.00192969	0.489813
		0.00197845	0.490682
		0.00202844	0.49155
		0.0020797	0.492418
		0.00213225	0.493287
		0.00218613	0.494155
		0.00224138	0.495024
		0.00229802	0.495892
		0.00235608	0.496761
		0.00241562	0.497629
		0.00247666	0.498498
		0.00253925	0.499366
		0.00260341	0.500235
		0.0026692	0.501103
		0.00273665	0.501972
		0.0028058	0.50284
		0.0028767	0.503708
		0.00294939	0.504577
		0.00302392	0.505445
		0.00310033	0.506314
		0.00317868	0.507182
		0.003259	0.508051
		0.00334135	0.508919
		0.00342579	0.509788
		0.00351235	0.510656
		0.00360111	0.511525
		0.00369211	0.512393
		0.0037854	0.513262
		0.00388106	0.51413
		0.00397913	0.514998
		0.00407968	0.515867
		0.00418277	0.516735
		0.00428847	0.517604
		0.00439683	0.518472
		0.00450794	0.519341
		0.00462185	0.520209
		0.00473864	0.521078
		0.00485838	0.521946
		0.00498115	0.522815
		0.00510702	0.523683
		0.00523607	0.524552
		0.00536838	0.52542
		0.00550404	0.526288
		0.00564312	0.527157
		0.00578572	0.528025
		0.00593192	0.528894
		0.00608182	0.529762
		0.0062355	0.530631
		0.00639307	0.531499
		0.00655462	0.532368
		0.00672025	0.533236
		0.00689006	0.534105
		0.00706417	0.534973
		0.00724268	0.535842
		0.00742569	0.53671
		0.00761334	0.537579
		0.00780572	0.538447
		0.00800296	0.539315
		0.00820519	0.540184
		0.00841253	0.541052
		0.00862511	0.541921
		0.00884306	0.542789
		0.00906652	0.543658
		0.00929563	0.544526
		0.00953052	0.545395
		0.00977135	0.546263
		0.0100183	0.547132
		0.0102714	0.548
		0.010531	0.548869
		0.0107971	0.549737
		0.0110699	0.550605
		0.0113496	0.551474
		0.0116364	0.552342
		0.0119305	0.553211
		0.012232	0.554079
		0.0125411	0.554948
		0.012858	0.555816
		0.0131829	0.556685
		0.013516	0.557553
		0.0138575	0.558422
		0.0142077	0.55929
		0.0145667	0.560159
		0.0149348	0.561027
		0.0153122	0.561895
		0.0156991	0.562764
		0.0160958	0.563632
		0.0165026	0.564501
		0.0169196	0.565369
		0.0173471	0.566238
		0.0177855	0.567106
		0.0182349	0.567975
		0.0186957	0.568843
		0.0191681	0.569712
		0.0196525	0.57058
		0.0201491	0.571449
		0.0206582	0.572317
		0.0211803	0.573185
		0.0217155	0.574054
		0.0222642	0.574922
		0.0228268	0.575791
		0.0234036	0.576659
		0.023995	0.577528
		0.0246014	0.578396
		0.025223	0.579265
		0.0258604	0.580133
		0.0265139	0.581002
		0.0271839	0.58187
		0.0278708	0.582739
		0.028575	0.583607
		0.0292971	0.584476
		0.0300374	0.585344
		0.0307965	0.586212
		0.0315747	0.587081
		0.0323725	0.587949
		0.0331906	0.588818
		0.0340293	0.589686
		0.0348892	0.590555
		0.0357708	0.591423
		0.0366747	0.592292
		0.0376014	0.59316
		0.0385516	0.594029
		0.0395258	0.594897
		0.0405246	0.595766
		0.0415486	0.596634
		0.0425985	0.597502
		0.0436749	0.598371
		0.0447786	0.599239
		0.0459101	0.600108
		0.0470702	0.600976
		0.0482596	0.601845
		0.0494791	0.602713
		0.0507294	0.603582
		0.0520113	0.60445
		0.0533256	0.605319
		0.0546731	0.606187
		0.0560547	0.607056
		0.0574711	0.607924
		0.0589234	0.608792
		0.0604123	0.609661
		0.0619389	0.610529
		0.0635041	0.611398
		0.0651088	0.612266
		0.066754	0.613135
		0.0684409	0.614003
		0.0701703	0.614872
		0.0719435	0.61574
		0.0737614	0.616609
		0.0756253	0.617477
		0.0775363	0.618346
		0.0794956	0.619214
		0.0815044	0.620082
		0.083564	0.620951
		0.0856756	0.621819
		0.0878406	0.622688
		0.0900602	0.623556
		0.092336	0.624425
		0.0946693	0.625293
		0.0970615	0.626162
		0.0995142	0.62703
		0.102029	0.627899
		0.104607	0.628767
		0.10725	0.629636
		0.109961	0.630504
		0.112739	0.631372
		0.115588	0.632241
		0.118509	0.633109
		0.121503	0.633978
		0.124574	0.634846
		0.127722	0.635715
		0.130949	0.636583
		0.134258	0.637452
		0.137651	0.63832
		0.141129	0.639189
		0.144695	0.640057
		0.148352	0.640926
		0.1521	0.641794
		0.155944	0.642663
		0.159884	0.643531
		0.163925	0.644399
		0.168067	0.645268
		0.172314	0.646136
		0.176668	0.647005
		0.181132	0.647873
		0.185709	0.648742
		0.190402	0.64961
		0.195214	0.650479
		0.200146	0.651347
		0.205204	0.652216
		0.210389	0.653084
		0.215706	0.653953
		0.221156	0.654821
		0.226745	0.655689
		0.232475	0.656558
		0.238349	0.657426
		0.244372	0.658295
		0.250547	0.659163
		0.256878	0.660032
		0.263369	0.6609
		0.270025	0.661769
		0.276848	0.662637
		0.283844	0.663506
		0.291016	0.664374
		0.29837	0.665243
		0.30591	0.666111
		0.31364	0.666979
		0.321565	0.667848
		0.329691	0.668716
		0.338022	0.669585
		0.346564	0.670453
		0.355321	0.671322
		0.3643	0.67219
		0.373505	0.673059
		0.382944	0.673927
		0.39262	0.674796
		0.402542	0.675664
		0.412714	0.676533
		0.423142	0.677401
		0.433835	0.678269
		0.444798	0.679138
		0.456037	0.680006
		0.467561	0.680875
		0.479376	0.681743
		0.49149	0.682612
		0.503909	0.68348
		0.516643	0.684349
		0.529698	0.685217
		0.543083	0.686086
		0.556806	0.686954
		0.570877	0.687823
		0.585302	0.688691
		0.600092	0.68956
		0.615256	0.690428
		0.630803	0.691296
		0.646743	0.692165
		0.663086	0.693033
		0.679842	0.693902
		0.697021	0.69477
		0.714634	0.695639
		0.732693	0.696507
		0.751207	0.697376
		0.77019	0.698244
		0.789652	0.699113
		0.809606	0.699981
		0.830064	0.70085
		0.851039	0.701718
		0.872544	0.702586
		0.894593	0.703455
		0.917199	0.704323
		0.940376	0.705192
		0.964138	0.70606
		0.988501	0.706929
		1.01348	0.707797
		1.03909	0.708666
		1.06535	0.709534
		1.09227	0.710403
		1.11987	0.711271
		1.14817	0.71214
		1.17718	0.713008
		1.20693	0.713876
		1.23743	0.714745
		1.26869	0.715613
		1.30075	0.716482
		1.33362	0.71735
		1.36732	0.718219
		1.40187	0.719087
		1.4373	0.719956
		1.47362	0.720824
		1.51085	0.721693
		1.54903	0.722561
		1.58818	0.72343
		1.62831	0.724298
		1.66945	0.725166
		1.71164	0.726035
		1.75489	0.726903
		1.79924	0.727772
		1.8447	0.72864
		1.89132	0.729509
		1.93911	0.730377
		1.98811	0.731246
		2.03835	0.732114
		2.08985	0.732983
		2.14266	0.733851
		2.19681	0.73472
		2.25232	0.735588
		2.30923	0.736456
		2.36759	0.737325
		2.42741	0.738193
		2.48875	0.739062
		2.55164	0.73993
		2.61612	0.740799
		2.68223	0.741667
		2.75001	0.742536
		2.8195	0.743404
		2.89074	0.744273
		2.96379	0.745141
		3.03868	0.74601
		3.11547	0.746878
		3.1942	0.747747
		3.27491	0.748615
		3.35767	0.749483
		3.44251	0.750352
		3.5295	0.75122
		3.61869	0.752089
		3.71013	0.752957
		3.80388	0.753826
		3.9	0.754694
		3.99856	0.755563
		4.0996	0.756431
		4.20319	0.7573
		4.3094	0.758168
		4.4183	0.759037
		4.52994	0.759905
		4.64441	0.760773
		4.76177	0.761642
		4.8821	0.76251
		5.00547	0.763379
		5.13195	0.764247
		5.26163	0.765116
		5.39459	0.765984
		5.53091	0.766853
		5.67067	0.767721
		5.81397	0.76859
		5.96088	0.769458
		6.11151	0.770327
		6.26594	0.771195
		6.42428	0.772063
		6.58662	0.772932
		6.75305	0.7738
		6.9237	0.774669
		7.09866	0.775537
		7.27804	0.776406
		7.46195	0.777274
		7.6505	0.778143
		7.84383	0.779011
		8.04204	0.77988
		8.24525	0.780748
		8.4536	0.781617
		8.66722	0.782485
		8.88624	0.783353
		9.11078	0.784222
		9.34101	0.78509
		9.57705	0.785959
		9.81905	0.786827
		10.0672	0.787696
		10.3216	0.788564
		10.5824	0.789433
		10.8498	0.790301
		11.124	0.79117
		11.4051	0.792038
		11.6933	0.792907
		11.9887	0.793775
		12.2917	0.794644
		12.6023	0.795512
		12.9207	0.79638
		13.2472	0.797249
		13.582	0.798117
		13.9252	0.798986
		14.2771	0.799854
		14.6378	0.800723
		15.0077	0.801591
		15.387	0.80246
		15.7758	0.803328
		16.1744	0.804197
		16.5831	0.805065
		17.0022	0.805934
		17.4318	0.806802
		17.8723	0.80767
		18.3239	0.808539
		18.787	0.809407
		19.2617	0.810276
		19.7484	0.811144
		20.2475	0.812013
		20.7591	0.812881
		21.2837	0.81375
		21.8215	0.814618
		22.3729	0.815487
		22.9383	0.816355
		23.5179	0.817224
		24.1122	0.818092
		24.7215	0.81896
		25.3462	0.819829
		25.9866	0.820697
		26.6433	0.821566
		27.3166	0.822434
		28.0068	0.823303
		28.7145	0.824171
		29.4401	0.82504
		30.1841	0.825908
		30.9468	0.826777
		31.7288	0.827645
		32.5306	0.828514
		33.3526	0.829382
		34.1954	0.83025
		35.0595	0.831119
		35.9454	0.831987
		36.8537	0.832856
		37.785	0.833724
		38.7398	0.834593
		39.7187	0.835461
		40.7224	0.83633
		41.7514	0.837198
		42.8065	0.838067
		43.8882	0.838935
		44.9972	0.839804
		46.1342	0.840672
		47.3	0.841541
		48.4952	0.842409
		49.7207	0.843277
		50.9771	0.844146
		52.2652	0.845014
		53.586	0.845883
		54.94	0.846751
		56.3283	0.84762
		57.7517	0.848488
		59.2111	0.849357
		60.7073	0.850225
		62.2413	0.851094
		63.8141	0.851962
		65.4266	0.852831
		67.0799	0.853699
		68.775	0.854567
		70.5129	0.855436
		72.2947	0.856304
		74.1215	0.857173
		75.9945	0.858041
		77.9149	0.85891
		79.8837	0.859778
		81.9023	0.860647
		83.972	0.861515
		86.0939	0.862384
		88.2694	0.863252
		90.4999	0.864121
		92.7868	0.864989
		95.1314	0.865857
		97.5353	0.866726
		100	0.867594

## Sheet: d
Voltage	Current density	Voltage	Current density	Voltage	Current density	Voltage	Current density	Voltage	Current density	Voltage	Current density	Voltage	Current density	Voltage	Current density
V	mA cm-2	V	mA cm-2	V	mA cm-2	V	mA cm-2	V	mA cm-2	V	mA cm-2	V	mA cm-2	V	mA cm-2
	Dark		5 mW cm-2		10 mW cm-2		27 mW cm-2		52 mW cm-2		79 mW cm-2		96 mW cm-2		117 mW cm-2
-1	-0.0842693	-1	-1.38288	-1	-2.73118	-1	-6.68198	-1	-12.6866	-1	-19.1601	-1	-23.4186	-1	-28.5002
-0.99	-0.0989172	-0.99	-1.3862	-0.99	-2.73763	-0.99	-6.6781	-0.99	-12.6924	-0.99	-19.1654	-0.99	-23.423	-0.99	-28.4909
-0.98	-0.0939084	-0.98	-1.38456	-0.98	-2.73826	-0.98	-6.68321	-0.98	-12.6842	-0.98	-19.1531	-0.98	-23.4115	-0.98	-28.4905
-0.97	-0.101092	-0.97	-1.38529	-0.97	-2.74437	-0.97	-6.67884	-0.97	-12.6904	-0.97	-19.1537	-0.97	-23.4108	-0.97	-28.4833
-0.96	-0.0941963	-0.96	-1.38237	-0.96	-2.74055	-0.96	-6.68487	-0.96	-12.6795	-0.96	-19.1482	-0.96	-23.4037	-0.96	-28.4803
-0.95	-0.105272	-0.95	-1.38979	-0.95	-2.74595	-0.95	-6.67642	-0.95	-12.6873	-0.95	-19.1539	-0.95	-23.3984	-0.95	-28.4725
-0.94	-0.0949229	-0.94	-1.38988	-0.94	-2.74332	-0.94	-6.67952	-0.94	-12.6723	-0.94	-19.1435	-0.94	-23.3886	-0.94	-28.4726
-0.93	-0.104095	-0.93	-1.38805	-0.93	-2.74507	-0.93	-6.67022	-0.93	-12.6804	-0.93	-19.1425	-0.93	-23.3901	-0.93	-28.4598
-0.92	-0.0932182	-0.92	-1.38698	-0.92	-2.73413	-0.92	-6.67895	-0.92	-12.6679	-0.92	-19.1334	-0.92	-23.3788	-0.92	-28.4578
-0.91	-0.0979194	-0.91	-1.38549	-0.91	-2.7362	-0.91	-6.66788	-0.91	-12.6718	-0.91	-19.1336	-0.91	-23.3824	-0.91	-28.4482
-0.9	-0.0900772	-0.9	-1.38174	-0.9	-2.73488	-0.9	-6.67257	-0.9	-12.6582	-0.9	-19.1261	-0.9	-23.3679	-0.9	-28.4457
-0.89	-0.0966474	-0.89	-1.38112	-0.89	-2.73591	-0.89	-6.66553	-0.89	-12.6672	-0.89	-19.1229	-0.89	-23.3682	-0.89	-28.4346
-0.88	-0.0900695	-0.88	-1.37937	-0.88	-2.72884	-0.88	-6.66859	-0.88	-12.6515	-0.88	-19.1175	-0.88	-23.3564	-0.88	-28.4279
-0.87	-0.0967276	-0.87	-1.38027	-0.87	-2.73311	-0.87	-6.66298	-0.87	-12.6596	-0.87	-19.1142	-0.87	-23.3549	-0.87	-28.4229
-0.86	-0.0879439	-0.86	-1.38064	-0.86	-2.72676	-0.86	-6.66733	-0.86	-12.6455	-0.86	-19.1056	-0.86	-23.3447	-0.86	-28.4179
-0.85	-0.0912061	-0.85	-1.38042	-0.85	-2.73131	-0.85	-6.65829	-0.85	-12.6535	-0.85	-19.1058	-0.85	-23.3451	-0.85	-28.4098
-0.84	-0.0815156	-0.84	-1.3719	-0.84	-2.72283	-0.84	-6.66114	-0.84	-12.637	-0.84	-19.0942	-0.84	-23.3355	-0.84	-28.4051
-0.83	-0.0870606	-0.83	-1.37452	-0.83	-2.72436	-0.83	-6.65466	-0.83	-12.6427	-0.83	-19.0956	-0.83	-23.3325	-0.83	-28.392
-0.82	-0.0773429	-0.82	-1.37063	-0.82	-2.71873	-0.82	-6.65826	-0.82	-12.6277	-0.82	-19.0831	-0.82	-23.3217	-0.82	-28.3928
-0.81	-0.0825484	-0.81	-1.37064	-0.81	-2.72004	-0.81	-6.64821	-0.81	-12.6332	-0.81	-19.0871	-0.81	-23.3207	-0.81	-28.3797
-0.8	-0.0735029	-0.8	-1.36656	-0.8	-2.71352	-0.8	-6.64961	-0.8	-12.6212	-0.8	-19.0715	-0.8	-23.3131	-0.8	-28.3741
-0.79	-0.0795496	-0.79	-1.3666	-0.79	-2.71381	-0.79	-6.64035	-0.79	-12.6276	-0.79	-19.0762	-0.79	-23.3094	-0.79	-28.3657
-0.78	-0.0750613	-0.78	-1.36483	-0.78	-2.71019	-0.78	-6.6441	-0.78	-12.6149	-0.78	-19.0635	-0.78	-23.2977	-0.78	-28.3626
-0.77	-0.0730078	-0.77	-1.36012	-0.77	-2.71198	-0.77	-6.63459	-0.77	-12.6206	-0.77	-19.0667	-0.77	-23.2992	-0.77	-28.3488
-0.76	-0.0717559	-0.76	-1.36028	-0.76	-2.70644	-0.76	-6.63955	-0.76	-12.6076	-0.76	-19.0547	-0.76	-23.2842	-0.76	-28.3469
-0.75	-0.0708371	-0.75	-1.35788	-0.75	-2.71032	-0.75	-6.62943	-0.75	-12.6141	-0.75	-19.0558	-0.75	-23.2851	-0.75	-28.3393
-0.74	-0.0676443	-0.74	-1.35314	-0.74	-2.70353	-0.74	-6.63167	-0.74	-12.5987	-0.74	-19.046	-0.74	-23.2756	-0.74	-28.3349
-0.73	-0.0684556	-0.73	-1.35331	-0.73	-2.70628	-0.73	-6.62528	-0.73	-12.6052	-0.73	-19.0478	-0.73	-23.2721	-0.73	-28.3242
-0.72	-0.0636086	-0.72	-1.35196	-0.72	-2.69922	-0.72	-6.62996	-0.72	-12.5907	-0.72	-19.0372	-0.72	-23.2635	-0.72	-28.3223
-0.71	-0.0695279	-0.71	-1.35108	-0.71	-2.6973	-0.71	-6.62071	-0.71	-12.5985	-0.71	-19.0393	-0.71	-23.2614	-0.71	-28.3115
-0.7	-0.05987	-0.7	-1.3468	-0.7	-2.6928	-0.7	-6.62275	-0.7	-12.583	-0.7	-19.0269	-0.7	-23.2502	-0.7	-28.31
-0.69	-0.0649595	-0.69	-1.34695	-0.69	-2.6947	-0.69	-6.61498	-0.69	-12.5894	-0.69	-19.0269	-0.69	-23.251	-0.69	-28.2941
-0.68	-0.0598923	-0.68	-1.34193	-0.68	-2.68841	-0.68	-6.61688	-0.68	-12.5764	-0.68	-19.0144	-0.68	-23.2379	-0.68	-28.2919
-0.67	-0.0616188	-0.67	-1.34315	-0.67	-2.69161	-0.67	-6.60956	-0.67	-12.5811	-0.67	-19.0156	-0.67	-23.2366	-0.67	-28.2853
-0.66	-0.0601529	-0.66	-1.33919	-0.66	-2.68677	-0.66	-6.61428	-0.66	-12.5682	-0.66	-19.0031	-0.66	-23.2251	-0.66	-28.2768
-0.65	-0.0568253	-0.65	-1.33954	-0.65	-2.68919	-0.65	-6.60641	-0.65	-12.5748	-0.65	-19.0066	-0.65	-23.2281	-0.65	-28.2698
-0.64	-0.0583726	-0.64	-1.33534	-0.64	-2.68131	-0.64	-6.60666	-0.64	-12.5621	-0.64	-18.9985	-0.64	-23.2147	-0.64	-28.2631
-0.63	-0.0554036	-0.63	-1.33854	-0.63	-2.68509	-0.63	-6.59994	-0.63	-12.5676	-0.63	-18.9996	-0.63	-23.2129	-0.63	-28.2544
-0.62	-0.0585575	-0.62	-1.33258	-0.62	-2.67571	-0.62	-6.60171	-0.62	-12.553	-0.62	-18.986	-0.62	-23.2026	-0.62	-28.25
-0.61	-0.0496482	-0.61	-1.33491	-0.61	-2.67908	-0.61	-6.59414	-0.61	-12.5603	-0.61	-18.9879	-0.61	-23.2019	-0.61	-28.2386
-0.6	-0.0568742	-0.6	-1.33027	-0.6	-2.67303	-0.6	-6.59752	-0.6	-12.546	-0.6	-18.9751	-0.6	-23.1917	-0.6	-28.2374
-0.59	-0.0493296	-0.59	-1.33198	-0.59	-2.67449	-0.59	-6.58982	-0.59	-12.5532	-0.59	-18.9769	-0.59	-23.1896	-0.59	-28.2233
-0.58	-0.0534233	-0.58	-1.32919	-0.58	-2.67252	-0.58	-6.59066	-0.58	-12.5391	-0.58	-18.9639	-0.58	-23.1778	-0.58	-28.2215
-0.57	-0.0502282	-0.57	-1.32788	-0.57	-2.67582	-0.57	-6.58679	-0.57	-12.546	-0.57	-18.9646	-0.57	-23.1789	-0.57	-28.2103
-0.56	-0.0492503	-0.56	-1.32462	-0.56	-2.67011	-0.56	-6.58712	-0.56	-12.5308	-0.56	-18.9528	-0.56	-23.1647	-0.56	-28.2065
-0.55	-0.0496856	-0.55	-1.32507	-0.55	-2.67272	-0.55	-6.57982	-0.55	-12.5371	-0.55	-18.9558	-0.55	-23.1675	-0.55	-28.1964
-0.54	-0.045866	-0.54	-1.32308	-0.54	-2.66423	-0.54	-6.5817	-0.54	-12.5237	-0.54	-18.9457	-0.54	-23.1529	-0.54	-28.1887
-0.53	-0.0466976	-0.53	-1.31859	-0.53	-2.66737	-0.53	-6.57739	-0.53	-12.53	-0.53	-18.9453	-0.53	-23.154	-0.53	-28.1832
-0.52	-0.0413222	-0.52	-1.31717	-0.52	-2.66263	-0.52	-6.57819	-0.52	-12.5137	-0.52	-18.9332	-0.52	-23.1407	-0.52	-28.1768
-0.51	-0.0493292	-0.51	-1.31978	-0.51	-2.66536	-0.51	-6.56945	-0.51	-12.524	-0.51	-18.9365	-0.51	-23.1379	-0.51	-28.167
-0.5	-0.0399756	-0.5	-1.31614	-0.5	-2.65842	-0.5	-6.5744	-0.5	-12.5087	-0.5	-18.9228	-0.5	-23.1283	-0.5	-28.1624
-0.49	-0.0455292	-0.49	-1.31821	-0.49	-2.6588	-0.49	-6.56475	-0.49	-12.5173	-0.49	-18.9268	-0.49	-23.1253	-0.49	-28.1522
-0.48	-0.0403759	-0.48	-1.31391	-0.48	-2.65516	-0.48	-6.56601	-0.48	-12.5022	-0.48	-18.9128	-0.48	-23.1108	-0.48	-28.1463
-0.47	-0.041152	-0.47	-1.31576	-0.47	-2.65476	-0.47	-6.55739	-0.47	-12.5109	-0.47	-18.9151	-0.47	-23.1141	-0.47	-28.1351
-0.46	-0.0410025	-0.46	-1.31221	-0.46	-2.65276	-0.46	-6.56197	-0.46	-12.4952	-0.46	-18.9016	-0.46	-23.0991	-0.46	-28.131
-0.45	-0.0395921	-0.45	-1.31133	-0.45	-2.65339	-0.45	-6.55442	-0.45	-12.5019	-0.45	-18.9032	-0.45	-23.0996	-0.45	-28.1206
-0.44	-0.0410279	-0.44	-1.3089	-0.44	-2.6477	-0.44	-6.5575	-0.44	-12.488	-0.44	-18.8919	-0.44	-23.0865	-0.44	-28.1145
-0.43	-0.0375613	-0.43	-1.30898	-0.43	-2.65101	-0.43	-6.54841	-0.43	-12.4955	-0.43	-18.8923	-0.43	-23.0875	-0.43	-28.1066
-0.42	-0.0424449	-0.42	-1.30686	-0.42	-2.6471	-0.42	-6.55328	-0.42	-12.479	-0.42	-18.8822	-0.42	-23.0743	-0.42	-28.0993
-0.41	-0.0333885	-0.41	-1.30534	-0.41	-2.64714	-0.41	-6.54427	-0.41	-12.4867	-0.41	-18.8838	-0.41	-23.0735	-0.41	-28.089
-0.4	-0.0403368	-0.4	-1.30472	-0.4	-2.64415	-0.4	-6.54817	-0.4	-12.4706	-0.4	-18.8701	-0.4	-23.0617	-0.4	-28.0821
-0.39	-0.0340679	-0.39	-1.30395	-0.39	-2.64682	-0.39	-6.53995	-0.39	-12.4819	-0.39	-18.8726	-0.39	-23.0576	-0.39	-28.0724
-0.38	-0.0373444	-0.38	-1.30021	-0.38	-2.64092	-0.38	-6.54229	-0.38	-12.4632	-0.38	-18.8595	-0.38	-23.049	-0.38	-28.0718
-0.37	-0.035707	-0.37	-1.30255	-0.37	-2.64249	-0.37	-6.53536	-0.37	-12.472	-0.37	-18.8605	-0.37	-23.0457	-0.37	-28.0568
-0.36	-0.0347519	-0.36	-1.29794	-0.36	-2.63693	-0.36	-6.53891	-0.36	-12.4558	-0.36	-18.8451	-0.36	-23.0366	-0.36	-28.0526
-0.35	-0.0349913	-0.35	-1.30102	-0.35	-2.63763	-0.35	-6.52827	-0.35	-12.4649	-0.35	-18.8497	-0.35	-23.0311	-0.35	-28.0388
-0.34	-0.0328691	-0.34	-1.29704	-0.34	-2.63595	-0.34	-6.53099	-0.34	-12.4492	-0.34	-18.8364	-0.34	-23.0193	-0.34	-28.0339
-0.33	-0.0352934	-0.33	-1.29791	-0.33	-2.63739	-0.33	-6.5262	-0.33	-12.4571	-0.33	-18.8384	-0.33	-23.0191	-0.33	-28.0239
-0.32	-0.0290905	-0.32	-1.29457	-0.32	-2.6333	-0.32	-6.53005	-0.32	-12.4408	-0.32	-18.8251	-0.32	-23.0058	-0.32	-28.0171
-0.31	-0.0372493	-0.31	-1.29431	-0.31	-2.63619	-0.31	-6.52238	-0.31	-12.4504	-0.31	-18.824	-0.31	-23.0042	-0.31	-28.0065
-0.3	-0.029338	-0.3	-1.29292	-0.3	-2.62865	-0.3	-6.52522	-0.3	-12.4323	-0.3	-18.8145	-0.3	-22.9919	-0.3	-27.998
-0.29	-0.0338793	-0.29	-1.29368	-0.29	-2.63301	-0.29	-6.51573	-0.29	-12.4435	-0.29	-18.8157	-0.29	-22.9887	-0.29	-27.9891
-0.28	-0.030203	-0.28	-1.29306	-0.28	-2.62895	-0.28	-6.51818	-0.28	-12.4254	-0.28	-18.8016	-0.28	-22.9782	-0.28	-27.9804
-0.27	-0.0311521	-0.27	-1.29197	-0.27	-2.62897	-0.27	-6.51275	-0.27	-12.4369	-0.27	-18.8026	-0.27	-22.9754	-0.27	-27.9701
-0.26	-0.0319464	-0.26	-1.28974	-0.26	-2.6262	-0.26	-6.51572	-0.26	-12.4178	-0.26	-18.7886	-0.26	-22.9654	-0.26	-27.9635
-0.25	-0.0300965	-0.25	-1.29055	-0.25	-2.62813	-0.25	-6.50543	-0.25	-12.4281	-0.25	-18.7898	-0.25	-22.9601	-0.25	-27.9521
-0.24	-0.0314258	-0.24	-1.28917	-0.24	-2.625	-0.24	-6.5086	-0.24	-12.41	-0.24	-18.7738	-0.24	-22.9509	-0.24	-27.944
-0.23	-0.0281498	-0.23	-1.28981	-0.23	-2.62525	-0.23	-6.49971	-0.23	-12.4185	-0.23	-18.7751	-0.23	-22.9458	-0.23	-27.9316
-0.22	-0.0338386	-0.22	-1.28552	-0.22	-2.62003	-0.22	-6.50547	-0.22	-12.4017	-0.22	-18.7639	-0.22	-22.9333	-0.22	-27.9255
-0.21	-0.0253605	-0.21	-1.28699	-0.21	-2.62188	-0.21	-6.49808	-0.21	-12.4081	-0.21	-18.764	-0.21	-22.929	-0.21	-27.9154
-0.2	-0.0326813	-0.2	-1.28485	-0.2	-2.61773	-0.2	-6.49988	-0.2	-12.391	-0.2	-18.7489	-0.2	-22.917	-0.2	-27.9035
-0.19	-0.0269908	-0.19	-1.28767	-0.19	-2.61955	-0.19	-6.49401	-0.19	-12.4015	-0.19	-18.7519	-0.19	-22.9144	-0.19	-27.8956
-0.18	-0.0302814	-0.18	-1.28382	-0.18	-2.61487	-0.18	-6.497	-0.18	-12.3856	-0.18	-18.7401	-0.18	-22.9016	-0.18	-27.8835
-0.17	-0.0291916	-0.17	-1.28514	-0.17	-2.62005	-0.17	-6.49049	-0.17	-12.3945	-0.17	-18.7393	-0.17	-22.8961	-0.17	-27.8727
-0.16	-0.0283962	-0.16	-1.28232	-0.16	-2.61463	-0.16	-6.48971	-0.16	-12.3766	-0.16	-18.7249	-0.16	-22.885	-0.16	-27.8627
-0.15	-0.0298466	-0.15	-1.2847	-0.15	-2.61507	-0.15	-6.48299	-0.15	-12.3834	-0.15	-18.7262	-0.15	-22.8785	-0.15	-27.8529
-0.14	-0.0277411	-0.14	-1.2801	-0.14	-2.61129	-0.14	-6.48418	-0.14	-12.365	-0.14	-18.7099	-0.14	-22.8681	-0.14	-27.8428
-0.13	-0.0302754	-0.13	-1.28246	-0.13	-2.61502	-0.13	-6.47801	-0.13	-12.3738	-0.13	-18.7122	-0.13	-22.8617	-0.13	-27.8293
-0.12	-0.0240825	-0.12	-1.2811	-0.12	-2.60953	-0.12	-6.48094	-0.12	-12.3568	-0.12	-18.6967	-0.12	-22.8475	-0.12	-27.8197
-0.11	-0.0320733	-0.11	-1.27911	-0.11	-2.61129	-0.11	-6.47513	-0.11	-12.3655	-0.11	-18.6945	-0.11	-22.8448	-0.11	-27.8074
-0.1	-0.0246381	-0.1	-1.27479	-0.1	-2.609	-0.1	-6.4762	-0.1	-12.3479	-0.1	-18.6825	-0.1	-22.8318	-0.1	-27.797
-0.09	-0.0297771	-0.09	-1.27719	-0.09	-2.61097	-0.09	-6.46734	-0.09	-12.3546	-0.09	-18.6811	-0.09	-22.8272	-0.09	-27.7883
-0.08	-0.0265296	-0.08	-1.27439	-0.08	-2.60496	-0.08	-6.46904	-0.08	-12.3378	-0.08	-18.6677	-0.08	-22.8121	-0.08	-27.7751
-0.07	-0.0273508	-0.07	-1.27759	-0.07	-2.60643	-0.07	-6.46059	-0.07	-12.3441	-0.07	-18.6655	-0.07	-22.8074	-0.07	-27.7652
-0.06	-0.0279224	-0.06	-1.27397	-0.06	-2.60424	-0.06	-6.46147	-0.06	-12.3257	-0.06	-18.65	-0.06	-22.7941	-0.06	-27.7508
-0.05	-0.026359	-0.05	-1.27521	-0.05	-2.60369	-0.05	-6.45676	-0.05	-12.3353	-0.05	-18.6515	-0.05	-22.786	-0.05	-27.7392
-0.04	-0.0280558	-0.04	-1.27237	-0.04	-2.60144	-0.04	-6.46082	-0.04	-12.3183	-0.04	-18.6356	-0.04	-22.7761	-0.04	-27.7264
-0.03	-0.0245961	-0.03	-1.27397	-0.03	-2.60282	-0.03	-6.45227	-0.03	-12.3215	-0.03	-18.6348	-0.03	-22.7657	-0.03	-27.7123
-0.02	-0.0309459	-0.02	-1.26819	-0.02	-2.59811	-0.02	-6.45115	-0.02	-12.3052	-0.02	-18.6172	-0.02	-22.7535	-0.02	-27.6989
-0.01	-0.0223521	-0.01	-1.27092	-0.01	-2.59943	-0.01	-6.44443	-0.01	-12.3125	-0.01	-18.6173	-0.01	-22.7464	-0.01	-27.6858
0	-0.0293104	0	-1.26907	0	-2.59605	0	-6.44807	0	-12.2978	0	-18.6002	0	-22.7306	0	-27.6726
0.01	-0.0242036	0.01	-1.26826	0.01	-2.59855	0.01	-6.44361	0.01	-12.3027	0.01	-18.597	0.01	-22.73	0.01	-27.6576
0.02	-0.0263676	0.02	-1.26448	0.02	-2.59418	0.02	-6.44307	0.02	-12.2853	0.02	-18.5839	0.02	-22.7055	0.02	-27.6429
0.03	-0.0262459	0.03	-1.26829	0.03	-2.59631	0.03	-6.43519	0.03	-12.2919	0.03	-18.5802	0.03	-22.7007	0.03	-27.6292
0.04	-0.024958	0.04	-1.26572	0.04	-2.58937	0.04	-6.43644	0.04	-12.2718	0.04	-18.5648	0.04	-22.6824	0.04	-27.6113
0.05	-0.0266819	0.05	-1.26584	0.05	-2.59339	0.05	-6.42839	0.05	-12.2807	0.05	-18.5628	0.05	-22.6773	0.05	-27.5978
0.06	-0.0244942	0.06	-1.26489	0.06	-2.5891	0.06	-6.42938	0.06	-12.2607	0.06	-18.5457	0.06	-22.6602	0.06	-27.5841
0.07	-0.0285796	0.07	-1.26733	0.07	-2.58987	0.07	-6.4208	0.07	-12.2664	0.07	-18.5437	0.07	-22.6506	0.07	-27.5673
0.08	-0.0208527	0.08	-1.26252	0.08	-2.5857	0.08	-6.42368	0.08	-12.2464	0.08	-18.525	0.08	-22.6357	0.08	-27.5511
0.09	-0.0289606	0.09	-1.26359	0.09	-2.58607	0.09	-6.41545	0.09	-12.254	0.09	-18.5225	0.09	-22.6262	0.09	-27.5318
0.1	-0.022657	0.1	-1.26176	0.1	-2.58333	0.1	-6.41487	0.1	-12.2346	0.1	-18.5029	0.1	-22.6068	0.1	-27.5181
0.11	-0.0271272	0.11	-1.26233	0.11	-2.58547	0.11	-6.40722	0.11	-12.2401	0.11	-18.5038	0.11	-22.5984	0.11	-27.501
0.12	-0.0250328	0.12	-1.26065	0.12	-2.57571	0.12	-6.4091	0.12	-12.2221	0.12	-18.4845	0.12	-22.5783	0.12	-27.4813
0.13	-0.0248334	0.13	-1.25964	0.13	-2.57934	0.13	-6.40028	0.13	-12.224	0.13	-18.4794	0.13	-22.5694	0.13	-27.4639
0.14	-0.0257421	0.14	-1.25923	0.14	-2.57596	0.14	-6.39854	0.14	-12.2074	0.14	-18.4593	0.14	-22.5476	0.14	-27.4417
0.15	-0.0240164	0.15	-1.25928	0.15	-2.57469	0.15	-6.39132	0.15	-12.2093	0.15	-18.4546	0.15	-22.5401	0.15	-27.4251
0.16	-0.0259159	0.16	-1.25477	0.16	-2.56981	0.16	-6.39434	0.16	-12.1878	0.16	-18.4339	0.16	-22.5172	0.16	-27.4036
0.17	-0.0213477	0.17	-1.25724	0.17	-2.57093	0.17	-6.38352	0.17	-12.1932	0.17	-18.4315	0.17	-22.506	0.17	-27.3824
0.18	-0.0292156	0.18	-1.25303	0.18	-2.56639	0.18	-6.38536	0.18	-12.1731	0.18	-18.4097	0.18	-22.4843	0.18	-27.3589
0.19	-0.0208792	0.19	-1.25301	0.19	-2.57018	0.19	-6.37087	0.19	-12.1774	0.19	-18.4037	0.19	-22.4703	0.19	-27.3365
0.2	-0.0269829	0.2	-1.25238	0.2	-2.56469	0.2	-6.3759	0.2	-12.1568	0.2	-18.38	0.2	-22.4515	0.2	-27.3146
0.21	-0.0226462	0.21	-1.25269	0.21	-2.5641	0.21	-6.36512	0.21	-12.1596	0.21	-18.3758	0.21	-22.4386	0.21	-27.2902
0.22	-0.0243682	0.22	-1.24926	0.22	-2.5604	0.22	-6.36371	0.22	-12.1384	0.22	-18.3523	0.22	-22.4127	0.22	-27.2662
0.23	-0.0245289	0.23	-1.25162	0.23	-2.56055	0.23	-6.35665	0.23	-12.1395	0.23	-18.3455	0.23	-22.399	0.23	-27.2424
0.24	-0.0229619	0.24	-1.24867	0.24	-2.55629	0.24	-6.35311	0.24	-12.1189	0.24	-18.3231	0.24	-22.3727	0.24	-27.2152
0.25	-0.0242729	0.25	-1.24826	0.25	-2.55522	0.25	-6.3453	0.25	-12.1185	0.25	-18.3124	0.25	-22.3584	0.25	-27.1908
0.26	-0.0214815	0.26	-1.245	0.26	-2.55267	0.26	-6.34607	0.26	-12.0992	0.26	-18.2907	0.26	-22.3301	0.26	-27.1596
0.27	-0.0262352	0.27	-1.24311	0.27	-2.55237	0.27	-6.3339	0.27	-12.0993	0.27	-18.2798	0.27	-22.3125	0.27	-27.1319
0.28	-0.0181453	0.28	-1.24158	0.28	-2.54725	0.28	-6.33355	0.28	-12.0772	0.28	-18.2542	0.28	-22.2855	0.28	-27.1005
0.29	-0.0261828	0.29	-1.24191	0.29	-2.54596	0.29	-6.3208	0.29	-12.0775	0.29	-18.2433	0.29	-22.2653	0.29	-27.071
0.3	-0.0200671	0.3	-1.23954	0.3	-2.53783	0.3	-6.31884	0.3	-12.0536	0.3	-18.2178	0.3	-22.2387	0.3	-27.0399
0.31	-0.02372	0.31	-1.24163	0.31	-2.54141	0.31	-6.30978	0.31	-12.0521	0.31	-18.2059	0.31	-22.2167	0.31	-27.0041
0.32	-0.0219037	0.32	-1.2351	0.32	-2.53322	0.32	-6.30616	0.32	-12.031	0.32	-18.1769	0.32	-22.1878	0.32	-26.9673
0.33	-0.0209027	0.33	-1.23553	0.33	-2.5338	0.33	-6.29796	0.33	-12.0244	0.33	-18.1628	0.33	-22.1621	0.33	-26.9311
0.34	-0.0215685	0.34	-1.23543	0.34	-2.52993	0.34	-6.29572	0.34	-12.0032	0.34	-18.1324	0.34	-22.1292	0.34	-26.8922
0.35	-0.0193367	0.35	-1.23359	0.35	-2.53101	0.35	-6.28317	0.35	-11.9971	0.35	-18.1174	0.35	-22.1045	0.35	-26.8537
0.36	-0.0208902	0.36	-1.23163	0.36	-2.52196	0.36	-6.27995	0.36	-11.9753	0.36	-18.0848	0.36	-22.0683	0.36	-26.8083
0.37	-0.0160301	0.37	-1.22947	0.37	-2.52155	0.37	-6.26739	0.37	-11.966	0.37	-18.0661	0.37	-22.0374	0.37	-26.7662
0.38	-0.0233813	0.38	-1.22314	0.38	-2.51371	0.38	-6.26446	0.38	-11.9405	0.38	-18.0319	0.38	-21.9992	0.38	-26.7178
0.39	-0.0146591	0.39	-1.22312	0.39	-2.51569	0.39	-6.25169	0.39	-11.9329	0.39	-18.0132	0.39	-21.9657	0.39	-26.6706
0.4	-0.020063	0.4	-1.21576	0.4	-2.50682	0.4	-6.24469	0.4	-11.9066	0.4	-17.9752	0.4	-21.9282	0.4	-26.6179
0.41	-0.0149469	0.41	-1.21791	0.41	-2.50477	0.41	-6.22975	0.41	-11.8984	0.41	-17.9531	0.41	-21.888	0.41	-26.565
0.42	-0.0152983	0.42	-1.21132	0.42	-2.49557	0.42	-6.22286	0.42	-11.8666	0.42	-17.9117	0.42	-21.8433	0.42	-26.5094
0.43	-0.0143037	0.43	-1.21104	0.43	-2.49354	0.43	-6.20764	0.43	-11.8539	0.43	-17.8872	0.43	-21.7996	0.43	-26.4482
0.44	-0.0116981	0.44	-1.20351	0.44	-2.48427	0.44	-6.20258	0.44	-11.8267	0.44	-17.8407	0.44	-21.7521	0.44	-26.3836
0.45	-0.012046	0.45	-1.20447	0.45	-2.48384	0.45	-6.1846	0.45	-11.8091	0.45	-17.8121	0.45	-21.7042	0.45	-26.3172
0.46	-0.00823186	0.46	-1.19706	0.46	-2.47433	0.46	-6.17746	0.46	-11.7774	0.46	-17.763	0.46	-21.6475	0.46	-26.2447
0.47	-0.0108913	0.47	-1.19553	0.47	-2.471	0.47	-6.15711	0.47	-11.758	0.47	-17.7275	0.47	-21.595	0.47	-26.1687
0.48	-0.00368884	0.48	-1.18872	0.48	-2.46123	0.48	-6.14972	0.48	-11.7235	0.48	-17.6718	0.48	-21.5306	0.48	-26.0846
0.49	-0.000468747	0.49	-1.18397	0.49	-2.45597	0.49	-6.12966	0.49	-11.6991	0.49	-17.6305	0.49	-21.4677	0.49	-26.0002
0.5	-0.00251459	0.5	-1.17442	0.5	-2.44568	0.5	-6.11904	0.5	-11.6611	0.5	-17.5694	0.5	-21.393	0.5	-25.9047
0.51	0.00716464	0.51	-1.17068	0.51	-2.43909	0.51	-6.09448	0.51	-11.6382	0.51	-17.524	0.51	-21.321	0.51	-25.8058
0.52	0.00725327	0.52	-1.16499	0.52	-2.42327	0.52	-6.07817	0.52	-11.5921	0.52	-17.4529	0.52	-21.2437	0.52	-25.6949
0.53	0.0161834	0.53	-1.15583	0.53	-2.41602	0.53	-6.05235	0.53	-11.5577	0.53	-17.3961	0.53	-21.1546	0.53	-25.5781
0.54	0.0211912	0.54	-1.14253	0.54	-2.40022	0.54	-6.03228	0.54	-11.5043	0.54	-17.3147	0.54	-21.0596	0.54	-25.4519
0.55	0.0277196	0.55	-1.13558	0.55	-2.38702	0.55	-6.00071	0.55	-11.4635	0.55	-17.2474	0.55	-20.9599	0.55	-25.3135
0.56	0.0384919	0.56	-1.11857	0.56	-2.36801	0.56	-5.97525	0.56	-11.4041	0.56	-17.1525	0.56	-20.846	0.56	-25.1649
0.57	0.046877	0.57	-1.10784	0.57	-2.35112	0.57	-5.93997	0.57	-11.3525	0.57	-17.0695	0.57	-20.7271	0.57	-25.0028
0.58	0.0626537	0.58	-1.0883	0.58	-2.32579	0.58	-5.90755	0.58	-11.2803	0.58	-16.9573	0.58	-20.5892	0.58	-24.8215
0.59	0.0802243	0.59	-1.06868	0.59	-2.30032	0.59	-5.86177	0.59	-11.2166	0.59	-16.8514	0.59	-20.4459	0.59	-24.6279
0.6	0.0942484	0.6	-1.04372	0.6	-2.26838	0.6	-5.81831	0.6	-11.1277	0.6	-16.7153	0.6	-20.2773	0.6	-24.4039
0.61	0.123765	0.61	-1.01788	0.61	-2.23305	0.61	-5.75788	0.61	-11.0406	0.61	-16.5792	0.61	-20.0945	0.61	-24.165
0.62	0.148271	0.62	-0.977666	0.62	-2.18733	0.62	-5.69656	0.62	-10.9292	0.62	-16.4078	0.62	-19.8874	0.62	-23.8916
0.63	0.188787	0.63	-0.942133	0.63	-2.13983	0.63	-5.61799	0.63	-10.815	0.63	-16.2328	0.63	-19.6523	0.63	-23.5902
0.64	0.228545	0.64	-0.881459	0.64	-2.07737	0.64	-5.53037	0.64	-10.6692	0.64	-16.0119	0.64	-19.389	0.64	-23.2481
0.65	0.289592	0.65	-0.822127	0.65	-2.00394	0.65	-5.42212	0.65	-10.5148	0.65	-15.7829	0.65	-19.0812	0.65	-22.864
0.66	0.352621	0.66	-0.736349	0.66	-1.91089	0.66	-5.29905	0.66	-10.3136	0.66	-15.4914	0.66	-18.7412	0.66	-22.4265
0.67	0.445221	0.67	-0.643951	0.67	-1.80444	0.67	-5.14365	0.67	-10.0961	0.67	-15.1828	0.67	-18.3451	0.67	-21.9294
0.68	0.54855	0.68	-0.511047	0.68	-1.66372	0.68	-4.96507	0.68	-9.82252	0.68	-14.7976	0.68	-17.8861	0.68	-21.3643
0.69	0.69084	0.69	-0.367959	0.69	-1.49829	0.69	-4.7396	0.69	-9.51111	0.69	-14.3697	0.69	-17.3608	0.69	-20.7154
0.7	0.858589	0.7	-0.168829	0.7	-1.28531	0.7	-4.47335	0.7	-9.1253	0.7	-13.8518	0.7	-16.752	0.7	-19.9813
0.71	1.06518	0.71	0.0606799	0.71	-1.028	0.71	-4.14359	0.71	-8.69105	0.71	-13.2679	0.71	-16.0528	0.71	-19.1579
0.72	1.33658	0.72	0.358764	0.72	-0.714289	0.72	-3.75047	0.72	-8.15031	0.72	-12.5623	0.72	-15.2508	0.72	-18.2026
0.73	1.65753	0.73	0.71537	0.73	-0.32023	0.73	-3.26573	0.73	-7.52716	0.73	-11.7737	0.73	-14.3302	0.73	-17.1479
0.74	2.06626	0.74	1.159	0.74	0.146065	0.74	-2.69793	0.74	-6.79207	0.74	-10.8331	0.74	-13.2825	0.74	-15.9463
0.75	2.55504	0.75	1.69026	0.75	0.731709	0.75	-2.00267	0.75	-5.90895	0.75	-9.7887	0.75	-12.0872	0.75	-14.613
0.76	3.16884	0.76	2.35676	0.76	1.43699	0.76	-1.18186	0.76	-4.90812	0.76	-8.55966	0.76	-10.7501	0.76	-13.1184
0.77	3.89154	0.77	3.13588	0.77	2.25828	0.77	-0.230267	0.77	-3.73692	0.77	-7.21081	0.77	-9.24967	0.77	-11.4938
0.78	4.77242	0.78	4.0679	0.78	3.24733	0.78	0.881302	0.78	-2.43562	0.78	-5.68024	0.78	-7.60429	0.78	-9.69799
0.79	5.77858	0.79	5.14284	0.79	4.37399	0.79	2.17127	0.79	-0.941511	0.79	-3.98058	0.79	-5.78152	0.79	-7.76058
0.8	6.97048	0.8	6.39315	0.8	5.6884	0.8	3.61056	0.8	0.708078	0.8	-2.11924	0.8	-3.81699	0.8	-5.6548
0.81	8.33037	0.81	7.83761	0.81	7.16228	0.81	5.24805	0.81	2.54593	0.81	-0.103602	0.81	-1.68364	0.81	-3.41417
0.82	9.86065	0.82	9.40971	0.82	8.80466	0.82	7.0374	0.82	4.54634	0.82	2.10966	0.82	0.598157	0.82	-1.03079
0.83	11.5834	0.83	11.2352	0.83	10.6745	0.83	9.01391	0.83	6.70308	0.83	4.41986	0.83	3.02003	0.83	1.49087
0.84	13.4674	0.84	13.1746	0.84	12.6693	0.84	11.1637	0.84	8.99302	0.84	6.89998	0.84	5.56137	0.84	4.14279
0.85	15.5352	0.85	15.3165	0.85	14.8496	0.85	13.4513	0.85	11.445	0.85	9.49132	0.85	8.22729	0.85	6.89184
0.86	17.7576	0.86	17.5849	0.86	17.1792	0.86	15.9205	0.86	14.0527	0.86	12.23	0.86	11.0409	0.86	9.75171
0.87	20.1436	0.87	20.0443	0.87	19.6671	0.87	18.4987	0.87	16.7731	0.87	15.0895	0.87	13.926	0.87	12.704
0.88	22.6767	0.88	22.6054	0.88	22.2582	0.88	21.2381	0.88	19.644	0.88	18.0182	0.88	16.9469	0.88	15.7794
0.89	25.3408	0.89	25.3423	0.89	25.0333	0.89	24.0714	0.89	22.5843	0.89	21.0725	0.89	20.0257	0.89	18.8997
0.9	28.1389	0.9	28.1626	0.9	27.9079	0.9	27.0481	0.9	25.6575	0.9	24.2126	0.9	23.2253	0.9	22.1451
0.91	31.0576	0.91	31.1316	0.91	30.8953	0.91	30.1202	0.91	28.8049	0.91	27.4467	0.91	26.4726	0.91	25.4491
0.92	34.0758	0.92	34.1415	0.92	33.9709	0.92	33.2818	0.92	32.0581	0.92	30.7573	0.92	29.8237	0.92	28.8144
0.93	37.1949	0.93	37.3059	0.93	37.1945	0.93	36.5162	0.93	35.3657	0.93	34.0805	0.93	33.1986	0.93	32.2203
0.94	40.3973	0.94	40.5166	0.94	40.4313	0.94	39.8449	0.94	38.7584	0.94	37.5088	0.94	36.6611	0.94	35.6884
0.95	43.6898	0.95	43.8612	0.95	43.7938	0.95	43.2375	0.95	42.2071	0.95	41.0035	0.95	40.156	0.95	39.198
0.96	47.0579	0.96	47.2647	0.96	47.1999	0.96	46.7141	0.96	45.7315	0.96	44.5475	0.96	43.7308	0.96	42.7665
0.97	50.4839	0.97	50.7514	0.97	50.6755	0.97	50.2259	0.97	49.2907	0.97	48.1628	0.97	47.3133	0.97	46.3567
0.98	53.993	0.98	54.2413	0.98	54.1935	0.98	53.8275	0.98	52.9322	0.98	51.7927	0.98	50.986	0.98	50.0365
0.99	57.5387	0.99	57.8369	0.99	57.8248	0.99	57.4407	0.99	56.5851	0.99	55.4769	0.99	54.6448	0.99	53.6812
1	61.144	1	61.4	1	61.462	1	61.1166	1	60.2972	1	59.1781	1	58.3797	1	57.4034

## Sheet: e
Light intensity	Short-circuit current density
mW cm-2	mA cm-2		Fit
1.9816	48.5684	0.00035328	0.0301581
1.6759	40.3938	0.000356102	0.0302251
1.4101	33.5045	0.000358947	0.0302925
1.1705	27.6711	0.000361814	0.0303605
0.96467	22.7306	0.000364704	0.0304291
0.78955	18.5999	0.000367617	0.0304982
0.64209	15.1536	0.000370554	0.0305678
0.51766	12.2983	0.000373514	0.030638
0.41628	9.95519	0.000376497	0.0307088
0.32872	8.02509	0.000379505	0.0307801
0.26728	6.44762	0.000382536	0.030852
0.21351	5.16531	0.000385592	0.0309245
0.1705	4.11294	0.000388672	0.0309975
0.1321	3.27648	0.000391777	0.0310712
0.10291	2.5963	0.000394906	0.0311454
0.079872	2.05497	0.000398061	0.0312202
0.061439	1.61474	0.00040124	0.0312956
0.050998	1.26899	0.000404445	0.0313716
0.039938	1.00169	0.000407676	0.0314483
0.030722	0.779004	0.000410932	0.0315255
0.023502	0.608236	0.000414215	0.0316034
0.018279	0.476311	0.000417524	0.0316818
0.014132	0.372913	0.000420859	0.0317609
0.010906	0.288733	0.000424221	0.0318407
0.0086017	0.219389	0.000427609	0.031921
0.0062975	0.168572	0.000431025	0.032002
0.0047773	0.126164	0.000434468	0.0320837
0.0037558	0.0986112	0.000437939	0.032166
0.0029647	0.0788471	0.000441437	0.032249
0.0023963	0.0612281	0.000444963	0.0323326
0.0018817	0.0457815	0.000448517	0.0324169
0.0015514	0.0426839	0.0004521	0.0325019
0.001298	0.0347176	0.000455711	0.0325875
0.00096772	0.0287998	0.000459352	0.0326739
0.00084483	0.0261903	0.000463021	0.0327609
0.00072962	0.0154981	0.000466719	0.0328486
0.00060674	0.0168726	0.000470447	0.032937
0.00050689	0.0135309	0.000474205	0.0330262
0.00045313	0.0104618	0.000477993	0.033116
0.0004224	0.0102686	0.000481812	0.0332066
0.00035328	0.00818826	0.00048566	0.0332978
0.00039168	0.0108374	0.00048954	0.0333899
1	23.7257	0.00049345	0.0334826
		0.000497392	0.0335761
		0.000501365	0.0336703
		0.00050537	0.0337653
		0.000509407	0.033861
		0.000513476	0.0339576
		0.000517577	0.0340548
		0.000521712	0.0341529
		0.000525879	0.0342517
		0.00053008	0.0343514
		0.000534314	0.0344518
		0.000538582	0.034553
		0.000542884	0.034655
		0.000547221	0.0347579
		0.000551592	0.0348616
		0.000555998	0.0349661
		0.000560439	0.0350714
		0.000564916	0.0351776
		0.000569429	0.0352846
		0.000573977	0.0353925
		0.000578562	0.0355012
		0.000583184	0.0356108
		0.000587842	0.0357213
		0.000592538	0.0358327
		0.000597271	0.035945
		0.000602042	0.0360581
		0.000606851	0.0361722
		0.000611698	0.0362871
		0.000616584	0.036403
		0.00062151	0.0365198
		0.000626474	0.0366376
		0.000631479	0.0367563
		0.000636523	0.0368759
		0.000641607	0.0369965
		0.000646732	0.0371181
		0.000651898	0.0372406
		0.000657106	0.0373641
		0.000662355	0.0374886
		0.000667646	0.0376141
		0.000672979	0.0377405
		0.000678354	0.037868
		0.000683773	0.0379966
		0.000689235	0.0381261
		0.000694741	0.0382567
		0.00070029	0.0383883
		0.000705884	0.038521
		0.000711523	0.0386547
		0.000717206	0.0387895
		0.000722935	0.0389254
		0.00072871	0.0390623
		0.000734531	0.0392004
		0.000740398	0.0393396
		0.000746312	0.0394798
		0.000752274	0.0396212
		0.000758283	0.0397637
		0.00076434	0.0399074
		0.000770446	0.0400522
		0.0007766	0.0401982
		0.000782803	0.0403453
		0.000789056	0.0404936
		0.000795359	0.0406431
		0.000801713	0.0407938
		0.000808117	0.0409457
		0.000814572	0.0410988
		0.000821079	0.0412531
		0.000827637	0.0414086
		0.000834248	0.0415654
		0.000840912	0.0417235
		0.000847629	0.0418828
		0.0008544	0.0420434
		0.000861225	0.0422052
		0.000868105	0.0423684
		0.000875039	0.0425329
		0.000882029	0.0426987
		0.000889074	0.0428658
		0.000896176	0.0430342
		0.000903335	0.043204
		0.000910551	0.0433751
		0.000917824	0.0435476
		0.000925156	0.0437215
		0.000932546	0.0438968
		0.000939995	0.0440735
		0.000947503	0.0442515
		0.000955072	0.044431
		0.000962701	0.044612
		0.000970391	0.0447944
		0.000978142	0.0449782
		0.000985956	0.0451635
		0.000993832	0.0453503
		0.00100177	0.0455386
		0.00100977	0.0457284
		0.00101784	0.0459197
		0.00102597	0.0461125
		0.00103416	0.0463069
		0.00104242	0.0465028
		0.00105075	0.0467003
		0.00105915	0.0468994
		0.00106761	0.0471
		0.00107613	0.0473023
		0.00108473	0.0475062
		0.00109339	0.0477117
		0.00110213	0.0479188
		0.00111093	0.0481276
		0.00111981	0.0483381
		0.00112875	0.0485502
		0.00113777	0.0487641
		0.00114686	0.0489796
		0.00115602	0.0491969
		0.00116525	0.0494159
		0.00117456	0.0496367
		0.00118394	0.0498592
		0.0011934	0.0500835
		0.00120293	0.0503096
		0.00121254	0.0505375
		0.00122223	0.0507672
		0.00123199	0.0509988
		0.00124183	0.0512322
		0.00125175	0.0514675
		0.00126175	0.0517046
		0.00127183	0.0519436
		0.00128199	0.0521846
		0.00129223	0.0524275
		0.00130255	0.0526723
		0.00131295	0.0529191
		0.00132344	0.0531678
		0.00133401	0.0534185
		0.00134467	0.0536713
		0.00135541	0.053926
		0.00136624	0.0541828
		0.00137715	0.0544416
		0.00138815	0.0547025
		0.00139924	0.0549655
		0.00141042	0.0552306
		0.00142168	0.0554978
		0.00143304	0.0557672
		0.00144449	0.0560387
		0.00145603	0.0563123
		0.00146766	0.0565882
		0.00147938	0.0568662
		0.0014912	0.0571465
		0.00150311	0.057429
		0.00151511	0.0577138
		0.00152722	0.0580008
		0.00153942	0.0582902
		0.00155171	0.0585818
		0.00156411	0.0588758
		0.0015766	0.0591721
		0.0015892	0.0594708
		0.00160189	0.0597719
		0.00161469	0.0600754
		0.00162758	0.0603813
		0.00164059	0.0606896
		0.00165369	0.0610004
		0.0016669	0.0613137
		0.00168022	0.0616295
		0.00169364	0.0619478
		0.00170717	0.0622687
		0.0017208	0.0625921
		0.00173455	0.0629181
		0.0017484	0.0632468
		0.00176237	0.063578
		0.00177645	0.0639119
		0.00179064	0.0642484
		0.00180494	0.0645877
		0.00181936	0.0649296
		0.00183389	0.0652743
		0.00184854	0.0656217
		0.00186331	0.065972
		0.00187819	0.066325
		0.00189319	0.0666808
		0.00190832	0.0670395
		0.00192356	0.067401
		0.00193893	0.0677654
		0.00195441	0.0681328
		0.00197002	0.068503
		0.00198576	0.0688762
		0.00200162	0.0692525
		0.00201761	0.0696317
		0.00203373	0.0700139
		0.00204997	0.0703992
		0.00206635	0.0707876
		0.00208286	0.0711791
		0.00209949	0.0715737
		0.00211626	0.0719714
		0.00213317	0.0723723
		0.00215021	0.0727765
		0.00216738	0.0731838
		0.0021847	0.0735945
		0.00220215	0.0740084
		0.00221974	0.0744256
		0.00223747	0.0748461
		0.00225534	0.07527
		0.00227336	0.0756973
		0.00229152	0.076128
		0.00230982	0.0765621
		0.00232827	0.0769997
		0.00234687	0.0774408
		0.00236562	0.0778854
		0.00238451	0.0783336
		0.00240356	0.0787853
		0.00242276	0.0792407
		0.00244211	0.0796997
		0.00246162	0.0801624
		0.00248128	0.0806287
		0.0025011	0.0810988
		0.00252108	0.0815727
		0.00254122	0.0820503
		0.00256152	0.0825317
		0.00258198	0.083017
		0.00260261	0.0835062
		0.0026234	0.0839992
		0.00264435	0.0844962
		0.00266547	0.0849972
		0.00268677	0.0855022
		0.00270823	0.0860112
		0.00272986	0.0865243
		0.00275167	0.0870415
		0.00277365	0.0875628
		0.0027958	0.0880883
		0.00281814	0.0886179
		0.00284065	0.0891518
		0.00286334	0.08969
		0.00288621	0.0902325
		0.00290926	0.0907793
		0.0029325	0.0913304
		0.00295593	0.091886
		0.00297954	0.092446
		0.00300334	0.0930105
		0.00302733	0.0935795
		0.00305151	0.094153
		0.00307589	0.0947312
		0.00310046	0.0953139
		0.00312522	0.0959013
		0.00315019	0.0964934
		0.00317535	0.0970902
		0.00320072	0.0976917
		0.00322628	0.0982981
		0.00325205	0.0989094
		0.00327803	0.0995255
		0.00330422	0.100147
		0.00333061	0.100772
		0.00335722	0.101403
		0.00338403	0.10204
		0.00341106	0.102681
		0.00343831	0.103327
		0.00346578	0.103978
		0.00349346	0.104635
		0.00352137	0.105297
		0.0035495	0.105964
		0.00357785	0.106636
		0.00360643	0.107314
		0.00363524	0.107997
		0.00366427	0.108686
		0.00369354	0.10938
		0.00372305	0.11008
		0.00375279	0.110785
		0.00378276	0.111496
		0.00381298	0.112213
		0.00384344	0.112935
		0.00387414	0.113664
		0.00390509	0.114398
		0.00393628	0.115137
		0.00396772	0.115883
		0.00399942	0.116635
		0.00403136	0.117392
		0.00406357	0.118156
		0.00409603	0.118926
		0.00412874	0.119702
		0.00416172	0.120484
		0.00419497	0.121273
		0.00422848	0.122067
		0.00426225	0.122869
		0.0042963	0.123676
		0.00433062	0.12449
		0.00436521	0.12531
		0.00440008	0.126137
		0.00443523	0.126971
		0.00447066	0.127811
		0.00450637	0.128658
		0.00454236	0.129512
		0.00457865	0.130373
		0.00461522	0.13124
		0.00465209	0.132114
		0.00468925	0.132996
		0.00472671	0.133884
		0.00476446	0.13478
		0.00480252	0.135682
		0.00484088	0.136592
		0.00487955	0.137509
		0.00491853	0.138434
		0.00495782	0.139366
		0.00499742	0.140305
		0.00503734	0.141252
		0.00507758	0.142206
		0.00511814	0.143168
		0.00515902	0.144138
		0.00520023	0.145115
		0.00524177	0.1461
		0.00528364	0.147093
		0.00532585	0.148094
		0.00536839	0.149103
		0.00541127	0.15012
		0.0054545	0.151145
		0.00549807	0.152179
		0.00554199	0.15322
		0.00558625	0.15427
		0.00563088	0.155329
		0.00567586	0.156395
		0.0057212	0.157471
		0.0057669	0.158555
		0.00581296	0.159647
		0.00585939	0.160749
		0.0059062	0.161859
		0.00595338	0.162978
		0.00600093	0.164105
		0.00604887	0.165242
		0.00609719	0.166388
		0.00614589	0.167543
		0.00619498	0.168708
		0.00624447	0.169881
		0.00629435	0.171064
		0.00634463	0.172257
		0.00639531	0.173459
		0.00644639	0.174671
		0.00649789	0.175892
		0.00654979	0.177123
		0.00660211	0.178364
		0.00665485	0.179615
		0.00670801	0.180875
		0.00676159	0.182146
		0.0068156	0.183427
		0.00687004	0.184718
		0.00692492	0.18602
		0.00698024	0.187332
		0.00703599	0.188654
		0.0070922	0.189987
		0.00714885	0.191331
		0.00720595	0.192685
		0.00726352	0.194051
		0.00732154	0.195427
		0.00738002	0.196814
		0.00743897	0.198212
		0.00749839	0.199621
		0.00755829	0.201042
		0.00761866	0.202474
		0.00767952	0.203917
		0.00774087	0.205372
		0.0078027	0.206839
		0.00786503	0.208317
		0.00792785	0.209807
		0.00799118	0.211309
		0.00805501	0.212823
		0.00811936	0.214349
		0.00818421	0.215887
		0.00824959	0.217438
		0.00831548	0.219
		0.00838191	0.220576
		0.00844886	0.222164
		0.00851635	0.223764
		0.00858438	0.225378
		0.00865295	0.227004
		0.00872207	0.228644
		0.00879174	0.230296
		0.00886197	0.231962
		0.00893276	0.233641
		0.00900411	0.235333
		0.00907604	0.237039
		0.00914854	0.238758
		0.00922161	0.240491
		0.00929528	0.242238
		0.00936953	0.243999
		0.00944437	0.245775
		0.00951981	0.247564
		0.00959585	0.249367
		0.0096725	0.251185
		0.00974977	0.253018
		0.00982765	0.254865
		0.00990615	0.256727
		0.00998528	0.258604
		0.010065	0.260495
		0.0101454	0.262402
		0.0102265	0.264324
		0.0103082	0.266262
		0.0103905	0.268215
		0.0104735	0.270183
		0.0105572	0.272167
		0.0106415	0.274167
		0.0107265	0.276183
		0.0108122	0.278216
		0.0108986	0.280264
		0.0109856	0.282329
		0.0110734	0.28441
		0.0111618	0.286508
		0.011251	0.288623
		0.0113409	0.290754
		0.0114314	0.292903
		0.0115228	0.295068
		0.0116148	0.297251
		0.0117076	0.299452
		0.0118011	0.30167
		0.0118954	0.303906
		0.0119904	0.306159
		0.0120862	0.308431
		0.0121827	0.310721
		0.01228	0.313029
		0.0123781	0.315355
		0.012477	0.3177
		0.0125767	0.320064
		0.0126771	0.322447
		0.0127784	0.324848
		0.0128805	0.327269
		0.0129833	0.329709
		0.013087	0.332169
		0.0131916	0.334649
		0.013297	0.337148
		0.0134032	0.339667
		0.0135102	0.342206
		0.0136182	0.344766
		0.0137269	0.347346
		0.0138366	0.349946
		0.0139471	0.352568
		0.0140585	0.35521
		0.0141708	0.357873
		0.014284	0.360558
		0.0143981	0.363264
		0.0145131	0.365992
		0.0146291	0.368742
		0.0147459	0.371513
		0.0148637	0.374307
		0.0149824	0.377123
		0.0151021	0.379961
		0.0152227	0.382822
		0.0153443	0.385706
		0.0154669	0.388613
		0.0155905	0.391544
		0.015715	0.394497
		0.0158405	0.397475
		0.0159671	0.400476
		0.0160946	0.403501
		0.0162232	0.40655
		0.0163528	0.409623
		0.0164834	0.412721
		0.0166151	0.415844
		0.0167478	0.418992
		0.0168816	0.422165
		0.0170164	0.425363
		0.0171523	0.428587
		0.0172893	0.431836
		0.0174274	0.435112
		0.0175667	0.438414
		0.017707	0.441742
		0.0178484	0.445096
		0.017991	0.448478
		0.0181347	0.451886
		0.0182796	0.455322
		0.0184256	0.458785
		0.0185728	0.462276
		0.0187211	0.465794
		0.0188707	0.469341
		0.0190214	0.472916
		0.0191733	0.47652
		0.0193265	0.480152
		0.0194809	0.483814
		0.0196365	0.487505
		0.0197933	0.491225
		0.0199515	0.494975
		0.0201108	0.498754
		0.0202715	0.502565
		0.0204334	0.506405
		0.0205966	0.510276
		0.0207611	0.514178
		0.020927	0.518112
		0.0210941	0.522076
		0.0212626	0.526073
		0.0214325	0.530101
		0.0216037	0.534161
		0.0217763	0.538254
		0.0219502	0.54238
		0.0221255	0.546538
		0.0223023	0.55073
		0.0224804	0.554955
		0.02266	0.559214
		0.022841	0.563507
		0.0230235	0.567834
		0.0232074	0.572196
		0.0233927	0.576593
		0.0235796	0.581025
		0.023768	0.585492
		0.0239578	0.589995
		0.0241492	0.594534
		0.0243421	0.599109
		0.0245365	0.603721
		0.0247325	0.608369
		0.0249301	0.613055
		0.0251292	0.617778
		0.02533	0.622539
		0.0255323	0.627337
		0.0257363	0.632175
		0.0259418	0.63705
		0.0261491	0.641965
		0.0263579	0.646919
		0.0265685	0.651913
		0.0267807	0.656946
		0.0269946	0.66202
		0.0272103	0.667134
		0.0274276	0.672289
		0.0276467	0.677485
		0.0278675	0.682723
		0.0280901	0.688003
		0.0283145	0.693324
		0.0285407	0.698689
		0.0287687	0.704096
		0.0289985	0.709546
		0.0292301	0.71504
		0.0294636	0.720578
		0.029699	0.72616
		0.0299362	0.731786
		0.0301753	0.737458
		0.0304164	0.743175
		0.0306593	0.748937
		0.0309042	0.754745
		0.0311511	0.7606
		0.0313999	0.766502
		0.0316508	0.772451
		0.0319036	0.778447
		0.0321584	0.784491
		0.0324153	0.790584
		0.0326742	0.796725
		0.0329352	0.802915
		0.0331983	0.809155
		0.0334635	0.815444
		0.0337308	0.821784
		0.0340002	0.828175
		0.0342718	0.834616
		0.0345456	0.841109
		0.0348215	0.847654
		0.0350997	0.854251
		0.0353801	0.8609
		0.0356627	0.867603
		0.0359476	0.87436
		0.0362347	0.88117
		0.0365241	0.888035
		0.0368159	0.894954
		0.03711	0.901929
		0.0374064	0.90896
		0.0377052	0.916047
		0.0380064	0.92319
		0.03831	0.93039
		0.038616	0.937648
		0.0389245	0.944964
		0.0392354	0.952339
		0.0395488	0.959772
		0.0398647	0.967264
		0.0401832	0.974817
		0.0405041	0.98243
		0.0408277	0.990103
		0.0411538	0.997838
		0.0414826	1.00563
		0.0418139	1.01349
		0.0421479	1.02142
		0.0424846	1.0294
		0.042824	1.03745
		0.043166	1.04556
		0.0435108	1.05374
		0.0438584	1.06198
		0.0442087	1.07029
		0.0445619	1.07867
		0.0449178	1.08711
		0.0452766	1.09562
		0.0456383	1.1042
		0.0460029	1.11284
		0.0463703	1.12156
		0.0467407	1.13034
		0.0471141	1.1392
		0.0474904	1.14813
		0.0478698	1.15712
		0.0482522	1.16619
		0.0486376	1.17533
		0.0490261	1.18455
		0.0494177	1.19384
		0.0498125	1.2032
		0.0502104	1.21264
		0.0506115	1.22215
		0.0510157	1.23174
		0.0514233	1.2414
		0.051834	1.25114
		0.0522481	1.26096
		0.0526654	1.27086
		0.0530861	1.28084
		0.0535102	1.2909
		0.0539376	1.30104
		0.0543684	1.31125
		0.0548027	1.32155
		0.0552405	1.33194
		0.0556818	1.3424
		0.0561265	1.35295
		0.0565749	1.36358
		0.0570268	1.3743
		0.0574823	1.38511
		0.0579415	1.396
		0.0584043	1.40697
		0.0588708	1.41804
		0.0593411	1.42919
		0.0598151	1.44043
		0.0602929	1.45177
		0.0607745	1.46319
		0.06126	1.4747
		0.0617493	1.48631
		0.0622426	1.49801
		0.0627398	1.5098
		0.0632409	1.52169
		0.0637461	1.53367
		0.0642553	1.54574
		0.0647686	1.55792
		0.0652859	1.57019
		0.0658074	1.58256
		0.0663331	1.59502
		0.066863	1.60759
		0.0673971	1.62026
		0.0679354	1.63303
		0.0684781	1.6459
		0.0690251	1.65887
		0.0695765	1.67195
		0.0701322	1.68513
		0.0706924	1.69842
		0.0712571	1.71181
		0.0718263	1.72531
		0.0724001	1.73892
		0.0729784	1.75263
		0.0735614	1.76646
		0.074149	1.78039
		0.0747413	1.79444
		0.0753383	1.8086
		0.0759401	1.82288
		0.0765467	1.83726
		0.0771581	1.85176
		0.0777745	1.86638
		0.0783957	1.88112
		0.0790219	1.89597
		0.0796532	1.91094
		0.0802894	1.92603
		0.0809308	1.94124
		0.0815773	1.95657
		0.0822289	1.97203
		0.0828857	1.98761
		0.0835478	2.00331
		0.0842152	2.01914
		0.0848879	2.03509
		0.085566	2.05118
		0.0862495	2.06739
		0.0869384	2.08373
		0.0876329	2.1002
		0.0883329	2.1168
		0.0890385	2.13353
		0.0897497	2.1504
		0.0904666	2.16741
		0.0911893	2.18455
		0.0919177	2.20182
		0.0926519	2.21924
		0.093392	2.23679
		0.094138	2.25448
		0.09489	2.27232
		0.095648	2.29029
		0.096412	2.30842
		0.0971821	2.32668
		0.0979584	2.34509
		0.0987409	2.36365
		0.0995297	2.38236
		0.100325	2.40121
		0.101126	2.42022
		0.101934	2.43938
		0.102748	2.45869
		0.103569	2.47816
		0.104396	2.49778
		0.10523	2.51756
		0.106071	2.53749
		0.106918	2.55759
		0.107772	2.57784
		0.108633	2.59826
		0.109501	2.61884
		0.110375	2.63959
		0.111257	2.6605
		0.112146	2.68158
		0.113041	2.70282
		0.113944	2.72424
		0.114855	2.74583
		0.115772	2.76758
		0.116697	2.78952
		0.117629	2.81163
		0.118569	2.83391
		0.119516	2.85637
		0.12047	2.87902
		0.121433	2.90184
		0.122403	2.92485
		0.123381	2.94804
		0.124366	2.97141
		0.125359	2.99497
		0.126361	3.01872
		0.12737	3.04266
		0.128388	3.06679
		0.129413	3.09112
		0.130447	3.11563
		0.131489	3.14035
		0.132539	3.16526
		0.133598	3.19037
		0.134665	3.21568
		0.135741	3.24119
		0.136825	3.26691
		0.137918	3.29283
		0.13902	3.31896
		0.14013	3.3453
		0.14125	3.37184
		0.142378	3.3986
		0.143515	3.42558
		0.144662	3.45277
		0.145817	3.48017
		0.146982	3.5078
		0.148156	3.53565
		0.149339	3.56371
		0.150532	3.59201
		0.151735	3.62053
		0.152947	3.64927
		0.154169	3.67825
		0.1554	3.70746
		0.156641	3.7369
		0.157893	3.76657
		0.159154	3.79649
		0.160425	3.82664
		0.161707	3.85703
		0.162998	3.88767
		0.1643	3.91855
		0.165613	3.94967
		0.166936	3.98105
		0.168269	4.01268
		0.169613	4.04456
		0.170968	4.07669
		0.172334	4.10908
		0.17371	4.14173
		0.175098	4.17464
		0.176497	4.20781
		0.177907	4.24125
		0.179328	4.27495
		0.18076	4.30893
		0.182204	4.34317
		0.183659	4.37769
		0.185127	4.41249
		0.186605	4.44756
		0.188096	4.48291
		0.189598	4.51855
		0.191113	4.55447
		0.19264	4.59068
		0.194178	4.62717
		0.195729	4.66396
		0.197293	4.70104
		0.198869	4.73842
		0.200457	4.77609
		0.202059	4.81407
		0.203673	4.85235
		0.2053	4.89094
		0.20694	4.92983
		0.208593	4.96904
		0.210259	5.00856
		0.211938	5.04839
		0.213631	5.08854
		0.215338	5.12902
		0.217058	5.16981
		0.218792	5.21093
		0.220539	5.25239
		0.222301	5.29417
		0.224077	5.33628
		0.225867	5.37873
		0.227671	5.42153
		0.229489	5.46466
		0.231323	5.50814
		0.23317	5.55196
		0.235033	5.59614
		0.23691	5.64066
		0.238803	5.68555
		0.24071	5.73079
		0.242633	5.77639
		0.244571	5.82236
		0.246525	5.86869
		0.248494	5.9154
		0.250479	5.96248
		0.25248	6.00993
		0.254497	6.05776
		0.25653	6.10598
		0.258579	6.15458
		0.260644	6.20357
		0.262726	6.25295
		0.264825	6.30272
		0.26694	6.35289
		0.269073	6.40347
		0.271222	6.45444
		0.273388	6.50583
		0.275572	6.55762
		0.277774	6.60983
		0.279992	6.66245
		0.282229	6.7155
		0.284483	6.76897
		0.286756	6.82286
		0.289046	6.87719
		0.291355	6.93195
		0.293683	6.98715
		0.296029	7.04279
		0.298393	7.09887
		0.300777	7.1554
		0.303179	7.21238
		0.305601	7.26982
		0.308042	7.32772
		0.310503	7.38608
		0.312983	7.4449
		0.315483	7.5042
		0.318003	7.56397
		0.320543	7.62422
		0.323104	7.68494
		0.325685	7.74616
		0.328286	7.80786
		0.330909	7.87005
		0.333552	7.93274
		0.336216	7.99594
		0.338902	8.05963
		0.341609	8.12384
		0.344338	8.18856
		0.347089	8.25379
		0.349861	8.31955
		0.352656	8.38583
		0.355473	8.45265
		0.358312	8.51999
		0.361174	8.58787
		0.364059	8.6563
		0.366968	8.72527
		0.369899	8.79479
		0.372854	8.86487
		0.375832	8.93551
		0.378834	9.00671
		0.38186	9.07848
		0.38491	9.15083
		0.387985	9.22375
		0.391084	9.29726
		0.394208	9.37135
		0.397357	9.44603
		0.400531	9.52131
		0.403731	9.59719
		0.406956	9.67368
		0.410206	9.75078
		0.413483	9.82849
		0.416786	9.90683
		0.420115	9.98579
		0.423471	10.0654
		0.426854	10.1456
		0.430263	10.2265
		0.4337	10.308
		0.437165	10.3902
		0.440657	10.473
		0.444177	10.5565
		0.447725	10.6406
		0.451301	10.7254
		0.454906	10.8109
		0.45854	10.8971
		0.462203	10.984
		0.465895	11.0716
		0.469616	11.1598
		0.473367	11.2488
		0.477149	11.3385
		0.48096	11.4289
		0.484802	11.52
		0.488675	11.6118
		0.492578	11.7044
		0.496513	11.7977
		0.500479	11.8918
		0.504477	11.9866
		0.508506	12.0822
		0.512568	12.1785
		0.516663	12.2756
		0.52079	12.3735
		0.52495	12.4722
		0.529143	12.5716
		0.53337	12.6719
		0.53763	12.7729
		0.541925	12.8748
		0.546254	12.9775
		0.550617	13.081
		0.555016	13.1853
		0.559449	13.2904
		0.563918	13.3964
		0.568422	13.5032
		0.572963	13.6109
		0.57754	13.7195
		0.582153	13.8289
		0.586803	13.9392
		0.591491	14.0504
		0.596215	14.1624
		0.600978	14.2754
		0.605778	14.3892
		0.610617	14.504
		0.615495	14.6197
		0.620411	14.7363
		0.625367	14.8538
		0.630363	14.9723
		0.635398	15.0917
		0.640474	15.2121
		0.64559	15.3334
		0.650746	15.4558
		0.655945	15.579
		0.661184	15.7033
		0.666466	15.8286
		0.671789	15.9548
		0.677156	16.0821
		0.682565	16.2104
		0.688017	16.3397
		0.693513	16.4701
		0.699053	16.6014
		0.704637	16.7339
		0.710265	16.8674
		0.715939	17.0019
		0.721658	17.1376
		0.727422	17.2743
		0.733233	17.4121
		0.73909	17.551
		0.744994	17.691
		0.750945	17.8322
		0.756943	17.9745
		0.76299	18.1179
		0.769084	18.2624
		0.775228	18.4081
		0.78142	18.555
		0.787662	18.703
		0.793954	18.8522
		0.800296	19.0027
		0.806689	19.1543
		0.813132	19.3071
		0.819628	19.4612
		0.826175	19.6164
		0.832774	19.773
		0.839426	19.9307
		0.846132	20.0898
		0.85289	20.2501
		0.859703	20.4117
		0.866571	20.5745
		0.873493	20.7387
		0.88047	20.9042
		0.887503	21.071
		0.894593	21.2391
		0.901739	21.4086
		0.908942	21.5795
		0.916202	21.7517
		0.923521	21.9252
		0.930898	22.1002
		0.938334	22.2766
		0.945829	22.4543
		0.953384	22.6335
		0.961	22.8141
		0.968676	22.9962
		0.976414	23.1797
		0.984214	23.3647
		0.992075	23.5512
		1	23.7391

## Sheet: f
Light intensity	Open circuit voltage
mW cm-2	V		Fit
3.2817	0.873	0.04	0.687349
2.7894	0.859	0.0401329	0.687479
2.3376	0.849	0.0402663	0.687609
1.9416	0.841	0.0404001	0.687739
1.6041	0.832	0.0405343	0.68787
1.3096	0.824	0.040669	0.688
1.0635	0.816	0.0408042	0.68813
0.86294	0.808	0.0409398	0.68826
0.70051	0.799	0.0410758	0.68839
0.55837	0.791	0.0412123	0.688521
0.44923	0.782	0.0413493	0.688651
0.35786	0.773	0.0414867	0.688781
0.27918	0.764	0.0416245	0.688911
0.22081	0.755	0.0417628	0.689042
0.17512	0.746	0.0419016	0.689172
0.13705	0.736	0.0420409	0.689302
0.10659	0.726	0.0421806	0.689432
0.083748	0.716	0.0423207	0.689563
0.064213	0.706	0.0424614	0.689693
0.049492	0.695	0.0426025	0.689823
0.038324	0.683	0.042744	0.689953
0.029949	0.671	0.0428861	0.690083
0.023096	0.658	0.0430286	0.690214
0.017258	0.644	0.0431716	0.690344
0.013451	0.632	0.043315	0.690474
0.010152	0.616	0.043459	0.690604
0.0075889	0.601	0.0436034	0.690735
0.0061168	0.585	0.0437483	0.690865
0.0046447	0.569	0.0438936	0.690995
0.0036294	0.554	0.0440395	0.691125
0.002868	0.534	0.0441858	0.691256
0.0022969	0.518	0.0443327	0.691386
0.0019162	0.506	0.04448	0.691516
0.0014721	0.479	0.0446278	0.691646
0.0011802	0.464	0.0447761	0.691776
0.00098981	0.452	0.0449249	0.691907
0.00077408	0.413	0.0450742	0.692037
0.00058372	0.39	0.045224	0.692167
0.00049489	0.402	0.0453742	0.692297
0.00048219	0.362	0.045525	0.692428
0.00038959	0.361	0.0456763	0.692558
0.00043528	0.356	0.0458281	0.692688
1	0.814	0.0459804	0.692818
		0.0461332	0.692949
		0.0462865	0.693079
		0.0464403	0.693209
		0.0465946	0.693339
		0.0467494	0.693469
		0.0469048	0.6936
		0.0470606	0.69373
		0.047217	0.69386
		0.0473739	0.69399
		0.0475314	0.694121
		0.0476893	0.694251
		0.0478478	0.694381
		0.0480068	0.694511
		0.0481663	0.694641
		0.0483264	0.694772
		0.0484869	0.694902
		0.0486481	0.695032
		0.0488097	0.695162
		0.0489719	0.695293
		0.0491347	0.695423
		0.0492979	0.695553
		0.0494618	0.695683
		0.0496261	0.695814
		0.049791	0.695944
		0.0499565	0.696074
		0.0501225	0.696204
		0.050289	0.696334
		0.0504562	0.696465
		0.0506238	0.696595
		0.050792	0.696725
		0.0509608	0.696855
		0.0511302	0.696986
		0.0513001	0.697116
		0.0514705	0.697246
		0.0516416	0.697376
		0.0518132	0.697507
		0.0519854	0.697637
		0.0521581	0.697767
		0.0523314	0.697897
		0.0525053	0.698027
		0.0526798	0.698158
		0.0528549	0.698288
		0.0530305	0.698418
		0.0532067	0.698548
		0.0533835	0.698679
		0.0535609	0.698809
		0.0537389	0.698939
		0.0539175	0.699069
		0.0540967	0.6992
		0.0542764	0.69933
		0.0544568	0.69946
		0.0546377	0.69959
		0.0548193	0.69972
		0.0550015	0.699851
		0.0551842	0.699981
		0.0553676	0.700111
		0.0555516	0.700241
		0.0557362	0.700372
		0.0559214	0.700502
		0.0561072	0.700632
		0.0562937	0.700762
		0.0564807	0.700893
		0.0566684	0.701023
		0.0568567	0.701153
		0.0570457	0.701283
		0.0572352	0.701413
		0.0574254	0.701544
		0.0576163	0.701674
		0.0578077	0.701804
		0.0579998	0.701934
		0.0581926	0.702065
		0.0583859	0.702195
		0.0585799	0.702325
		0.0587746	0.702455
		0.0589699	0.702586
		0.0591659	0.702716
		0.0593625	0.702846
		0.0595597	0.702976
		0.0597577	0.703106
		0.0599562	0.703237
		0.0601555	0.703367
		0.0603554	0.703497
		0.0605559	0.703627
		0.0607572	0.703758
		0.0609591	0.703888
		0.0611616	0.704018
		0.0613649	0.704148
		0.0615688	0.704279
		0.0617734	0.704409
		0.0619786	0.704539
		0.0621846	0.704669
		0.0623912	0.704799
		0.0625986	0.70493
		0.0628066	0.70506
		0.0630153	0.70519
		0.0632247	0.70532
		0.0634348	0.705451
		0.0636456	0.705581
		0.0638571	0.705711
		0.0640693	0.705841
		0.0642822	0.705971
		0.0644958	0.706102
		0.0647101	0.706232
		0.0649251	0.706362
		0.0651409	0.706492
		0.0653574	0.706623
		0.0655745	0.706753
		0.0657924	0.706883
		0.0660111	0.707013
		0.0662304	0.707144
		0.0664505	0.707274
		0.0666713	0.707404
		0.0668929	0.707534
		0.0671152	0.707664
		0.0673382	0.707795
		0.067562	0.707925
		0.0677865	0.708055
		0.0680117	0.708185
		0.0682377	0.708316
		0.0684645	0.708446
		0.068692	0.708576
		0.0689202	0.708706
		0.0691493	0.708837
		0.0693791	0.708967
		0.0696096	0.709097
		0.0698409	0.709227
		0.070073	0.709357
		0.0703059	0.709488
		0.0705395	0.709618
		0.0707739	0.709748
		0.0710091	0.709878
		0.071245	0.710009
		0.0714818	0.710139
		0.0717193	0.710269
		0.0719576	0.710399
		0.0721968	0.71053
		0.0724367	0.71066
		0.0726774	0.71079
		0.0729189	0.71092
		0.0731612	0.71105
		0.0734043	0.711181
		0.0736482	0.711311
		0.073893	0.711441
		0.0741385	0.711571
		0.0743849	0.711702
		0.0746321	0.711832
		0.0748801	0.711962
		0.0751289	0.712092
		0.0753785	0.712223
		0.075629	0.712353
		0.0758803	0.712483
		0.0761325	0.712613
		0.0763855	0.712743
		0.0766393	0.712874
		0.076894	0.713004
		0.0771495	0.713134
		0.0774059	0.713264
		0.0776631	0.713395
		0.0779212	0.713525
		0.0781801	0.713655
		0.0784399	0.713785
		0.0787006	0.713916
		0.0789621	0.714046
		0.0792245	0.714176
		0.0794877	0.714306
		0.0797519	0.714436
		0.0800169	0.714567
		0.0802828	0.714697
		0.0805496	0.714827
		0.0808172	0.714957
		0.0810858	0.715088
		0.0813552	0.715218
		0.0816256	0.715348
		0.0818968	0.715478
		0.082169	0.715609
		0.082442	0.715739
		0.082716	0.715869
		0.0829908	0.715999
		0.0832666	0.716129
		0.0835433	0.71626
		0.0838209	0.71639
		0.0840995	0.71652
		0.0843789	0.71665
		0.0846593	0.716781
		0.0849406	0.716911
		0.0852229	0.717041
		0.0855061	0.717171
		0.0857902	0.717301
		0.0860753	0.717432
		0.0863614	0.717562
		0.0866483	0.717692
		0.0869363	0.717822
		0.0872252	0.717953
		0.087515	0.718083
		0.0878058	0.718213
		0.0880976	0.718343
		0.0883903	0.718474
		0.0886841	0.718604
		0.0889788	0.718734
		0.0892744	0.718864
		0.0895711	0.718994
		0.0898688	0.719125
		0.0901674	0.719255
		0.090467	0.719385
		0.0907676	0.719515
		0.0910693	0.719646
		0.0913719	0.719776
		0.0916755	0.719906
		0.0919802	0.720036
		0.0922858	0.720167
		0.0925925	0.720297
		0.0929002	0.720427
		0.0932089	0.720557
		0.0935186	0.720687
		0.0938294	0.720818
		0.0941412	0.720948
		0.094454	0.721078
		0.0947679	0.721208
		0.0950828	0.721339
		0.0953987	0.721469
		0.0957158	0.721599
		0.0960338	0.721729
		0.0963529	0.72186
		0.0966731	0.72199
		0.0969944	0.72212
		0.0973167	0.72225
		0.0976401	0.72238
		0.0979645	0.722511
		0.0982901	0.722641
		0.0986167	0.722771
		0.0989444	0.722901
		0.0992732	0.723032
		0.0996031	0.723162
		0.099934	0.723292
		0.100266	0.723422
		0.100599	0.723553
		0.100934	0.723683
		0.101269	0.723813
		0.101606	0.723943
		0.101943	0.724073
		0.102282	0.724204
		0.102622	0.724334
		0.102963	0.724464
		0.103305	0.724594
		0.103648	0.724725
		0.103993	0.724855
		0.104338	0.724985
		0.104685	0.725115
		0.105033	0.725246
		0.105382	0.725376
		0.105732	0.725506
		0.106083	0.725636
		0.106436	0.725766
		0.10679	0.725897
		0.107144	0.726027
		0.107501	0.726157
		0.107858	0.726287
		0.108216	0.726418
		0.108576	0.726548
		0.108937	0.726678
		0.109299	0.726808
		0.109662	0.726939
		0.110026	0.727069
		0.110392	0.727199
		0.110759	0.727329
		0.111127	0.727459
		0.111496	0.72759
		0.111866	0.72772
		0.112238	0.72785
		0.112611	0.72798
		0.112985	0.728111
		0.113361	0.728241
		0.113737	0.728371
		0.114115	0.728501
		0.114495	0.728631
		0.114875	0.728762
		0.115257	0.728892
		0.11564	0.729022
		0.116024	0.729152
		0.11641	0.729283
		0.116796	0.729413
		0.117185	0.729543
		0.117574	0.729673
		0.117965	0.729804
		0.118357	0.729934
		0.11875	0.730064
		0.119145	0.730194
		0.119541	0.730324
		0.119938	0.730455
		0.120336	0.730585
		0.120736	0.730715
		0.121137	0.730845
		0.12154	0.730976
		0.121944	0.731106
		0.122349	0.731236
		0.122756	0.731366
		0.123164	0.731497
		0.123573	0.731627
		0.123983	0.731757
		0.124395	0.731887
		0.124809	0.732017
		0.125224	0.732148
		0.12564	0.732278
		0.126057	0.732408
		0.126476	0.732538
		0.126896	0.732669
		0.127318	0.732799
		0.127741	0.732929
		0.128166	0.733059
		0.128591	0.73319
		0.129019	0.73332
		0.129448	0.73345
		0.129878	0.73358
		0.130309	0.73371
		0.130742	0.733841
		0.131177	0.733971
		0.131613	0.734101
		0.13205	0.734231
		0.132489	0.734362
		0.132929	0.734492
		0.133371	0.734622
		0.133814	0.734752
		0.134259	0.734883
		0.134705	0.735013
		0.135152	0.735143
		0.135602	0.735273
		0.136052	0.735403
		0.136504	0.735534
		0.136958	0.735664
		0.137413	0.735794
		0.13787	0.735924
		0.138328	0.736055
		0.138787	0.736185
		0.139249	0.736315
		0.139711	0.736445
		0.140176	0.736576
		0.140641	0.736706
		0.141109	0.736836
		0.141578	0.736966
		0.142048	0.737096
		0.14252	0.737227
		0.142994	0.737357
		0.143469	0.737487
		0.143946	0.737617
		0.144424	0.737748
		0.144904	0.737878
		0.145385	0.738008
		0.145869	0.738138
		0.146353	0.738269
		0.14684	0.738399
		0.147328	0.738529
		0.147817	0.738659
		0.148308	0.738789
		0.148801	0.73892
		0.149296	0.73905
		0.149792	0.73918
		0.150289	0.73931
		0.150789	0.739441
		0.15129	0.739571
		0.151793	0.739701
		0.152297	0.739831
		0.152803	0.739961
		0.153311	0.740092
		0.15382	0.740222
		0.154332	0.740352
		0.154844	0.740482
		0.155359	0.740613
		0.155875	0.740743
		0.156393	0.740873
		0.156913	0.741003
		0.157434	0.741134
		0.157957	0.741264
		0.158482	0.741394
		0.159009	0.741524
		0.159537	0.741654
		0.160068	0.741785
		0.160599	0.741915
		0.161133	0.742045
		0.161669	0.742175
		0.162206	0.742306
		0.162745	0.742436
		0.163286	0.742566
		0.163828	0.742696
		0.164373	0.742827
		0.164919	0.742957
		0.165467	0.743087
		0.166017	0.743217
		0.166568	0.743347
		0.167122	0.743478
		0.167677	0.743608
		0.168234	0.743738
		0.168793	0.743868
		0.169354	0.743999
		0.169917	0.744129
		0.170482	0.744259
		0.171048	0.744389
		0.171617	0.74452
		0.172187	0.74465
		0.172759	0.74478
		0.173333	0.74491
		0.173909	0.74504
		0.174487	0.745171
		0.175067	0.745301
		0.175649	0.745431
		0.176232	0.745561
		0.176818	0.745692
		0.177406	0.745822
		0.177995	0.745952
		0.178587	0.746082
		0.17918	0.746213
		0.179775	0.746343
		0.180373	0.746473
		0.180972	0.746603
		0.181574	0.746733
		0.182177	0.746864
		0.182782	0.746994
		0.18339	0.747124
		0.183999	0.747254
		0.184611	0.747385
		0.185224	0.747515
		0.18584	0.747645
		0.186457	0.747775
		0.187077	0.747906
		0.187698	0.748036
		0.188322	0.748166
		0.188948	0.748296
		0.189576	0.748426
		0.190206	0.748557
		0.190838	0.748687
		0.191472	0.748817
		0.192108	0.748947
		0.192747	0.749078
		0.193387	0.749208
		0.19403	0.749338
		0.194674	0.749468
		0.195321	0.749599
		0.19597	0.749729
		0.196622	0.749859
		0.197275	0.749989
		0.197931	0.750119
		0.198588	0.75025
		0.199248	0.75038
		0.19991	0.75051
		0.200575	0.75064
		0.201241	0.750771
		0.20191	0.750901
		0.202581	0.751031
		0.203254	0.751161
		0.203929	0.751291
		0.204607	0.751422
		0.205287	0.751552
		0.205969	0.751682
		0.206654	0.751812
		0.20734	0.751943
		0.208029	0.752073
		0.208721	0.752203
		0.209414	0.752333
		0.21011	0.752464
		0.210808	0.752594
		0.211509	0.752724
		0.212212	0.752854
		0.212917	0.752984
		0.213624	0.753115
		0.214334	0.753245
		0.215046	0.753375
		0.215761	0.753505
		0.216478	0.753636
		0.217197	0.753766
		0.217919	0.753896
		0.218643	0.754026
		0.21937	0.754157
		0.220099	0.754287
		0.22083	0.754417
		0.221564	0.754547
		0.2223	0.754677
		0.223039	0.754808
		0.22378	0.754938
		0.224524	0.755068
		0.22527	0.755198
		0.226018	0.755329
		0.226769	0.755459
		0.227523	0.755589
		0.228279	0.755719
		0.229038	0.75585
		0.229799	0.75598
		0.230562	0.75611
		0.231329	0.75624
		0.232097	0.75637
		0.232868	0.756501
		0.233642	0.756631
		0.234419	0.756761
		0.235198	0.756891
		0.235979	0.757022
		0.236763	0.757152
		0.23755	0.757282
		0.23834	0.757412
		0.239132	0.757543
		0.239926	0.757673
		0.240723	0.757803
		0.241523	0.757933
		0.242326	0.758063
		0.243131	0.758194
		0.243939	0.758324
		0.24475	0.758454
		0.245563	0.758584
		0.246379	0.758715
		0.247198	0.758845
		0.248019	0.758975
		0.248843	0.759105
		0.24967	0.759236
		0.2505	0.759366
		0.251332	0.759496
		0.252168	0.759626
		0.253006	0.759756
		0.253846	0.759887
		0.25469	0.760017
		0.255536	0.760147
		0.256385	0.760277
		0.257237	0.760408
		0.258092	0.760538
		0.25895	0.760668
		0.25981	0.760798
		0.260674	0.760929
		0.26154	0.761059
		0.262409	0.761189
		0.263281	0.761319
		0.264156	0.761449
		0.265034	0.76158
		0.265914	0.76171
		0.266798	0.76184
		0.267684	0.76197
		0.268574	0.762101
		0.269466	0.762231
		0.270362	0.762361
		0.27126	0.762491
		0.272162	0.762621
		0.273066	0.762752
		0.273974	0.762882
		0.274884	0.763012
		0.275797	0.763142
		0.276714	0.763273
		0.277633	0.763403
		0.278556	0.763533
		0.279482	0.763663
		0.28041	0.763794
		0.281342	0.763924
		0.282277	0.764054
		0.283215	0.764184
		0.284156	0.764314
		0.2851	0.764445
		0.286048	0.764575
		0.286998	0.764705
		0.287952	0.764835
		0.288909	0.764966
		0.289869	0.765096
		0.290832	0.765226
		0.291799	0.765356
		0.292768	0.765487
		0.293741	0.765617
		0.294717	0.765747
		0.295697	0.765877
		0.296679	0.766007
		0.297665	0.766138
		0.298654	0.766268
		0.299647	0.766398
		0.300642	0.766528
		0.301641	0.766659
		0.302644	0.766789
		0.30365	0.766919
		0.304659	0.767049
		0.305671	0.76718
		0.306687	0.76731
		0.307706	0.76744
		0.308728	0.76757
		0.309754	0.7677
		0.310784	0.767831
		0.311816	0.767961
		0.312852	0.768091
		0.313892	0.768221
		0.314935	0.768352
		0.315982	0.768482
		0.317032	0.768612
		0.318085	0.768742
		0.319142	0.768873
		0.320203	0.769003
		0.321267	0.769133
		0.322334	0.769263
		0.323405	0.769393
		0.32448	0.769524
		0.325558	0.769654
		0.32664	0.769784
		0.327726	0.769914
		0.328815	0.770045
		0.329907	0.770175
		0.331004	0.770305
		0.332104	0.770435
		0.333207	0.770566
		0.334314	0.770696
		0.335425	0.770826
		0.33654	0.770956
		0.337658	0.771086
		0.33878	0.771217
		0.339906	0.771347
		0.341036	0.771477
		0.342169	0.771607
		0.343306	0.771738
		0.344447	0.771868
		0.345591	0.771998
		0.34674	0.772128
		0.347892	0.772259
		0.349048	0.772389
		0.350208	0.772519
		0.351372	0.772649
		0.352539	0.772779
		0.353711	0.77291
		0.354886	0.77304
		0.356065	0.77317
		0.357249	0.7733
		0.358436	0.773431
		0.359627	0.773561
		0.360822	0.773691
		0.362021	0.773821
		0.363224	0.773951
		0.364431	0.774082
		0.365642	0.774212
		0.366857	0.774342
		0.368076	0.774472
		0.369299	0.774603
		0.370526	0.774733
		0.371758	0.774863
		0.372993	0.774993
		0.374232	0.775124
		0.375476	0.775254
		0.376724	0.775384
		0.377975	0.775514
		0.379231	0.775644
		0.380492	0.775775
		0.381756	0.775905
		0.383025	0.776035
		0.384297	0.776165
		0.385574	0.776296
		0.386856	0.776426
		0.388141	0.776556
		0.389431	0.776686
		0.390725	0.776817
		0.392024	0.776947
		0.393326	0.777077
		0.394633	0.777207
		0.395945	0.777337
		0.39726	0.777468
		0.39858	0.777598
		0.399905	0.777728
		0.401234	0.777858
		0.402567	0.777989
		0.403905	0.778119
		0.405247	0.778249
		0.406594	0.778379
		0.407945	0.77851
		0.4093	0.77864
		0.410661	0.77877
		0.412025	0.7789
		0.413394	0.77903
		0.414768	0.779161
		0.416146	0.779291
		0.417529	0.779421
		0.418917	0.779551
		0.420309	0.779682
		0.421705	0.779812
		0.423107	0.779942
		0.424513	0.780072
		0.425923	0.780203
		0.427339	0.780333
		0.428759	0.780463
		0.430184	0.780593
		0.431613	0.780723
		0.433047	0.780854
		0.434486	0.780984
		0.43593	0.781114
		0.437379	0.781244
		0.438832	0.781375
		0.44029	0.781505
		0.441753	0.781635
		0.443221	0.781765
		0.444694	0.781896
		0.446172	0.782026
		0.447655	0.782156
		0.449142	0.782286
		0.450635	0.782416
		0.452132	0.782547
		0.453635	0.782677
		0.455142	0.782807
		0.456654	0.782937
		0.458172	0.783068
		0.459694	0.783198
		0.461222	0.783328
		0.462755	0.783458
		0.464292	0.783589
		0.465835	0.783719
		0.467383	0.783849
		0.468936	0.783979
		0.470495	0.784109
		0.472058	0.78424
		0.473627	0.78437
		0.475201	0.7845
		0.47678	0.78463
		0.478364	0.784761
		0.479954	0.784891
		0.481549	0.785021
		0.483149	0.785151
		0.484754	0.785281
		0.486365	0.785412
		0.487981	0.785542
		0.489603	0.785672
		0.49123	0.785802
		0.492862	0.785933
		0.4945	0.786063
		0.496143	0.786193
		0.497792	0.786323
		0.499446	0.786454
		0.501106	0.786584
		0.502771	0.786714
		0.504442	0.786844
		0.506118	0.786974
		0.5078	0.787105
		0.509487	0.787235
		0.51118	0.787365
		0.512879	0.787495
		0.514583	0.787626
		0.516293	0.787756
		0.518009	0.787886
		0.51973	0.788016
		0.521457	0.788147
		0.52319	0.788277
		0.524929	0.788407
		0.526673	0.788537
		0.528423	0.788667
		0.530179	0.788798
		0.531941	0.788928
		0.533708	0.789058
		0.535482	0.789188
		0.537261	0.789319
		0.539047	0.789449
		0.540838	0.789579
		0.542635	0.789709
		0.544438	0.78984
		0.546248	0.78997
		0.548063	0.7901
		0.549884	0.79023
		0.551711	0.79036
		0.553545	0.790491
		0.555384	0.790621
		0.55723	0.790751
		0.559081	0.790881
		0.560939	0.791012
		0.562803	0.791142
		0.564673	0.791272
		0.56655	0.791402
		0.568432	0.791533
		0.570321	0.791663
		0.572216	0.791793
		0.574118	0.791923
		0.576026	0.792053
		0.57794	0.792184
		0.57986	0.792314
		0.581787	0.792444
		0.583721	0.792574
		0.58566	0.792705
		0.587606	0.792835
		0.589559	0.792965
		0.591518	0.793095
		0.593484	0.793226
		0.595456	0.793356
		0.597435	0.793486
		0.59942	0.793616
		0.601412	0.793746
		0.60341	0.793877
		0.605415	0.794007
		0.607427	0.794137
		0.609446	0.794267
		0.611471	0.794398
		0.613503	0.794528
		0.615541	0.794658
		0.617587	0.794788
		0.619639	0.794919
		0.621698	0.795049
		0.623764	0.795179
		0.625837	0.795309
		0.627917	0.795439
		0.630003	0.79557
		0.632097	0.7957
		0.634197	0.79583
		0.636305	0.79596
		0.638419	0.796091
		0.640541	0.796221
		0.642669	0.796351
		0.644805	0.796481
		0.646947	0.796611
		0.649097	0.796742
		0.651254	0.796872
		0.653418	0.797002
		0.65559	0.797132
		0.657768	0.797263
		0.659954	0.797393
		0.662147	0.797523
		0.664347	0.797653
		0.666555	0.797784
		0.66877	0.797914
		0.670992	0.798044
		0.673222	0.798174
		0.675459	0.798304
		0.677704	0.798435
		0.679956	0.798565
		0.682215	0.798695
		0.684482	0.798825
		0.686757	0.798956
		0.689039	0.799086
		0.691328	0.799216
		0.693626	0.799346
		0.695931	0.799477
		0.698243	0.799607
		0.700563	0.799737
		0.702891	0.799867
		0.705227	0.799997
		0.707571	0.800128
		0.709922	0.800258
		0.712281	0.800388
		0.714648	0.800518
		0.717023	0.800649
		0.719405	0.800779
		0.721796	0.800909
		0.724195	0.801039
		0.726601	0.80117
		0.729016	0.8013
		0.731438	0.80143
		0.733869	0.80156
		0.736307	0.80169
		0.738754	0.801821
		0.741209	0.801951
		0.743672	0.802081
		0.746143	0.802211
		0.748623	0.802342
		0.75111	0.802472
		0.753606	0.802602
		0.756111	0.802732
		0.758623	0.802863
		0.761144	0.802993
		0.763673	0.803123
		0.766211	0.803253
		0.768757	0.803383
		0.771312	0.803514
		0.773875	0.803644
		0.776446	0.803774
		0.779027	0.803904
		0.781615	0.804035
		0.784213	0.804165
		0.786819	0.804295
		0.789433	0.804425
		0.792056	0.804556
		0.794688	0.804686
		0.797329	0.804816
		0.799979	0.804946
		0.802637	0.805076
		0.805304	0.805207
		0.80798	0.805337
		0.810665	0.805467
		0.813359	0.805597
		0.816062	0.805728
		0.818774	0.805858
		0.821494	0.805988
		0.824224	0.806118
		0.826963	0.806249
		0.829711	0.806379
		0.832468	0.806509
		0.835235	0.806639
		0.83801	0.806769
		0.840795	0.8069
		0.843589	0.80703
		0.846392	0.80716
		0.849205	0.80729
		0.852027	0.807421
		0.854858	0.807551
		0.857699	0.807681
		0.860549	0.807811
		0.863408	0.807941
		0.866277	0.808072
		0.869156	0.808202
		0.872044	0.808332
		0.874942	0.808462
		0.87785	0.808593
		0.880767	0.808723
		0.883693	0.808853
		0.88663	0.808983
		0.889576	0.809114
		0.892532	0.809244
		0.895498	0.809374
		0.898474	0.809504
		0.90146	0.809634
		0.904455	0.809765
		0.907461	0.809895
		0.910476	0.810025
		0.913502	0.810155
		0.916537	0.810286
		0.919583	0.810416
		0.922639	0.810546
		0.925705	0.810676
		0.928781	0.810807
		0.931867	0.810937
		0.934964	0.811067
		0.938071	0.811197
		0.941188	0.811327
		0.944315	0.811458
		0.947453	0.811588
		0.950602	0.811718
		0.953761	0.811848
		0.95693	0.811979
		0.96011	0.812109
		0.9633	0.812239
		0.966501	0.812369
		0.969713	0.8125
		0.972936	0.81263
		0.976169	0.81276
		0.979412	0.81289
		0.982667	0.81302
		0.985932	0.813151
		0.989209	0.813281
		0.992496	0.813411
		0.995794	0.813541
		0.999103	0.813672
		1.00242	0.813802
		1.00575	0.813932
		1.0091	0.814062
		1.01245	0.814193
		1.01581	0.814323
		1.01919	0.814453
		1.02258	0.814583
		1.02597	0.814713
		1.02938	0.814844
		1.0328	0.814974
		1.03624	0.815104
		1.03968	0.815234
		1.04313	0.815365
		1.0466	0.815495
		1.05008	0.815625
		1.05357	0.815755
		1.05707	0.815886
		1.06058	0.816016
		1.06411	0.816146
		1.06764	0.816276
		1.07119	0.816406
		1.07475	0.816537
		1.07832	0.816667
		1.0819	0.816797
		1.0855	0.816927
		1.08911	0.817058
		1.09273	0.817188
		1.09636	0.817318
		1.1	0.817448
