# Supplementary material for: Enhanced solar water oxidation and unassisted water splitting using graphite-protected bulk heterojunction organic photoactive layers
Source: Nat Energy. 2025 Mar 18;10(5):581–91. doi: 10.1038/s41560-025-01736-6 (PMC12116381; doi:10.1038/s41560-025-01736-6)
Supplement: Supplementary file 7 — Raw data for Fig. 4. [file 41560_2025_1736_MOESM7_ESM.xlsx]

## Sheet: a
Current density at 1.23 VRHE	Time
mA cm-2	h		Fit1		Fit2
5.55556e-05	26.8258	0.476667	25.0889	3.27961	18.5314
0.01528	26.5544	0.492931	25.0638	3.31908	18.5129
0.01533	26.4007	0.509196	25.0387	3.35855	18.4943
0.0225	26.295	0.525461	25.0136	3.39802	18.4758
0.02561	26.858	0.541726	24.9885	3.43749	18.4572
0.04639	26.337	0.557991	24.9634	3.47696	18.4387
0.04644	26.3229	0.574256	24.9383	3.51642	18.4201
0.04744	26.1568	0.59052	24.9131	3.55589	18.4016
0.0475	26.217	0.606785	24.888	3.59536	18.383
0.06967	26.3536	0.62305	24.8629	3.63483	18.3645
0.06994	26.2415	0.639315	24.8378	3.6743	18.3459
0.07067	26.1483	0.65558	24.8127	3.71377	18.3274
0.07072	26.1761	0.671845	24.7876	3.75324	18.3088
0.07156	26.0027	0.688109	24.7625	3.79271	18.2903
0.07161	25.9654	0.704374	24.7373	3.83217	18.2717
0.07167	26.0965	0.720639	24.7122	3.87164	18.2532
0.077	26.3239	0.736904	24.6871	3.91111	18.2346
0.07706	26.2163	0.753169	24.662	3.95058	18.2161
0.07739	26.3485	0.769434	24.6369	3.99005	18.1975
0.07894	26.1011	0.785698	24.6118	4.02952	18.179
0.081	26.0747	0.801963	24.5867	4.06899	18.1604
0.08156	26.0689	0.818228	24.5615	4.10846	18.1419
0.08361	26.0215	0.834493	24.5364	4.14793	18.1233
0.08367	25.9236	0.850758	24.5113	4.18739	18.1048
0.1145	26.0156	0.867023	24.4862	4.22686	18.0862
0.11456	25.8785	0.883287	24.4611	4.26633	18.0677
0.11467	25.8979	0.899552	24.436	4.3058	18.0491
0.11644	26.0086	0.915817	24.4109	4.34527	18.0306
0.12	25.8396	0.932082	24.3858	4.38474	18.012
0.12006	26.1739	0.948347	24.3606	4.42421	17.9935
0.138	25.704	0.964612	24.3355	4.46368	17.9749
0.13806	25.6097	0.980876	24.3104	4.50315	17.9564
0.139	25.6711	0.997141	24.2853	4.54261	17.9378
0.13906	25.7329	1.01341	24.2602	4.58208	17.9193
0.15383	25.7027	1.02967	24.2351	4.62155	17.9007
0.15389	25.5225	1.04594	24.21	4.66102	17.8822
0.1685	25.645	1.0622	24.1848	4.70049	17.8636
0.16856	25.5748	1.07847	24.1597	4.73996	17.8451
0.17061	25.6103	1.09473	24.1346	4.77943	17.8265
0.17067	25.7147	1.11099	24.1095	4.8189	17.808
0.17172	25.8978	1.12726	24.0844	4.85836	17.7894
0.17178	25.873	1.14352	24.0593	4.89783	17.7709
0.17289	25.8247	1.15979	24.0342	4.9373	17.7523
0.17294	25.8272	1.17605	24.009	4.97677	17.7338
0.17433	25.8392	1.19232	23.9839	5.01624	17.7152
0.17439	25.6039	1.20858	23.9588	5.05571	17.6967
0.17994	25.7398	1.22485	23.9337	5.09518	17.6781
0.18	25.7454	1.24111	23.9086	5.13465	17.6596
0.18683	25.8737	1.25738	23.8835	5.17412	17.641
0.19061	25.7057	1.27364	23.8584	5.21358	17.6225
0.21261	25.4724	1.28991	23.8332	5.25305	17.6039
0.21267	25.4787	1.30617	23.8081	5.29252	17.5854
0.21278	25.4206	1.32244	23.783	5.33199	17.5668
0.21322	25.3539	1.3387	23.7579	5.37146	17.5483
0.22189	25.5686	1.35497	23.7328	5.41093	17.5297
0.22194	25.536	1.37123	23.7077	5.4504	17.5112
0.22561	25.6491	1.3875	23.6826	5.48987	17.4926
0.22756	25.5531	1.40376	23.6574	5.52933	17.4741
0.23428	25.7995	1.42003	23.6323	5.5688	17.4555
0.23433	25.656	1.43629	23.6072	5.60827	17.437
0.23494	25.7025	1.45256	23.5821	5.64774	17.4184
0.235	25.5914	1.46882	23.557	5.68721	17.3999
0.24689	25.2522	1.48509	23.5319	5.72668	17.3813
0.24694	25.2794	1.50135	23.5068	5.76615	17.3628
0.254	25.5751	1.51762	23.4816	5.80562	17.3442
0.26017	25.2754	1.53388	23.4565	5.84509	17.3257
0.26072	25.4001	1.55015	23.4314	5.88455	17.3071
0.26078	25.2511	1.56641	23.4063	5.92402	17.2886
0.26483	25.2399	1.58267	23.3812	5.96349	17.27
0.26489	25.3167	1.59894	23.3561	6.00296	17.2515
0.27778	25.4071	1.6152	23.331	6.04243	17.2329
0.27783	25.5031	1.63147	23.3058	6.0819	17.2144
0.28033	25.1701	1.64773	23.2807	6.12137	17.1958
0.28039	25.3534	1.664	23.2556	6.16084	17.1773
0.28089	25.3216	1.68026	23.2305	6.2003	17.1587
0.28094	25.2588	1.69653	23.2054	6.23977	17.1402
0.28817	25.4353	1.71279	23.1803	6.27924	17.1216
0.28822	25.5447	1.72906	23.1552	6.31871	17.1031
0.2935	25.6232	1.74532	23.13	6.35818	17.0845
0.29356	25.6446	1.76159	23.1049	6.39765	17.066
0.29433	25.5657	1.77785	23.0798	6.43712	17.0474
0.29439	25.655	1.79412	23.0547	6.47659	17.0289
0.29489	25.6103	1.81038	23.0296	6.51606	17.0103
0.29494	25.6672	1.82665	23.0045	6.55552	16.9918
0.31172	25.2841	1.84291	22.9794	6.59499	16.9732
0.31178	25.2381	1.85918	22.9542	6.63446	16.9547
0.31194	25.2464	1.87544	22.9291	6.67393	16.9361
0.31228	25.2705	1.89171	22.904	6.7134	16.9176
0.32433	25.0596	1.90797	22.8789	6.75287	16.899
0.32439	25.0011	1.92424	22.8538	6.79234	16.8805
0.32444	25.1639	1.9405	22.8287	6.83181	16.8619
0.32878	25.4188	1.95677	22.8036	6.87128	16.8434
0.32883	25.3849	1.97303	22.7785	6.91074	16.8248
0.32906	25.2478	1.9893	22.7533	6.95021	16.8063
0.32911	25.3681	2.00556	22.7282	6.98968	16.7877
0.339	25.3975	2.02183	22.7031	7.02915	16.7692
0.33906	25.3792	2.03809	22.678	7.06862	16.7506
0.34011	25.307	2.05435	22.6529	7.10809	16.7321
0.34017	25.4781	2.07062	22.6278	7.14756	16.7135
0.34056	25.2649	2.08688	22.6027	7.18703	16.695
0.34061	25.3324	2.10315	22.5775	7.22649	16.6764
0.34956	25.4313	2.11941	22.5524	7.26596	16.6579
0.34961	25.3784	2.13568	22.5273	7.30543	16.6393
0.34994	25.2887	2.15194	22.5022	7.3449	16.6208
0.35028	25.3412	2.16821	22.4771	7.38437	16.6022
0.35561	25.2123	2.18447	22.452	7.42384	16.5837
0.35567	25.0938	2.20074	22.4269	7.46331	16.5651
0.35611	25.1336	2.217	22.4017	7.50278	16.5466
0.35617	25.175	2.23327	22.3766	7.54225	16.528
0.35933	25.0497	2.24953	22.3515	7.58171	16.5095
0.35939	25.1323	2.2658	22.3264	7.62118	16.4909
0.36078	25.0637	2.28206	22.3013	7.66065	16.4724
0.36428	24.9723	2.29833	22.2762	7.70012	16.4538
0.37172	25.097	2.31459	22.2511	7.73959	16.4353
0.37178	25.0199	2.33086	22.2259	7.77906	16.4167
0.37511	25.1528	2.34712	22.2008	7.81853	16.3982
0.37517	24.9283	2.36339	22.1757	7.858	16.3796
0.37567	24.8881	2.37965	22.1506	7.89746	16.3611
0.37572	24.9826	2.39592	22.1255	7.93693	16.3425
0.37667	25.108	2.41218	22.1004	7.9764	16.324
0.37672	25.1796	2.42845	22.0753	8.01587	16.3054
0.39622	25.2104	2.44471	22.0501	8.05534	16.2869
0.39628	25.0512	2.46098	22.025	8.09481	16.2683
0.3965	25.0528	2.47724	21.9999	8.13428	16.2498
0.39656	25.0239	2.49351	21.9748	8.17375	16.2312
0.41294	24.7999	2.50977	21.9497	8.21322	16.2127
0.413	24.8658	2.52604	21.9246	8.25268	16.1941
0.41706	24.8208	2.5423	21.8995	8.29215	16.1756
0.41711	24.8695	2.55856	21.8743	8.33162	16.157
0.47667	25.1486	2.57483	21.8492	8.37109	16.1385
0.47672	25.1795	2.59109	21.8241	8.41056	16.1199
0.47956	25.0659	2.60736	21.799	8.45003	16.1014
0.48228	24.8673	2.62362	21.7739	8.4895	16.0828
0.48606	25.1807	2.63989	21.7488	8.52897	16.0643
0.48611	25.0748	2.65615	21.7237	8.56844	16.0457
0.48617	25.0435	2.67242	21.6985	8.6079	16.0272
0.48683	24.9229	2.68868	21.6734	8.64737	16.0086
0.48928	25.0514	2.70495	21.6483	8.68684	15.9901
0.48933	25.0023	2.72121	21.6232	8.72631	15.9715
0.49017	25.0158	2.73748	21.5981	8.76578	15.953
0.49022	24.9864	2.75374	21.573	8.80525	15.9344
0.49217	25.2829	2.77001	21.5479	8.84472	15.9159
0.49222	25.2557	2.78627	21.5227	8.88419	15.8973
0.49317	25.1626	2.80254	21.4976	8.92365	15.8788
0.49322	25.0661	2.8188	21.4725	8.96312	15.8602
0.49372	25.1133	2.83507	21.4474	9.00259	15.8417
0.49378	24.9877	2.85133	21.4223	9.04206	15.8231
0.571	24.8134	2.8676	21.3972	9.08153	15.8046
0.57106	24.6911	2.88386	21.3721	9.121	15.786
0.58072	25.0237	2.90013	21.3469	9.16047	15.7675
0.58078	24.8578	2.91639	21.3218	9.19994	15.7489
0.586	24.8599	2.93266	21.2967	9.23941	15.7304
0.58606	24.9504	2.94892	21.2716	9.27887	15.7118
0.58694	24.7773	2.96519	21.2465	9.31834	15.6933
0.587	24.8229	2.98145	21.2214	9.35781	15.6747
0.58911	24.7929	2.99772	21.1963	9.39728	15.6562
0.58917	24.9441	3.01398	21.1712	9.43675	15.6376
0.58922	24.7921	3.03024	21.146	9.47622	15.6191
0.58928	24.915	3.04651	21.1209	9.51569	15.6005
0.58956	24.9368	3.06277	21.0958	9.55516	15.582
0.59128	24.8091	3.07904	21.0707	9.59462	15.5634
0.59311	24.7856	3.0953	21.0456	9.63409	15.5449
0.59317	24.6019	3.11157	21.0205	9.67356	15.5263
0.60156	25.0548	3.12783	20.9954	9.71303	15.5078
0.60817	24.7133	3.1441	20.9702	9.7525	15.4892
0.61361	24.9378	3.16036	20.9451	9.79197	15.4707
0.61367	24.7971	3.17663	20.92	9.83144	15.4521
0.61389	24.9257	3.19289	20.8949	9.87091	15.4336
0.62211	24.7025	3.20916	20.8698	9.91038	15.415
0.63844	24.9039	3.22542	20.8447	9.94984	15.3965
0.63883	24.8277	3.24169	20.8196	9.98931	15.3779
0.63889	24.6985	3.25795	20.7944	10.0288	15.3594
0.64128	24.9611	3.27422	20.7693	10.0683	15.3408
0.64133	24.8166	3.29048	20.7442	10.1077	15.3223
0.64194	24.8205	3.30675	20.7191	10.1472	15.3037
0.642	24.9076	3.32301	20.694	10.1867	15.2852
0.65139	24.949	3.33928	20.6689	10.2261	15.2666
0.66633	24.7835	3.35554	20.6438	10.2656	15.2481
0.67339	24.5504	3.37181	20.6186	10.3051	15.2295
0.67344	24.6841	3.38807	20.5935	10.3445	15.211
0.67394	24.651	3.40434	20.5684	10.384	15.1924
0.674	24.7161	3.4206	20.5433	10.4235	15.1739
0.67411	24.4309	3.43687	20.5182	10.4629	15.1553
0.67522	24.4465	3.45313	20.4931	10.5024	15.1368
0.68011	24.8388	3.4694	20.468	10.5419	15.1182
0.68017	24.6924	3.48566	20.4428	10.5813	15.0997
0.68083	24.7861	3.50192	20.4177	10.6208	15.0811
0.683	24.7836	3.51819	20.3926	10.6603	15.0626
0.70778	24.766	3.53445	20.3675	10.6998	15.044
0.70783	24.7723	3.55072	20.3424	10.7392	15.0255
0.70883	24.709	3.56698	20.3173	10.7787	15.0069
0.70889	24.5944	3.58325	20.2922	10.8182	14.9884
0.71189	24.9266	3.59951	20.267	10.8576	14.9698
0.71194	24.761	3.61578	20.2419	10.8971	14.9513
0.712	24.954	3.63204	20.2168	10.9366	14.9327
0.7165	24.6424	3.64831	20.1917	10.976	14.9142
0.71656	24.6218	3.66457	20.1666	11.0155	14.8956
0.71672	24.5663	3.68084	20.1415	11.055	14.8771
0.71678	24.4147	3.6971	20.1164	11.0944	14.8585
0.73556	24.4847	3.71337	20.0912	11.1339	14.84
0.73583	24.4102	3.72963	20.0661	11.1734	14.8214
0.73606	24.4637	3.7459	20.041	11.2128	14.8029
0.73611	24.5446	3.76216	20.0159	11.2523	14.7843
0.77089	24.7864	3.77843	19.9908	11.2918	14.7658
0.77094	24.6478	3.79469	19.9657	11.3313	14.7472
0.78111	24.4901	3.81096	19.9406	11.3707	14.7287
0.78117	24.2861	3.82722	19.9154	11.4102	14.7101
0.79106	24.5582	3.84349	19.8903	11.4497	14.6916
0.79111	24.4495	3.85975	19.8652	11.4891	14.673
0.80439	24.4762	3.87602	19.8401	11.5286	14.6545
0.80444	24.383	3.89228	19.815	11.5681	14.6359
0.81283	24.5482	3.90855	19.7899	11.6075	14.6174
0.81289	24.4406	3.92481	19.7648	11.647	14.5988
0.81683	24.8152	3.94108	19.7396	11.6865	14.5803
0.81689	24.754	3.95734	19.7145	11.7259	14.5617
0.82678	24.4488	3.9736	19.6894	11.7654	14.5432
0.82928	24.5907	3.98987	19.6643	11.8049	14.5246
0.82933	24.6294	4.00613	19.6392	11.8443	14.5061
0.82989	24.5423	4.0224	19.6141	11.8838	14.4875
0.82994	24.4933	4.03866	19.589	11.9233	14.469
0.83	24.4916	4.05493	19.5639	11.9628	14.4504
0.83006	24.4609	4.07119	19.5387	12.0022	14.4319
0.83011	24.5688	4.08746	19.5136	12.0417	14.4133
0.83056	24.6165	4.10372	19.4885	12.0812	14.3948
0.84167	24.4402	4.11999	19.4634	12.1206	14.3762
0.84172	24.5132	4.13625	19.4383	12.1601	14.3577
0.85067	24.482	4.15252	19.4132	12.1996	14.3391
0.851	24.2229	4.16878	19.3881	12.239	14.3206
0.85106	24.2323	4.18505	19.3629	12.2785	14.302
0.85378	24.4247	4.20131	19.3378	12.318	14.2835
0.85383	24.4811	4.21758	19.3127	12.3574	14.2649
0.87894	24.717	4.23384	19.2876	12.3969	14.2464
0.879	24.4742	4.25011	19.2625	12.4364	14.2278
0.89039	24.3827	4.26637	19.2374	12.4758	14.2093
0.89244	24.365	4.28264	19.2123	12.5153	14.1907
0.89933	24.3179	4.2989	19.1871	12.5548	14.1722
0.89939	24.5189	4.31517	19.162	12.5943	14.1536
0.89983	24.5199	4.33143	19.1369	12.6337	14.1351
0.90611	24.3151	4.3477	19.1118	12.6732	14.1165
0.90617	24.3345	4.36396	19.0867	12.7127	14.098
0.90639	24.3185	4.38023	19.0616	12.7521	14.0794
0.90644	24.3419	4.39649	19.0365	12.7916	14.0609
0.90867	24.1988	4.41276	19.0113	12.8311	14.0423
0.90872	24.2394	4.42902	18.9862	12.8705	14.0238
0.90911	24.2556	4.44528	18.9611	12.91	14.0052
0.90917	24.3172	4.46155	18.936	12.9495	13.9867
0.91933	24.3004	4.47781	18.9109	12.9889	13.9681
0.91939	24.0905	4.49408	18.8858	13.0284	13.9496
0.92683	24.3291	4.51034	18.8607	13.0679	13.931
0.93617	24.5509	4.52661	18.8355	13.1074	13.9125
0.94889	24.0992	4.54287	18.8104	13.1468	13.8939
0.94894	24.3186	4.55914	18.7853	13.1863	13.8754
0.95	24.1762	4.5754	18.7602	13.2258	13.8568
0.95006	24.1687	4.59167	18.7351	13.2652	13.8383
0.95044	24.2114	4.60793	18.71	13.3047	13.8197
0.9505	24.2093	4.6242	18.6849	13.3442	13.8012
0.95889	24.3203	4.64046	18.6597	13.3836	13.7826
0.95894	24.3751	4.65673	18.6346	13.4231	13.7641
0.959	24.4002	4.67299	18.6095	13.4626	13.7455
0.95917	24.1668	4.68926	18.5844	13.502	13.727
0.95922	24.3037	4.70552	18.5593	13.5415	13.7084
0.95972	24.4503	4.72179	18.5342	13.581	13.6899
0.95978	24.2469	4.73805	18.5091	13.6204	13.6713
0.96044	24.268	4.75432	18.4839	13.6599	13.6528
0.9605	24.2297	4.77058	18.4588	13.6994	13.6342
0.96056	24.3306	4.78685	18.4337	13.7389	13.6157
0.96189	24.255	4.80311	18.4086	13.7783	13.5971
0.96233	24.2872	4.81938	18.3835	13.8178	13.5786
0.96283	24.1394	4.83564	18.3584	13.8573	13.56
0.96594	24.136	4.85191	18.3333	13.8967	13.5415
0.98372	24.4108	4.86817	18.3081	13.9362	13.5229
0.98378	24.2071	4.88444	18.283	13.9757	13.5044
0.98617	24.2395	4.9007	18.2579	14.0151	13.4858
0.98622	24.3538	4.91696	18.2328	14.0546	13.4673
0.98678	24.3064	4.93323	18.2077	14.0941	13.4487
0.98683	24.3647	4.94949	18.1826	14.1335	13.4302
0.98689	24.4082	4.96576	18.1575	14.173	13.4116
0.98694	24.4739	4.98202	18.1324	14.2125	13.3931
0.98717	24.3911	4.99829	18.1072	14.2519	13.3745
0.98722	24.3764	5.01455	18.0821	14.2914	13.356
0.98928	24.4111	5.03082	18.057	14.3309	13.3374
0.98933	24.4088	5.04708	18.0319	14.3704	13.3189
1.01983	24.1091	5.06335	18.0068	14.4098	13.3003
1.01989	24.0261	5.07961	17.9817	14.4493	13.2818
1.03122	24.2294	5.09588	17.9566	14.4888	13.2632
1.03128	24.3454	5.11214	17.9314	14.5282	13.2447
1.03189	24.2242	5.12841	17.9063	14.5677	13.2261
1.03278	24.1358	5.14467	17.8812	14.6072	13.2076
1.04517	24.2253	5.16094	17.8561	14.6466	13.189
1.04522	24.4338	5.1772	17.831	14.6861	13.1705
1.04867	24.1907	5.19347	17.8059	14.7256	13.1519
1.05256	24.2256	5.20973	17.7808	14.765	13.1334
1.06083	23.9963	5.226	17.7556	14.8045	13.1148
1.06089	23.8616	5.24226	17.7305	14.844	13.0963
1.06139	24.0388	5.25853	17.7054	14.8834	13.0777
1.06144	24.026	5.27479	17.6803	14.9229	13.0592
1.06228	24.0914	5.29106	17.6552	14.9624	13.0406
1.06233	24.0629	5.30732	17.6301	15.0019	13.0221
1.06333	23.9953	5.32359	17.605	15.0413	13.0035
1.06339	24.0627	5.33985	17.5798	15.0808	12.985
1.06383	24.2249	5.35612	17.5547	15.1203	12.9664
1.06389	24.1715	5.37238	17.5296	15.1597	12.9479
1.06756	24.2629	5.38864	17.5045	15.1992	12.9293
1.06761	24.2408	5.40491	17.4794	15.2387	12.9108
1.07006	24.2152	5.42117	17.4543	15.2781	12.8922
1.07011	24.2901	5.43744	17.4292	15.3176	12.8737
1.07067	24.202	5.4537	17.404	15.3571	12.8551
1.07072	24.2852	5.46997	17.3789	15.3965	12.8366
1.07078	24.1996	5.48623	17.3538	15.436	12.818
1.07083	24.1983	5.5025	17.3287	15.4755	12.7995
1.07106	24.3718	5.51876	17.3036	15.515	12.7809
1.07111	24.1388	5.53503	17.2785	15.5544	12.7624
1.07161	24.1137	5.55129	17.2534	15.5939	12.7438
1.07167	24.1096	5.56756	17.2282	15.6334	12.7253
1.10367	24.2662	5.58382	17.2031	15.6728	12.7067
1.10372	24.3551	5.60009	17.178	15.7123	12.6882
1.10378	24.3901	5.61635	17.1529	15.7518	12.6696
1.10439	24.2203	5.63262	17.1278	15.7912	12.6511
1.10889	24.146	5.64888	17.1027	15.8307	12.6325
1.10894	24.0676	5.66515	17.0776	15.8702	12.614
1.10989	24.0971	5.68141	17.0524	15.9096	12.5954
1.10994	24.1335	5.69768	17.0273	15.9491	12.5769
1.11044	23.9109	5.71394	17.0022	15.9886	12.5583
1.1105	23.8422	5.73021	16.9771	16.028	12.5398
1.11533	24.0503	5.74647	16.952	16.0675	12.5212
1.11617	24.0245	5.76274	16.9269	16.107	12.5027
1.1645	24.073	5.779	16.9018	16.1465	12.4841
1.16456	24.0961	5.79527	16.8766	16.1859	12.4656
1.16483	24.009	5.81153	16.8515	16.2254	12.447
1.16844	24.0494	5.8278	16.8264	16.2649	12.4285
1.20806	23.7444	5.84406	16.8013	16.3043	12.4099
1.20811	23.6649	5.86032	16.7762	16.3438	12.3914
1.20828	23.6949	5.87659	16.7511	16.3833	12.3728
1.20833	23.667	5.89285	16.726	16.4227	12.3543
1.22206	24.1766	5.90912	16.7008	16.4622	12.3357
1.22211	24.0866	5.92538	16.6757	16.5017	12.3172
1.22228	24.1654	5.94165	16.6506	16.5411	12.2986
1.22233	24.0995	5.95791	16.6255	16.5806	12.2801
1.22289	24.0587	5.97418	16.6004	16.6201	12.2615
1.22294	24.0041	5.99044	16.5753	16.6595	12.243
1.2285	23.9794	6.00671	16.5502	16.699	12.2244
1.22856	24.045	6.02297	16.5251	16.7385	12.2059
1.23489	24.0469	6.03924	16.4999	16.778	12.1873
1.23494	24.0926	6.0555	16.4748	16.8174	12.1688
1.23539	23.909	6.07177	16.4497	16.8569	12.1502
1.239	24.0375	6.08803	16.4246	16.8964	12.1317
1.27667	24.0038	6.1043	16.3995	16.9358	12.1131
1.27672	23.8973	6.12056	16.3744	16.9753	12.0946
1.27689	23.9759	6.13683	16.3493	17.0148	12.076
1.2795	23.9152	6.15309	16.3241	17.0542	12.0575
1.27978	24.03	6.16936	16.299	17.0937	12.0389
1.28039	23.9689	6.18562	16.2739	17.1332	12.0204
1.28506	23.8508	6.20189	16.2488	17.1726	12.0018
1.28511	23.9171	6.21815	16.2237	17.2121	11.9833
1.28594	23.7726	6.23442	16.1986	17.2516	11.9647
1.286	23.8315	6.25068	16.1735	17.291	11.9462
1.28817	23.7928	6.26695	16.1483	17.3305	11.9276
1.28822	23.832	6.28321	16.1232	17.37	11.9091
1.30306	23.8991	6.29948	16.0981	17.4095	11.8905
1.30311	23.7577	6.31574	16.073	17.4489	11.872
1.30317	23.7127	6.332	16.0479	17.4884	11.8534
1.312	23.6334	6.34827	16.0228	17.5279	11.8349
1.32633	23.8073	6.36453	15.9977	17.5673	11.8163
1.32639	23.8936	6.3808	15.9725	17.6068	11.7978
1.32856	23.9422	6.39706	15.9474	17.6463	11.7792
1.32861	23.9745	6.41333	15.9223	17.6857	11.7607
1.331	24.1342	6.42959	15.8972	17.7252	11.7421
1.33106	24.0242	6.44586	15.8721	17.7647	11.7236
1.33167	23.8758	6.46212	15.847	17.8041	11.705
1.33172	23.9048	6.47839	15.8219	17.8436	11.6865
1.33256	23.825	6.49465	15.7967	17.8831	11.6679
1.33261	23.9032	6.51092	15.7716	17.9225	11.6494
1.33272	23.9337	6.52718	15.7465	17.962	11.6308
1.33478	23.8715	6.54345	15.7214	18.0015	11.6123
1.34189	24.0779	6.55971	15.6963	18.041	11.5937
1.34194	24.1146	6.57598	15.6712	18.0804	11.5752
1.34294	24.0858	6.59224	15.6461	18.1199	11.5566
1.346	23.7993	6.60851	15.6209	18.1594	11.5381
1.35122	23.5796	6.62477	15.5958	18.1988	11.5195
1.35128	23.62	6.64104	15.5707	18.2383	11.501
1.36	24.0495	6.6573	15.5456	18.2778	11.4824
1.36006	24.0444	6.67357	15.5205	18.3172	11.4639
1.3605	24.0026	6.68983	15.4954	18.3567	11.4453
1.36056	23.9661	6.7061	15.4703	18.3962	11.4268
1.36117	23.848	6.72236	15.4451	18.4356	11.4082
1.36122	23.8176	6.73863	15.42	18.4751	11.3897
1.43467	24.0405	6.75489	15.3949	18.5146	11.3711
1.43472	23.9119	6.77116	15.3698	18.5541	11.3526
1.43822	23.7813	6.78742	15.3447	18.5935	11.334
1.43828	23.85	6.80368	15.3196	18.633	11.3155
1.43867	23.6974	6.81995	15.2945	18.6725	11.2969
1.43939	23.5818	6.83621	15.2693	18.7119	11.2784
1.43983	23.5367	6.85248	15.2442	18.7514	11.2598
1.44011	23.6458	6.86874	15.2191	18.7909	11.2413
1.46278	23.5951	6.88501	15.194	18.8303	11.2227
1.46283	23.5428	6.90127	15.1689	18.8698	11.2042
1.46306	23.5259	6.91754	15.1438	18.9093	11.1856
1.46311	23.5774	6.9338	15.1187	18.9487	11.1671
1.47028	23.4704	6.95007	15.0935	18.9882	11.1485
1.47033	23.5668	6.96633	15.0684	19.0277	11.13
1.47467	23.5021	6.9826	15.0433	19.0671	11.1114
1.47472	23.393	6.99886	15.0182	19.1066	11.0929
1.48217	23.5157	7.01513	14.9931	19.1461	11.0743
1.48322	23.7087	7.03139	14.968	19.1856	11.0558
1.48328	23.7911	7.04766	14.9429	19.225	11.0372
1.487	23.6909	7.06392	14.9178	19.2645	11.0187
1.48706	23.4499	7.08019	14.8926	19.304	11.0001
1.49333	23.484	7.09645	14.8675	19.3434	10.9816
1.49339	23.3839	7.11272	14.8424	19.3829	10.963
1.50494	23.7364	7.12898	14.8173	19.4224	10.9445
1.505	23.7369	7.14525	14.7922	19.4618	10.9259
1.50506	23.6285	7.16151	14.7671	19.5013	10.9074
1.53711	23.4405	7.17778	14.742	19.5408	10.8888
1.53717	23.4351	7.19404	14.7168	19.5802	10.8703
1.53756	23.4845	7.21031	14.6917	19.6197	10.8517
1.55189	23.4884	7.22657	14.6666	19.6592	10.8332
1.56811	23.4593	7.24284	14.6415	19.6986	10.8146
1.56817	23.4181	7.2591	14.6164	19.7381	10.7961
1.57333	23.5564	7.27536	14.5913	19.7776	10.7775
1.57339	23.3393	7.29163	14.5662	19.8171	10.759
1.59572	23.2947	7.30789	14.541	19.8565	10.7404
1.59578	23.4181	7.32416	14.5159	19.896	10.7219
1.59817	23.2063	7.34042	14.4908	19.9355	10.7033
1.59833	23.1823	7.35669	14.4657	19.9749	10.6848
1.60661	23.3991	7.37295	14.4406	20.0144	10.6662
1.60667	23.5	7.38922	14.4155	20.0539	10.6477
1.62633	23.2252	7.40548	14.3904	20.0933	10.6291
1.62639	23.3103	7.42175	14.3652	20.1328	10.6106
1.62678	23.3865	7.43801	14.3401	20.1723	10.592
1.62739	23.21	7.45428	14.315	20.2117	10.5735
1.63044	23.035	7.47054	14.2899	20.2512	10.5549
1.6305	23.1309	7.48681	14.2648	20.2907	10.5364
1.63078	22.9836	7.50307	14.2397	20.3301	10.5178
1.63117	23.1862	7.51934	14.2146	20.3696	10.4993
1.63806	23.3068	7.5356	14.1894	20.4091	10.4807
1.63811	23.3183	7.55187	14.1643	20.4486	10.4622
1.64322	23.3508	7.56813	14.1392	20.488	10.4436
1.645	23.2654	7.5844	14.1141	20.5275	10.4251
1.64889	23.409	7.60066	14.089	20.567	10.4065
1.64894	23.4232	7.61693	14.0639	20.6064	10.388
1.64944	23.4193	7.63319	14.0388	20.6459	10.3694
1.65261	23.2756	7.64946	14.0136	20.6854	10.3509
1.65361	23.1036	7.66572	13.9885	20.7248	10.3323
1.65367	23.2768	7.68199	13.9634	20.7643	10.3138
1.65428	23.0506	7.69825	13.9383	20.8038	10.2952
1.65433	23.0023	7.71452	13.9132	20.8432	10.2767
1.65944	23.396	7.73078	13.8881	20.8827	10.2581
1.6595	23.3758	7.74704	13.863	20.9222	10.2396
1.65956	23.4312	7.76331	13.8378	20.9616	10.221
1.66606	23.5042	7.77957	13.8127	21.0011	10.2025
1.66611	23.4447	7.79584	13.7876	21.0406	10.1839
1.66656	23.3911	7.8121	13.7625	21.0801	10.1654
1.66661	23.329	7.82837	13.7374	21.1195	10.1468
1.66872	23.422	7.84463	13.7123	21.159	10.1283
1.66878	23.4272	7.8609	13.6872	21.1985	10.1097
1.67744	23.2817	7.87716	13.662	21.2379	10.0912
1.6775	23.4373	7.89343	13.6369	21.2774	10.0726
1.67861	23.3626	7.90969	13.6118	21.3169	10.0541
1.68156	23.3967	7.92596	13.5867	21.3563	10.0355
1.69917	23.0641	7.94222	13.5616	21.3958	10.017
1.69922	23.1541	7.95849	13.5365	21.4353	9.99843
1.70011	23.113	7.97475	13.5114	21.4747	9.97988
1.70044	23.1045	7.99102	13.4862	21.5142	9.96133
1.71472	23.3528	8.00728	13.4611	21.5537	9.94278
1.71478	23.3918	8.02355	13.436	21.5932	9.92423
1.71533	23.1891	8.03981	13.4109	21.6326	9.90568
1.71539	23.3864	8.05608	13.3858	21.6721	9.88713
1.7185	23.3655	8.07234	13.3607	21.7116	9.86858
1.71856	23.241	8.08861	13.3356	21.751	9.85003
1.71861	23.1251	8.10487	13.3105	21.7905	9.83148
1.76117	23.2835	8.12114	13.2853	21.83	9.81293
1.76122	23.2852	8.1374	13.2602	21.8694	9.79438
1.76828	23.0332	8.15367	13.2351	21.9089	9.77583
1.76833	23.0174	8.16993	13.21	21.9484	9.75728
1.77439	23.4338	8.1862	13.1849	21.9878	9.73873
1.77444	23.3523	8.20246	13.1598	22.0273	9.72018
1.77839	23.168	8.21872	13.1347	22.0668	9.70163
1.77844	23.1281	8.23499	13.1095	22.1062	9.68308
1.79189	22.7871	8.25125	13.0844	22.1457	9.66453
1.79239	23.013	8.26752	13.0593	22.1852	9.64598
1.79244	22.9883	8.28378	13.0342	22.2247	9.62743
1.79456	23.0477	8.30005	13.0091	22.2641	9.60888
1.79461	23.1072	8.31631	12.984	22.3036	9.59033
1.79706	22.9388	8.33258	12.9589	22.3431	9.57178
1.79711	23.015	8.34884	12.9337	22.3825	9.55323
1.79767	23.3259	8.36511	12.9086	22.422	9.53468
1.79772	23.2722	8.38137	12.8835	22.4615	9.51613
1.79778	23.4077	8.39764	12.8584	22.5009	9.49758
1.79783	23.2999	8.4139	12.8333	22.5404	9.47903
1.81517	23.0968	8.43017	12.8082	22.5799	9.46048
1.81556	23.262	8.44643	12.7831	22.6193	9.44193
1.82033	22.8954	8.4627	12.7579	22.6588	9.42338
1.82039	22.7813	8.47896	12.7328	22.6983	9.40483
1.82283	22.9946	8.49523	12.7077	22.7377	9.38628
1.83078	23.1928	8.51149	12.6826	22.7772	9.36773
1.85522	23.144	8.52776	12.6575	22.8167	9.34918
1.85528	23.0511	8.54402	12.6324	22.8562	9.33063
1.85983	22.8998	8.56029	12.6073	22.8956	9.31208
1.85989	23.0173	8.57655	12.5821	22.9351	9.29353
1.85994	23.057	8.59282	12.557	22.9746	9.27498
1.86	23.0486	8.60908	12.5319	23.014	9.25643
1.86139	23.0733	8.62535	12.5068	23.0535	9.23788
1.86144	23.2314	8.64161	12.4817	23.093	9.21933
1.865	22.9936	8.65788	12.4566	23.1324	9.20078
1.86556	22.8864	8.67414	12.4315	23.1719	9.18223
1.868	22.8595	8.6904	12.4063	23.2114	9.16368
1.86806	22.93	8.70667	12.3812	23.2508	9.14513
1.87856	23.1239	8.72293	12.3561	23.2903	9.12658
1.87861	23.2154	8.7392	12.331	23.3298	9.10803
1.88039	22.9952	8.75546	12.3059	23.3692	9.08948
1.88044	22.989	8.77173	12.2808	23.4087	9.07093
1.8805	22.9614	8.78799	12.2557	23.4482	9.05238
1.8825	23.0158	8.80426	12.2305	23.4877	9.03383
1.91261	22.8771	8.82052	12.2054	23.5271	9.01528
1.91267	22.885	8.83679	12.1803	23.5666	8.99673
1.91272	22.9394	8.85305	12.1552	23.6061	8.97818
1.91278	22.8616	8.86932	12.1301	23.6455	8.95963
1.94561	22.8575	8.88558	12.105	23.685	8.94108
1.94567	22.8465	8.90185	12.0799	23.7245	8.92253
1.94617	22.904	8.91811	12.0547	23.7639	8.90398
1.94622	22.86	8.93438	12.0296	23.8034	8.88543
1.95306	22.7605	8.95064	12.0045	23.8429	8.86688
1.95394	22.529	8.96691	11.9794	23.8823	8.84833
1.954	22.6342	8.98317	11.9543	23.9218	8.82978
1.96756	22.848	8.99944	11.9292	23.9613	8.81123
1.96761	22.8729	9.0157	11.9041	24.0007	8.79268
1.96789	22.866	9.03197	11.8789	24.0402	8.77413
1.96794	22.7494	9.04823	11.8538	24.0797	8.75558
1.97044	22.7325	9.0645	11.8287	24.1192	8.73703
1.9705	22.7412	9.08076	11.8036	24.1586	8.71848
1.97567	22.8603	9.09703	11.7785	24.1981	8.69993
1.97572	22.9088	9.11329	11.7534	24.2376	8.68138
1.98728	22.9002	9.12956	11.7283	24.277	8.66283
1.98933	22.9031	9.14582	11.7032	24.3165	8.64428
1.99589	22.7967	9.16208	11.678	24.356	8.62573
1.99594	22.794	9.17835	11.6529	24.3954	8.60718
1.996	22.941	9.19461	11.6278	24.4349	8.58863
1.99689	22.5247	9.21088	11.6027	24.4744	8.57008
2.06444	22.5698	9.22714	11.5776	24.5138	8.55153
2.0645	22.7818	9.24341	11.5525	24.5533	8.53298
2.06483	22.5462	9.25967	11.5274	24.5928	8.51443
2.06539	22.739	9.27594	11.5022	24.6323	8.49588
2.10772	22.5113	9.2922	11.4771	24.6717	8.47733
2.10778	22.5417	9.30847	11.452	24.7112	8.45878
2.108	22.5634	9.32473	11.4269	24.7507	8.44023
2.10878	22.5177	9.341	11.4018	24.7901	8.42168
2.13878	22.6246	9.35726	11.3767	24.8296	8.40313
2.13883	22.5012	9.37353	11.3516	24.8691	8.38458
2.16156	22.66	9.38979	11.3264	24.9085	8.36603
2.16161	22.5267	9.40606	11.3013	24.948	8.34748
2.16694	22.4711	9.42232	11.2762	24.9875	8.32893
2.167	22.5565	9.43859	11.2511	25.0269	8.31038
2.17233	22.5403	9.45485	11.226	25.0664	8.29183
2.17239	22.526	9.47112	11.2009	25.1059	8.27328
2.18694	22.4078	9.48738	11.1758	25.1453	8.25473
2.187	22.6085	9.50365	11.1506	25.1848	8.23618
2.18761	22.4843	9.51991	11.1255	25.2243	8.21763
2.19228	22.4498	9.53618	11.1004	25.2638	8.19908
2.21183	22.2976	9.55244	11.0753	25.3032	8.18053
2.21189	22.155	9.56871	11.0502	25.3427	8.16198
2.21206	22.2464	9.58497	11.0251	25.3822	8.14343
2.21211	22.3587	9.60124	11	25.4216	8.12488
2.23717	22.4713	9.6175	10.9748	25.4611	8.10633
2.23722	22.4128	9.63376	10.9497	25.5006	8.08778
2.23883	22.4482	9.65003	10.9246	25.54	8.06923
2.23889	22.6464	9.66629	10.8995	25.5795	8.05068
2.23894	22.4114	9.68256	10.8744	25.619	8.03213
2.239	22.2965	9.69882	10.8493	25.6584	8.01358
2.24511	22.3209	9.71509	10.8242	25.6979	7.99503
2.24517	22.4403	9.73135	10.799	25.7374	7.97648
2.24522	22.4533	9.74762	10.7739	25.7768	7.95793
2.25133	22.447	9.76388	10.7488	25.8163	7.93938
2.25139	22.4084	9.78015	10.7237	25.8558	7.92083
2.25144	22.4095	9.79641	10.6986	25.8953	7.90228
2.25239	22.463	9.81268	10.6735	25.9347	7.88373
2.25244	22.4567	9.82894	10.6484	25.9742	7.86518
2.25272	22.3893	9.84521	10.6232	26.0137	7.84663
2.25278	22.4313	9.86147	10.5981	26.0531	7.82808
2.25283	22.5009	9.87774	10.573	26.0926	7.80953
2.26156	22.3346	9.894	10.5479	26.1321	7.79098
2.26161	22.3173	9.91027	10.5228	26.1715	7.77243
2.2625	22.4405	9.92653	10.4977	26.211	7.75388
2.26256	22.4564	9.9428	10.4726	26.2505	7.73533
2.26928	22.3829	9.95906	10.4474	26.2899	7.71678
2.26933	22.2991	9.97533	10.4223	26.3294	7.69823
2.27144	22.2978	9.99159	10.3972	26.3689	7.67968
2.2715	22.2245	10.0079	10.3721	26.4083	7.66113
2.2765	22.3608	10.0241	10.347	26.4478	7.64258
2.27656	22.1788	10.0404	10.3219	26.4873	7.62403
2.27689	22.1616	10.0567	10.2968	26.5268	7.60548
2.27933	22.2603	10.0729	10.2716	26.5662	7.58693
2.2965	22.2471	10.0892	10.2465	26.6057	7.56838
2.29656	22.1016	10.1054	10.2214	26.6452	7.54983
2.30256	22.5072	10.1217	10.1963	26.6846	7.53128
2.30261	22.4176	10.138	10.1712	26.7241	7.51273
2.31589	22.2807	10.1542	10.1461	26.7636	7.49418
2.31594	22.3547	10.1705	10.121	26.803	7.47563
2.31656	22.3773	10.1868	10.0959	26.8425	7.45708
2.31806	22.2981	10.203	10.0707	26.882	7.43853
2.33972	22.3762	10.2193	10.0456	26.9214	7.41998
2.33978	22.3547	10.2356	10.0205	26.9609	7.40143
2.33983	22.3884	10.2518	9.9954	27.0004	7.38288
2.33989	22.3513	10.2681	9.97028	27.0399	7.36433
2.36267	22.1953	10.2844	9.94517	27.0793	7.34578
2.36272	22.1007	10.3006	9.92005	27.1188	7.32723
2.36356	22.0818	10.3169	9.89494	27.1583	7.30868
2.36822	22.0699	10.3332	9.86982	27.1977	7.29013
2.378	21.9069	10.3494	9.84471	27.2372	7.27158
2.37806	21.9889	10.3657	9.8196	27.2767	7.25303
2.37844	21.9409	10.3819	9.79448	27.3161	7.23448
2.37906	21.9842	10.3982	9.76937	27.3556	7.21593
2.413	21.8522	10.4145	9.74425	27.3951	7.19738
2.41306	21.9615	10.4307	9.71914	27.4345	7.17883
2.41317	21.946	10.447	9.69403	27.474	7.16028
2.41328	21.8669	10.4633	9.66891	27.5135	7.14173
2.41378	22.2201	10.4795	9.6438	27.5529	7.12318
2.41439	22.1613	10.4958	9.61868	27.5924	7.10463
2.41444	22.1608	10.5121	9.59357	27.6319	7.08608
2.4215	21.8715	10.5283	9.56846	27.6714	7.06753
2.42156	21.9357	10.5446	9.54334	27.7108	7.04898
2.42956	21.9558	10.5609	9.51823	27.7503	7.03043
2.42961	22.0054	10.5771	9.49311	27.7898	7.01188
2.44933	21.996	10.5934	9.468	27.8292	6.99333
2.44939	22.0521	10.6097	9.44289	27.8687	6.97478
2.451	22.144	10.6259	9.41777	27.9082	6.95623
2.45106	22.2914	10.6422	9.39266	27.9476	6.93768
2.45161	22.0907	10.6584	9.36754	27.9871	6.91913
2.45283	22.094	10.6747	9.34243	28.0266	6.90058
2.45722	21.8453	10.691	9.31732	28.066	6.88203
2.45728	21.9801	10.7072	9.2922	28.1055	6.86348
2.45989	22.1295	10.7235	9.26709	28.145	6.84493
2.46294	22.1118	10.7398	9.24197	28.1844	6.82638
2.51639	21.8688	10.756	9.21686	28.2239	6.80783
2.51644	21.6936	10.7723	9.19175	28.2634	6.78928
2.51728	21.8925	10.7886	9.16663	28.3029	6.77073
2.51733	21.9274	10.8048	9.14152	28.3423	6.75218
2.51783	21.9099	10.8211	9.1164	28.3818	6.73363
2.51789	21.9552	10.8374	9.09129	28.4213	6.71508
2.51844	21.8457	10.8536	9.06618	28.4607	6.69653
2.5185	21.87	10.8699	9.04106	28.5002	6.67798
2.52117	21.9908	10.8862	9.01595	28.5397	6.65943
2.52122	21.9724	10.9024	8.99083	28.5791	6.64088
2.52139	21.9498	10.9187	8.96572	28.6186	6.62233
2.52211	21.8973	10.935	8.9406	28.6581	6.60378
2.53828	22.0547	10.9512	8.91549	28.6975	6.58523
2.53833	21.9713	10.9675	8.89038	28.737	6.56668
2.53867	22.0389	10.9837	8.86526	28.7765	6.54813
2.53872	21.9531	11	8.84015	28.8159	6.52958
2.53956	21.9261	11.0163	8.81503	28.8554	6.51103
2.53961	21.8349	11.0325	8.78992	28.8949	6.49248
2.54017	21.8974	11.0488	8.76481	28.9344	6.47393
2.54217	21.9438	11.0651	8.73969	28.9738	6.45538
2.54967	21.8048	11.0813	8.71458	29.0133	6.43683
2.55144	21.9049	11.0976	8.68946	29.0528	6.41828
2.5515	21.849	11.1139	8.66435	29.0922	6.39973
2.57706	21.8518	11.1301	8.63924	29.1317	6.38118
2.57711	22.0343	11.1464	8.61412	29.1712	6.36263
2.5775	21.9652	11.1627	8.58901	29.2106	6.34409
2.57756	21.8601	11.1789	8.56389	29.2501	6.32554
2.59622	21.8409	11.1952	8.53878	29.2896	6.30699
2.59628	21.8206	11.2115	8.51367	29.329	6.28844
2.60211	21.8232	11.2277	8.48855	29.3685	6.26989
2.60467	21.7865	11.244	8.46344	29.408	6.25134
2.61722	21.736	11.2602	8.43832	29.4474	6.23279
2.61728	21.7485	11.2765	8.41321	29.4869	6.21424
2.61789	21.8426	11.2928	8.3881	29.5264	6.19569
2.62011	21.8581	11.309	8.36298	29.5659	6.17714
2.62372	21.6363	11.3253	8.33787	29.6053	6.15859
2.62378	21.7345	11.3416	8.31275	29.6448	6.14004
2.62394	21.765	11.3578	8.28764	29.6843	6.12149
2.62611	21.687	11.3741	8.26253	29.7237	6.10294
2.62944	21.582	11.3904	8.23741	29.7632	6.08439
2.6295	21.4105	11.4066	8.2123	29.8027	6.06584
2.63122	21.6986	11.4229	8.18718	29.8421	6.04729
2.63128	21.7323	11.4392	8.16207	29.8816	6.02874
2.63133	21.6917	11.4554	8.13695	29.9211	6.01019
2.63256	21.8916	11.4717	8.11184	29.9605	5.99164
2.63589	21.7437	11.488	8.08673	30	5.97309
2.63594	21.6281	11.5042	8.06161	30.0395	5.95454
2.63656	21.8595	11.5205	8.0365	30.079	5.93599
2.63661	21.7347	11.5367	8.01138	30.1184	5.91744
2.63744	21.7758	11.553	7.98627	30.1579	5.89889
2.6375	21.7926	11.5693	7.96116	30.1974	5.88034
2.63806	21.8339	11.5855	7.93604	30.2368	5.86179
2.63811	21.8594	11.6018	7.91093	30.2763	5.84324
2.63933	21.9452	11.6181	7.88581	30.3158	5.82469
2.63939	21.99	11.6343	7.8607	30.3552	5.80614
2.63967	21.8704	11.6506	7.83559	30.3947	5.78759
2.64478	21.8516	11.6669	7.81047	30.4342	5.76904
2.64983	21.8924	11.6831	7.78536	30.4736	5.75049
2.64989	21.8479	11.6994	7.76024	30.5131	5.73194
2.65361	21.6848	11.7157	7.73513	30.5526	5.71339
2.65367	21.6986	11.7319	7.71002	30.592	5.69484
2.65378	21.6367	11.7482	7.6849	30.6315	5.67629
2.65383	21.7271	11.7645	7.65979	30.671	5.65774
2.65828	21.6637	11.7807	7.63467	30.7105	5.63919
2.66039	21.6707	11.797	7.60956	30.7499	5.62064
2.66072	21.585	11.8133	7.58445	30.7894	5.60209
2.66078	21.6256	11.8295	7.55933	30.8289	5.58354
2.67122	21.6545	11.8458	7.53422	30.8683	5.56499
2.67233	21.7994	11.862	7.5091	30.9078	5.54644
2.67239	21.7501	11.8783	7.48399	30.9473	5.52789
2.67261	21.8267	11.8946	7.45888	30.9867	5.50934
2.67267	21.7152	11.9108	7.43376	31.0262	5.49079
2.68328	21.7151	11.9271	7.40865	31.0657	5.47224
2.68333	21.56	11.9434	7.38353	31.1051	5.45369
2.6835	21.6138	11.9596	7.35842	31.1446	5.43514
2.68356	21.624	11.9759	7.33331	31.1841	5.41659
2.68867	21.5657	11.9922	7.30819	31.2235	5.39804
2.68906	21.683	12.0084	7.28308	31.263	5.37949
2.69078	21.6834	12.0247	7.25796	31.3025	5.36094
2.69083	21.8349	12.041	7.23285	31.342	5.34239
2.69333	21.6045	12.0572	7.20773	31.3814	5.32384
2.69339	21.6626	12.0735	7.18262	31.4209	5.30529
2.694	21.5912	12.0898	7.15751	31.4604	5.28674
2.70056	21.729	12.106	7.13239	31.4998	5.26819
2.71939	21.5004	12.1223	7.10728	31.5393	5.24964
2.71978	21.7056	12.1385	7.08216	31.5788	5.23109
2.71983	21.5344	12.1548	7.05705	31.6182	5.21254
2.73994	21.4057	12.1711	7.03194	31.6577	5.19399
2.74	21.4605	12.1873	7.00682	31.6972	5.17544
2.74267	21.4664	12.2036	6.98171	31.7366	5.15689
2.74272	21.4781	12.2199	6.95659	31.7761	5.13834
2.74306	21.5493	12.2361	6.93148	31.8156	5.11979
2.74311	21.4932	12.2524	6.90637	31.855	5.10124
2.74372	21.5178	12.2687	6.88125	31.8945	5.08269
2.75083	21.5403	12.2849	6.85614	31.934	5.06414
2.75089	21.3846	12.3012	6.83102	31.9735	5.04559
2.7515	21.513	12.3175	6.80591	32.0129	5.02704
2.75156	21.3411	12.3337	6.7808	32.0524	5.00849
2.75411	21.6981	12.35	6.75568	32.0919	4.98994
2.75417	21.6484	12.3663	6.73057	32.1313	4.97139
2.75506	21.6083	12.3825	6.70545	32.1708	4.95284
2.75511	21.5734	12.3988	6.68034	32.2103	4.93429
2.7555	21.66	12.4151	6.65523	32.2497	4.91574
2.75556	21.6522	12.4313	6.63011	32.2892	4.89719
2.7565	21.4142	12.4476	6.605	32.3287	4.87864
2.75656	21.535	12.4638	6.57988	32.3681	4.86009
2.75706	21.4388	12.4801	6.55477	32.4076	4.84154
2.75711	21.4909	12.4964	6.52966	32.4471	4.82299
2.75806	21.4149	12.5126	6.50454	32.4865	4.80444
2.75811	21.5413	12.5289	6.47943	32.526	4.78589
2.75861	21.5072	12.5452	6.45431	32.5655	4.76734
2.75867	21.4551	12.5614	6.4292	32.605	4.74879
2.759	21.4545	12.5777	6.40408	32.6444	4.73024
2.75906	21.5043	12.594	6.37897	32.6839	4.71169
2.76483	21.1955	12.6102	6.35386	32.7234	4.69314
2.76489	21.2198	12.6265	6.32874	32.7628	4.67459
2.767	21.5505	12.6428	6.30363	32.8023	4.65604
2.76706	21.3918	12.659	6.27851	32.8418	4.63749
2.76711	21.426	12.6753	6.2534	32.8812	4.61894
2.76717	21.5571	12.6916	6.22829	32.9207	4.60039
2.77144	21.8307	12.7078	6.20317	32.9602	4.58184
2.77206	21.5002	12.7241	6.17806	32.9996	4.56329
2.77411	21.6821	12.7403	6.15294	33.0391	4.54474
2.77417	21.6801	12.7566	6.12783	33.0786	4.52619
2.77439	21.5535	12.7729	6.10272	33.1181	4.50764
2.77839	21.5646	12.7891	6.0776	33.1575	4.48909
2.78344	21.746	12.8054	6.05249	33.197	4.47054
2.7835	21.5997	12.8217	6.02737	33.2365	4.45199
2.79256	21.2811	12.8379	6.00226	33.2759	4.43344
2.79406	21.5708	12.8542	5.97715	33.3154	4.41489
2.799	21.4908	12.8705	5.95203	33.3549	4.39634
2.79906	21.4178	12.8867	5.92692	33.3943	4.37779
2.81056	21.3242	12.903	5.9018	33.4338	4.35924
2.81294	21.3206	12.9193	5.87669	33.4733	4.34069
2.813	21.3607	12.9355	5.85158	33.5127	4.32214
2.81361	21.5869	12.9518	5.82646	33.5522	4.30359
2.81367	21.4628	12.9681	5.80135	33.5917	4.28504
2.83728	21.2608	12.9843	5.77623	33.6311	4.26649
2.83733	21.4682	13.0006	5.75112	33.6706	4.24794
2.83789	21.4955	13.0168	5.72601	33.7101	4.22939
2.84328	21.3386	13.0331	5.70089	33.7496	4.21084
2.90167	21.3952	13.0494	5.67578	33.789	4.19229
2.90506	21.2316	13.0656	5.65066	33.8285	4.17374
2.90511	21.2074	13.0819	5.62555	33.868	4.15519
2.90617	21.2209	13.0982	5.60043	33.9074	4.13664
2.90622	21.2469	13.1144	5.57532	33.9469	4.11809
2.90639	21.2387	13.1307	5.55021	33.9864	4.09954
2.90683	21.3343	13.147	5.52509	34.0258	4.08099
2.91861	21.3343	13.1632	5.49998	34.0653	4.06244
2.91867	21.4001	13.1795	5.47486	34.1048	4.04389
2.91994	21.1193	13.1958	5.44975	34.1442	4.02534
2.92133	21.2538	13.212	5.42464	34.1837	4.00679
2.92794	21.3187	13.2283	5.39952	34.2232	3.98824
2.928	21.2631	13.2446	5.37441	34.2626	3.96969
2.92806	21.2239	13.2608	5.34929	34.3021	3.95114
2.97739	21.1382	13.2771	5.32418	34.3416	3.93259
2.97744	21.1185	13.2934	5.29907	34.3811	3.91404
2.97756	21.225	13.3096	5.27395	34.4205	3.89549
2.97761	21.14	13.3259	5.24884	34.46	3.87694
3.03978	21.0658	13.3421	5.22372	34.4995	3.85839
3.03983	21.0324	13.3584	5.19861	34.5389	3.83984
3.04039	21.0035	13.3747	5.1735	34.5784	3.82129
3.04044	21.1159	13.3909	5.14838	34.6179	3.80274
3.04189	21.0015	13.4072	5.12327	34.6573	3.78419
3.04194	20.9526	13.4235	5.09815	34.6968	3.76564
3.04383	20.944	13.4397	5.07304	34.7363	3.74709
3.04428	20.9815	13.456	5.04793	34.7757	3.72854
3.05067	21.1718	13.4723	5.02281	34.8152	3.70999
3.05072	21.1436	13.4885	4.9977	34.8547	3.69144
3.05083	20.9488	13.5048	4.97258	34.8941	3.67289
3.05089	20.994	13.5211	4.94747	34.9336	3.65434
3.06422	21.1032	13.5373	4.92236	34.9731	3.63579
3.06428	21.0958	13.5536	4.89724	35.0126	3.61724
3.06461	21.0709	13.5699	4.87213	35.052	3.59869
3.06467	20.9239	13.5861	4.84701	35.0915	3.58014
3.099	21.0117	13.6024	4.8219	35.131	3.56159
3.09906	21.0509	13.6186	4.79679	35.1704	3.54304
3.09944	21.0169	13.6349	4.77167	35.2099	3.52449
3.0995	21.041	13.6512	4.74656	35.2494	3.50594
3.10861	20.8019	13.6674	4.72144	35.2888	3.48739
3.10867	20.7232	13.6837	4.69633	35.3283	3.46884
3.10883	20.9058	13.7	4.67121	35.3678	3.45029
3.11072	20.8986	13.7162	4.6461	35.4072	3.43174
3.12433	21.0675	13.7325	4.62099	35.4467	3.41319
3.12522	21.0877	13.7488	4.59587	35.4862	3.39464
3.12528	21.1258	13.765	4.57076	35.5256	3.37609
3.12539	21.1809	13.7813	4.54564	35.5651	3.35754
3.12544		13.7976	4.52053	35.6046	3.33899
3.1255	16.7504	13.8138	4.49542	35.6441	3.32044
3.12556	18.9512	13.8301	4.4703	35.6835	3.30189
3.12739	19.2631	13.8464	4.44519	35.723	3.28334
3.12744	19.2416	13.8626	4.42007	35.7625	3.26479
3.1275	19.3397	13.8789	4.39496	35.8019	3.24624
3.12756	19.0976	13.8951	4.36985	35.8414	3.22769
3.12933	19.0594	13.9114	4.34473	35.8809	3.20914
3.12939	19.0204	13.9277	4.31962	35.9203	3.19059
3.13294	19.043	13.9439	4.2945	35.9598	3.17204
3.133	19.0273	13.9602	4.26939	35.9993	3.15349
3.13511	19.141	13.9765	4.24428	36.0387	3.13494
3.13517	19.0165	13.9927	4.21916	36.0782	3.11639
3.14561	19.205	14.009	4.19405	36.1177	3.09784
3.14567	19.1774	14.0253	4.16893	36.1572	3.07929
3.14817	19.2223	14.0415	4.14382	36.1966	3.06074
3.14822	20.9505	14.0578	4.11871	36.2361	3.04219
3.1485	20.8507	14.0741	4.09359	36.2756	3.02364
3.14856	20.8162	14.0903	4.06848	36.315	3.00509
3.15467	20.8645	14.1066	4.04336	36.3545	2.98654
3.15472	20.9291	14.1229	4.01825	36.394	2.96799
3.15478	20.8513	14.1391	3.99314	36.4334	2.94944
3.15483	20.7423	14.1554	3.96802	36.4729	2.93089
3.17133	20.9211	14.1717	3.94291	36.5124	2.91234
3.17139	20.901	14.1879	3.91779	36.5518	2.89379
3.17411	21.006	14.2042	3.89268	36.5913	2.87524
3.17417	20.7526	14.2204	3.86756	36.6308	2.85669
3.17439	20.7879	14.2367	3.84245	36.6702	2.83814
3.17783	20.8019	14.253	3.81734	36.7097	2.81959
3.178	20.9366	14.2692	3.79222	36.7492	2.80104
3.17806	20.9851	14.2855	3.76711	36.7887	2.78249
3.19144	20.7636	14.3018	3.74199	36.8281	2.76394
3.1915	21.0424	14.318	3.71688	36.8676	2.74539
3.19667	20.8195	14.3343	3.69177	36.9071	2.72684
3.19672	20.7208	14.3506	3.66665	36.9465	2.70829
3.21372	18.9843	14.3668	3.64154	36.986	2.68974
3.21378	18.3953	14.3831	3.61642	37.0255	2.67119
3.22372	18.7709	14.3994	3.59131	37.0649	2.65264
3.22378	18.7382	14.4156	3.5662	37.1044	2.63409
3.22383	18.8249	14.4319	3.54108	37.1439	2.61554
3.22478	18.7253	14.4482	3.51597	37.1833	2.59699
3.23217	18.4427	14.4644	3.49085	37.2228	2.57844
3.23222	18.6675	14.4807	3.46574	37.2623	2.55989
3.23239	18.6536	14.4969	3.44063	37.3017	2.54134
3.233	18.727	14.5132	3.41551	37.3412	2.52279
3.23339	18.5498	14.5295	3.3904	37.3807	2.50424
3.23344	18.5995	14.5457	3.36528	37.4202	2.48569
3.23706	18.596	14.562	3.34017	37.4596	2.46714
3.23711	18.6261	14.5783	3.31506	37.4991	2.44859
3.23744	18.6369	14.5945	3.28994	37.5386	2.43004
3.23806	18.7302	14.6108	3.26483	37.578	2.41149
3.27589	18.7052	14.6271	3.23971	37.6175	2.39294
3.27594	18.7709	14.6433	3.2146	37.657	2.37439
3.27961	18.7361	14.6596	3.18949	37.6964	2.35584
3.28006	18.8682	14.6759	3.16437	37.7359	2.33729
3.28217	18.8381	14.6921	3.13926	37.7754	2.31874
3.28222	18.844	14.7084	3.11414	37.8148	2.30019
3.28278	18.6862	14.7247	3.08903	37.8543	2.28164
3.29211	18.6604	14.7409	3.06392	37.8938	2.26309
3.293	18.7073	14.7572	3.0388	37.9332	2.24454
3.29306	18.6919	14.7735	3.01369	37.9727	2.22599
3.294	18.7522	14.7897	2.98857	38.0122	2.20744
3.29406	18.7505	14.806	2.96346	38.0517	2.18889
3.35667	18.8618	14.8222	2.93834	38.0911	2.17034
3.35672	18.8144	14.8385	2.91323	38.1306	2.15179
3.35733	18.7382	14.8548	2.88812	38.1701	2.13324
3.35739	18.8162	14.871	2.863	38.2095	2.1147
3.35744	18.8283	14.8873	2.83789	38.249	2.09615
3.36256	18.6148	14.9036	2.81277	38.2885	2.0776
3.36289	18.5969	14.9198	2.78766	38.3279	2.05905
3.36294	18.5585	14.9361	2.76255	38.3674	2.0405
3.364	18.5671	14.9524	2.73743	38.4069	2.02195
3.36406	18.6038	14.9686	2.71232	38.4463	2.0034
3.36411	18.6158	14.9849	2.6872	38.4858	1.98485
3.36439	18.4623	15.0012	2.66209	38.5253	1.9663
3.38228	18.6346	15.0174	2.63698	38.5648	1.94775
3.38233	18.4908	15.0337	2.61186	38.6042	1.9292
3.3825	18.5478	15.05	2.58675	38.6437	1.91065
3.38256	18.6532	15.0662	2.56163	38.6832	1.8921
3.40117	18.604	15.0825	2.53652	38.7226	1.87355
3.40122	18.4969	15.0987	2.51141	38.7621	1.855
3.40172	18.6926	15.115	2.48629	38.8016	1.83645
3.40178	18.4953	15.1313	2.46118	38.841	1.8179
3.41828	18.6438	15.1475	2.43606	38.8805	1.79935
3.41833	18.6634	15.1638	2.41095	38.92	1.7808
3.41867	18.641	15.1801	2.38584	38.9594	1.76225
3.41872	18.5925	15.1963	2.36072	38.9989	1.7437
3.45933	18.6059	15.2126	2.33561	39.0384	1.72515
3.45939	18.6318	15.2289	2.31049	39.0778	1.7066
3.46761	18.4991	15.2451	2.28538	39.1173	1.68805
3.46767	18.5765	15.2614	2.26027	39.1568	1.6695
3.47178	18.5248	15.2777	2.23515	39.1963	1.65095
3.47183	18.4743	15.2939	2.21004	39.2357	1.6324
3.47233	18.5114	15.3102	2.18492	39.2752	1.61385
3.47289	18.4728	15.3265	2.15981	39.3147	1.5953
3.48717	18.5123	15.3427	2.13469	39.3541	1.57675
3.48722	18.5768	15.359	2.10958	39.3936	1.5582
3.48994	18.4633	15.3752	2.08447	39.4331	1.53965
3.49	18.5152	15.3915	2.05935	39.4725	1.5211
3.49006	18.6658	15.4078	2.03424	39.512	1.50255
3.49028	18.6089	15.424	2.00912	39.5515	1.484
3.52	18.3854	15.4403	1.98401	39.5909	1.46545
3.52222	18.4526	15.4566	1.9589	39.6304	1.4469
3.52483	18.3857	15.4728	1.93378	39.6699	1.42835
3.52489	18.4195	15.4891	1.90867	39.7093	1.4098
3.527	18.4387	15.5054	1.88355	39.7488	1.39125
3.53789	18.5475	15.5216	1.85844	39.7883	1.3727
3.5695	18.3781	15.5379	1.83333	39.8278	1.35415
3.56956	18.5835	15.5542	1.80821	39.8672	1.3356
3.57011	18.6528	15.5704	1.7831	39.9067	1.31705
3.57017	18.7487	15.5867	1.75798	39.9462	1.2985
3.64561	18.5232	15.603	1.73287	39.9856	1.27995
3.64567	18.587	15.6192	1.70776	40.0251	1.2614
3.64778	18.6132	15.6355	1.68264	40.0646	1.24285
3.64783	18.5199	15.6518	1.65753	40.104	1.2243
3.65339	18.5304	15.668	1.63241	40.1435	1.20575
3.65344	18.586	15.6843	1.6073	40.183	1.1872
3.65556	18.5679	15.7005	1.58219	40.2224	1.16865
3.65561	18.3865	15.7168	1.55707	40.2619	1.1501
3.68828	18.6564	15.7331	1.53196	40.3014	1.13155
3.68833	18.7084	15.7493	1.50684	40.3408	1.113
3.69322	18.3919	15.7656	1.48173	40.3803	1.09445
3.69328	18.4088	15.7819	1.45662	40.4198	1.0759
3.69378	18.5038	15.7981	1.4315	40.4593	1.05735
3.69383	18.4461	15.8144	1.40639	40.4987	1.0388
3.70578	18.6064	15.8307	1.38127	40.5382	1.02025
3.70583	18.5193	15.8469	1.35616	40.5777	1.0017
3.70617	18.5647	15.8632	1.33105	40.6171	0.983148
3.70622	18.4806	15.8795	1.30593	40.6566	0.964598
3.70872	18.3339	15.8957	1.28082	40.6961	0.946048
3.70878	18.4306	15.912	1.2557	40.7355	0.927498
3.71311	18.703	15.9283	1.23059	40.775	0.908948
3.71317	18.6249	15.9445	1.20547	40.8145	0.890398
3.71328	18.7501	15.9608	1.18036	40.8539	0.871848
3.71344	18.6503	15.977	1.15525	40.8934	0.853298
3.71394	18.6713	15.9933	1.13013	40.9329	0.834748
3.714	18.6808	16.0096	1.10502	40.9723	0.816198
3.71578	18.6002	16.0258	1.0799	41.0118	0.797648
3.71672	18.5842	16.0421	1.05479	41.0513	0.779098
3.74344	18.5692	16.0584	1.02968	41.0908	0.760548
3.7435	18.534	16.0746	1.00456	41.1302	0.741998
3.74394	18.4866	16.0909	0.979448	41.1697	0.723448
3.744	18.4116	16.1072	0.954334	41.2092	0.704898
3.74811	18.5845	16.1234	0.92922	41.2486	0.686348
3.74817	18.5785	16.1397	0.904106	41.2881	0.667798
3.75344	18.4366	16.156	0.878992	41.3276	0.649248
3.75817	18.5517	16.1722	0.853878	41.367	0.630699
3.75822	18.3942	16.1885	0.828764	41.4065	0.612149
3.75844	18.5567	16.2048	0.80365	41.446	0.593599
3.7585	18.5219	16.221	0.778536	41.4854	0.575049
3.76089	18.5188	16.2373	0.753422	41.5249	0.556499
3.76094	18.3228	16.2535	0.728308	41.5644	0.537949
3.761	18.4449	16.2698	0.703194	41.6039	0.519399
3.76122	18.3954	16.2861	0.67808	41.6433	0.500849
3.7665	18.4615	16.3023	0.652966	41.6828	0.482299
3.76656	18.535	16.3186	0.627851	41.7223	0.463749
3.76678	18.6035	16.3349	0.602737	41.7617	0.445199
3.76683	18.5179	16.3511	0.577623	41.8012	0.426649
3.83044	18.3275	16.3674	0.552509	41.8407	0.408099
3.8305	18.3306	16.3837	0.527395	41.8801	0.389549
3.83889	18.4275	16.3999	0.502281	41.9196	0.370999
3.83894	18.5269	16.4162	0.477167	41.9591	0.352449
3.86339	18.5933	16.4325	0.452053	41.9985	0.333899
3.86344	18.4659	16.4487	0.426939	42.038	0.315349
3.86528	18.441	16.465	0.401825	42.0775	0.296799
3.86533	18.3836	16.4813	0.376711	42.1169	0.278249
3.8865	18.439	16.4975	0.351597	42.1564	0.259699
3.88656	18.3617	16.5138	0.326483	42.1959	0.241149
3.88794	18.4418	16.5301	0.301369	42.2354	0.222599
3.89378	18.4222	16.5463	0.276255	42.2748	0.20405
3.89572	18.3135	16.5626	0.251141	42.3143	0.1855
3.89578	18.3492	16.5788	0.226027	42.3538	0.16695
3.91656	18.3603	16.5951	0.200912	42.3932	0.1484
3.91661	18.1613	16.6114	0.175798	42.4327	0.12985
3.91972	18.5073	16.6276	0.150684	42.4722	0.1113
3.91978	18.4995	16.6439	0.12557	42.5116	0.0927498
3.93406	18.196	16.6602	0.100456	42.5511	0.0741998
3.93456	18.3459	16.6764	0.0753422	42.5906	0.0556499
3.93461	18.2464	16.6927	0.0502281	42.63	0.0370999
3.93711	18.3432	16.709	0.0251141	42.6695	0.01855
3.93717	18.3975	16.7252	0	42.709	0
3.94717	18.3601
3.94722	18.3245
3.94761	18.2743
3.94772	18.3299
3.94778	18.4116
3.94783	18.3835
3.94794	18.2511
3.95067	18.5047
3.95072	18.4416
3.95078	18.3499
3.95161	18.4621
3.95167	18.4168
3.95228	18.4098
3.95233	18.3973
3.96172	18.2358
3.96178	18.173
3.96183	18.2105
3.96194	18.1443
4.02933	18.1447
4.02994	18.2861
4.03	18.2389
4.03706	18.2416
4.03711	18.1836
4.03772	18.2638
4.04894	18.3136
4.14644	18.2671
4.1465	18.1444
4.14661	18.2102
4.14739	18.2701
4.18928	18.0113
4.18933	18.1012
4.19033	18.1172
4.19306	18.2586
4.22811	18.2068
4.22817	18.2117
4.22867	18.1307
4.22917	18.1781
4.23283	18.2548
4.23289	18.2021
4.23322	18.1115
4.234	18.1046
4.23611	18.0933
4.23617	18.0398
4.23689	18.1449
4.23728	18.153
4.28539	18.2683
4.28544	18.3352
4.28561	18.1489
4.28567	18.218
4.29178	18.1354
4.29183	18.0285
4.30894	18.2618
4.31394	18.16
4.31767	18.0734
4.31772	18.2491
4.32289	18.0001
4.32294	17.9923
4.32567	18.0956
4.32706	17.8515
4.34311	18.0226
4.34472	18.1367
4.35306	18.4017
4.35311	18.3477
4.37261	18.2203
4.37267	18.328
4.37367	18.1947
4.37372	18.2158
4.37417	18.1258
4.37422	18.0359
4.38761	18.2432
4.38767	18.2178
4.39367	18.2879
4.39372	18.2147
4.39378	18.2033
4.39383	18.2208
4.39456	18.2155
4.39461	18.1725
4.39494	18.3097
4.39539	18.2318
4.40989	18.2365
4.40994	18.1536
4.41011	18.3101
4.41017	18.1483
4.4385	18.2519
4.43856	18.1644
4.44111	18.2001
4.44117	18.1822
4.44189	18.2099
4.44356	18.1023
4.47511	18.1322
4.47517	18.2113
4.47522	18.0059
4.47528	18.0881
4.5	18.2003
4.50006	18.1443
4.50061	18.1828
4.50067	18.2143
4.50156	18.0963
4.50622	18.0933
4.55033	18.0961
4.55039	18.0128
4.55144	18.0632
4.5515	18.0854
4.55228	17.9833
4.55233	18.0964
4.559	18.0442
4.55906	17.9288
4.57367	17.8308
4.57372	17.9287
4.57528	17.8802
4.57533	17.9386
4.57672	17.9469
4.57678	17.955
4.57689	18.0336
4.58094	17.9813
4.58811	18.0845
4.5885	18.039
4.58933	18.1054
4.59539	17.9241
4.59544	17.9686
4.6025	18.0402
4.60256	17.8936
4.60628	17.9931
4.60633	17.9955
4.60717	17.9914
4.60722	18.0363
4.61583	17.9384
4.6175	18.0695
4.61961	18.0113
4.61967	17.9371
4.62022	17.9851
4.62028	17.8517
4.64667	17.9406
4.64672	17.8609
4.64678	17.7731
4.647	17.971
4.64706	17.8005
4.65378	17.8263
4.65383	17.9174
4.65944	17.807
4.6595	17.983
4.66	17.828
4.66006	17.8502
4.67189	17.8902
4.67194	17.845
4.67239	17.8329
4.67244	17.7447
4.69017	17.8909
4.69056	17.8237
4.69111	17.8691
4.69417	17.8605
4.72833	17.9178
4.72839	17.938
4.72933	17.8855
4.72939	17.9905
4.73061	17.8931
4.73067	17.9992
4.73078	17.875
4.7325	17.9385
4.73611	17.841
4.73617	17.8277
4.78178	17.8354
4.78183	17.8986
4.79083	17.6719
4.79089	17.6761
4.79094	17.8703
4.79161	17.8582
4.81778	17.82
4.82061	17.8046
4.821	17.7726
4.82106	17.79
4.82156	17.8782
4.82161	17.795
4.82411	17.6655
4.82417	17.8191
4.82622	17.7346
4.82628	17.7366
4.84394	17.7529
4.844	17.8592
4.84406	17.7848
4.86617	17.8649
4.86622	17.8743
4.86661	17.8342
4.86667	17.9256
4.86883	17.8742
4.86961	17.8146
4.87444	17.8838
4.8745	17.8183
4.88156	17.5329
4.88172	17.7678
4.88239	17.5458
4.88244	17.7183
4.88433	17.6551
4.88439	17.6716
4.88522	17.7591
4.88528	17.7524
4.88589	17.8194
4.88594	17.766
4.88678	17.8518
4.88683	17.7429
4.91894	17.6017
4.919	17.7248
4.91939	17.709
4.91944	17.7427
4.92039	17.728
4.92044	17.7074
4.97289	17.5752
4.97294	17.649
4.973	17.6721
4.97306	17.7258
4.97444	17.7343
4.97844	17.6005
4.9785	17.6148
4.97944	17.6581
4.9795	17.667
5.0095	17.7191
5.00956	17.623
5.01017	17.5995
5.01022	17.5661
5.01028	17.6681
5.01033	17.6015
5.03167	17.7313
5.03233	17.7077
5.03278	17.6816
5.03283	17.6257
5.03289	17.5651
5.0335	17.5031
5.04444	17.7026
5.04561	17.6751
5.05244	17.6325
5.0525	17.6612
5.05456	17.6992
5.05461	17.6622
5.05556	17.5935
5.05561	17.6496
5.05656	17.5543
5.05661	17.6015
5.05739	17.5407
5.05744	17.5817
5.06078	17.4486
5.06083	17.5331
5.06139	17.5377
5.06144	17.5361
5.06489	17.6107
5.06494	17.762
5.06533	17.6029
5.0655	17.6455
5.067	17.7122
5.06706	17.582
5.06711	17.7083
5.06761	17.746
5.06856	17.6426
5.06861	17.5722
5.06967	17.5638
5.06972	17.7205
5.07017	17.6581
5.07022	17.6269
5.07139	17.563
5.07383	17.8659
5.07633	17.7904
5.08094	17.4308
5.08972	17.5781
5.08978	17.6039
5.09106	17.6846
5.09111	17.5292
5.09128	17.5313
5.09133	17.5924
5.09139	17.5221
5.09344	17.5158
5.11111	17.6312
5.11117	17.6118
5.11822	17.6819
5.11828	17.5836
5.12083	17.5046
5.12089	17.5797
5.13378	17.4884
5.13383	17.5023
5.13444	17.4666
5.13483	17.5894
5.13689	17.7405
5.13694	17.7047
5.13733	17.7576
5.13844	17.613
5.1385	17.5606
5.13867	17.5289
5.13944	17.3178
5.196	17.5728
5.2015	17.5829
5.20589	17.4652
5.20594	17.4897
5.213	17.4697
5.21306	17.542
5.23072	17.6014
5.23078	17.5883
5.23161	17.5548
5.23167	17.4798
5.23267	17.5424
5.23272	17.5168
5.25183	17.4194
5.25189	17.3778
5.25628	17.5053
5.25633	17.4171
5.2565	17.5466
5.25656	17.4283
5.2575	17.4902
5.25756	17.5234
5.26144	17.4175
5.2615	17.48
5.26633	17.6197
5.26689	17.5182
5.26739	17.6246
5.26744	17.5993
5.268	17.6608
5.26806	17.5234
5.269	17.578
5.26944	17.533
5.2695	17.3466
5.26967	17.5087
5.26972	17.4932
5.26994	17.5234
5.27	17.4482
5.28139	17.4894
5.28144	17.5145
5.28356	17.4775
5.28361	17.5191
5.29844	17.5007
5.2985	17.6155
5.2995	17.5052
5.29989	17.5704
5.32172	17.5594
5.32178	17.5253
5.32272	17.4646
5.32278	17.6152
5.32328	17.5291
5.32333	17.5017
5.32383	17.5741
5.32389	17.5275
5.3295	17.6554
5.32956	17.6306
5.33017	17.6893
5.33022	17.5906
5.33333	17.4676
5.33339	17.5536
5.34017	17.4613
5.34022	17.4575
5.34194	17.4925
5.342	17.4948
5.34294	17.3458
5.343	17.4406
5.3435	17.4703
5.34356	17.5
5.35189	17.3885
5.35194	17.5516
5.37144	17.4331
5.3715	17.4976
5.38172	17.3806
5.38178	17.4422
5.383	17.3804
5.38661	17.4578
5.39183	17.4236
5.39189	17.5941
5.39228	17.3405
5.39233	17.4831
5.43267	17.6003
5.43272	17.4885
5.43828	17.5941
5.44289	17.3836
5.49339	17.3951
5.49444	17.3636
5.49689	17.4169
5.49694	17.4612
5.49728	17.4271
5.49733	17.536
5.49878	17.4707
5.49883	17.3863
5.49889	17.3308
5.50572	17.322
5.50817	17.4183
5.50822	17.3369
5.50922	17.3477
5.50928	17.2805
5.51133	17.2741
5.51139	17.3147
5.5115	17.2031
5.5135	17.2711
5.51656	17.2529
5.51661	17.2309
5.52056	17.4152
5.52061	17.4081
5.55072	17.2513
5.55078	17.3766
5.55089	17.3388
5.55328	17.3153
5.55422	17.3842
5.55428	17.4088
5.55783	17.349
5.55789	17.412
5.5585	17.3359
5.55856	17.4082
5.55861	17.42
5.56	17.3992
5.56322	17.3944
5.56328	17.3112
5.59589	17.3115
5.59594	17.21
5.5965	17.3714
5.59656	17.3869
5.59672	17.4363
5.597	17.3611
5.60389	17.2444
5.60394	17.4435
5.61389	17.2392
5.61394	17.2132
5.6175	17.1955
5.61756	17.17
5.64639	17.2848
5.64644	17.273
5.65672	17.3298
5.65678	17.4313
5.65883	17.3991
5.65889	17.3141
5.6645	17.41
5.66456	17.4284
5.672	17.4063
5.67206	17.3429
5.6735	17.4002
5.6755	17.3608
5.679	17.0717
5.67906	17.2233
5.67972	17.317
5.68833	17.4181
5.68839	17.256
5.68844	17.2469
5.68944	17.4391
5.70433	17.2427
5.707	17.3466
5.70706	17.3259
5.708	17.3236
5.70806	17.2913
5.70928	17.3994
5.70933	17.2916
5.71544	17.2362
5.71611	17.4555
5.71806	17.3338
5.71811	17.4791
5.71856	17.4359
5.72167	17.29
5.723	17.3322
5.72306	17.2954
5.72311	17.2868
5.7235	17.345
5.7555	17.3377
5.75556	17.3357
5.75578	17.3512
5.75811	17.2562
5.75833	17.3117
5.75839	17.2145
5.75844	17.2016
5.76122	17.1754
5.76178	17.1828
5.76233	17.2761
5.76239	17.2098
5.76289	17.2688
5.76294	17.1588
5.76417	17.272
5.77022	17.1966
5.78622	17.3893
5.78628	17.3056
5.78633	17.2588
5.78689	17.18
5.78778	17.0988
5.78783	17.0811
5.793	17.0962
5.79317	17.2231
5.79322	17.0671
5.79344	17.1862
5.7935	17.1108
5.794	17.1661
5.79406	17.1456
5.79506	17.0142
5.79511	17.1104
5.79556	17.1797
5.79561	17.0969
5.79656	17.2332
5.79661	17.1775
5.79683	17.1881
5.79711	17.2936
5.80122	17.2524
5.80128	17.3335
5.80639	17.3634
5.80644	17.3325
5.80861	17.2001
5.80867	17.2182
5.81033	17.371
5.81039	17.4274
5.8105	17.1442
5.81056	17.1837
5.81111	17.3257
5.81422	17.1579
5.81983	17.3267
5.81989	17.363
5.82044	17.2933
5.8205	17.3127
5.83078	17.2927
5.83083	17.0851
5.83822	17.2629
5.84861	17.1153
5.854	17.2059
5.85406	17.0969
5.86389	17.1246
5.86394	17.2388
5.86478	17.2348
5.86544	17.2701
5.8655	17.3075
5.86761	17.2307
5.86767	17.3052
5.86856	17.2965
5.86944	17.2321
5.88506	17.2884
5.88994	17.2566
5.89056	17.2231
5.89061	17.1147
5.89089	17.2153
5.89444	17.0876
5.90272	17.2383
5.90278	17.2959
5.90339	17.237
5.90389	17.3251
5.91794	17.2233
5.918	17.0771
5.91822	17.259
5.92139	17.1709
5.93061	17.1708
5.93067	17.0909
5.93072	17.0647
5.93133	17.1589
5.93139	17.1428
5.93144	17.2409
5.93289	17.1487
5.93294	17.0838
5.957	16.9569
5.96033	17.1598
5.99228	16.9363
5.99233	16.9583
5.99289	16.864
5.99767	17.1168
6.00794	17.0218
6.008	16.9195
6.00833	16.9657
6.00839	17.0325
6.03117	16.9315
6.03278	16.9506
6.03789	16.9685
6.03794	16.9695
6.04506	17.0158
6.04511	17.1111
6.05972	17.0014
6.06028	16.9999
6.07622	16.9219
6.08078	17.1406
6.09844	17.1136
6.0985	16.956
6.10156	16.8408
6.11244	16.8239
6.1125	16.9958
6.11617	17.0857
6.11622	17.174
6.12561	17.0445
6.12567	16.9249
6.13067	16.933
6.13072	17.1141
6.13078	17.1138
6.13267	16.9548
6.14678	17.0984
6.14683	17.0901
6.14722	17.1181
6.14728	17.0397
6.187	16.8064
6.18706	16.9136
6.1875	16.9007
6.18828	16.958
6.18856	16.9818
6.18861	17.0105
6.18922	17.1306
6.18994	16.9777
6.19272	16.9816
6.19278	17.0791
6.19322	17.095
6.19328	16.9485
6.2215	17.0291
6.22156	16.9905
6.22183	17.1802
6.2225	17.0962
6.2305	17.0159
6.23056	17.0181
6.25478	16.9927
6.25483	16.9601
6.25533	16.7748
6.25539	16.8948
6.256	16.95
6.25606	16.8015
6.25611	16.7733
6.26461	16.7983
6.26467	16.9525
6.26472	16.9123
6.26511	16.9523
6.26933	16.9966
6.26939	16.9819
6.27039	17.0642
6.27667	17.1435
6.27728	17.1178
6.27733	17.0879
6.27739	16.998
6.27933	16.9508
6.28328	16.8324
6.28333	16.9054
6.28378	16.8608
6.28461	16.913
6.28489	17.0079
6.28494	16.9249
6.28683	17.0422
6.28761	16.9692
6.35322	16.7893
6.35328	16.8166
6.35333	16.8868
6.35339	16.8652
6.36567	17.0694
6.36628	16.9916
6.36633	17.1094
6.36717	17.0491
6.36722	17.048
6.37439	17.1131
6.37444	17.086
6.37494	17.1788
6.375	17.1456
6.37606	17.1833
6.37611	17.1066
6.3765	17.0852
6.37656	17.0988
6.37717	17.233
6.37722	17.2297
6.37728	17.1684
6.37983	17.0372
6.387	16.9865
6.38739	17.0564
6.38744	17.0517
6.38867	16.9975
6.39517	17.0475
6.39522	17.1011
6.41011	17.0207
6.41017	16.9151
6.41067	16.9829
6.41072	17.0826
6.41322	17.0445
6.41328	17.0885
6.41422	16.953
6.41428	16.9866
6.41444	17.0933
6.4145	17.0853
6.41461	17.1088
6.41478	17.0297
6.41483	17.1305
6.41533	17.1065
6.41539	17.0073
6.44294	16.9947
6.443	17.053
6.44328	16.9581
6.44333	16.9621
6.4545	16.7909
6.45456	16.9888
6.46606	17.0469
6.46611	17.0757
6.46617	17.0501
6.46744	17.0524
6.50489	17.0718
6.507	16.9889
6.50706	16.9661
6.50806	17.1397
6.50811	17.0597
6.50817	16.9582
6.50861	17.1202
6.52789	16.9562
6.52794	17.0901
6.53339	17.0407
6.53344	17.0424
6.54528	16.8599
6.54533	16.8615
6.54583	16.8382
6.54589	16.8631
6.55117	17.101
6.55122	17.196
6.55128	17.0871
6.55422	16.9927
6.55428	16.9209
6.55689	17.0072
6.56139	16.9928
6.56356	17.0264
6.56361	16.9798
6.56622	16.8044
6.56628	16.9335
6.56672	16.9705
6.56678	16.923
6.56683	16.7992
6.56694	16.8935
6.56722	16.871
6.57678	16.8071
6.57706	16.8524
6.58111	17.0009
6.58117	17.0236
6.58322	16.8431
6.58328	16.8793
6.59033	17.0053
6.59039	16.9809
6.59044	16.9552
6.59178	16.9481
6.59383	16.9367
6.594	17.0678
6.59406	17.0433
6.60394	16.876
6.604	16.9328
6.62183	16.8945
6.62978	16.9854
6.63194	16.848
6.632	16.8353
6.63206	16.8375
6.65056	16.7663
6.65061	16.8426
6.65067	16.8507
6.65211	16.9165
6.65217	16.8395
6.66111	16.7952
6.66117	16.8451
6.66139	16.8351
6.66306	16.9062
6.66311	16.8662
6.66511	16.8247
6.66517	16.9067
6.66544	16.9752
6.6655	16.8752
6.66644	16.8996
6.667	16.8318
6.66706	16.7997
6.668	16.7864
6.66806	16.7769
6.67633	16.9762
6.67639	16.9175
6.68522	16.9096
6.68528	16.9423
6.68739	16.9479
6.68744	16.7859
6.68783	16.8588
6.68789	16.8904
6.68872	16.7923
6.68878	16.7827
6.68939	16.8538
6.68944	16.8432
6.69033	16.9032
6.69128	16.7238
6.69133	16.8569
6.69183	16.9695
6.69189	16.9812
6.693	16.8874
6.69306	16.9011
6.69339	16.7974
6.69344	16.8427
6.69906	16.8876
6.69911	16.8893
6.70117	16.7675
6.70122	16.7967
6.71339	16.8638
6.71344	16.7648
6.71361	16.9859
6.71367	16.8921
6.71461	16.8763
6.71467	16.7609
6.71672	16.7824
6.71678	16.8369
6.72361	16.7064
6.72706	16.7898
6.75261	16.7894
6.75267	16.8104
6.75283	16.6956
6.75383	16.8431
6.77639	16.9
6.77644	16.815
6.77867	16.7407
6.78539	16.7382
6.78778	16.6225
6.78783	16.8297
6.78817	16.6872
6.78822	16.7588
6.79194	16.7865
6.79233	16.8081
6.799	16.8156
6.79906	16.7981
6.79922	16.7981
6.79928	16.7851
6.79967	16.7463
6.80594	16.9432
6.806	16.8848
6.80606	16.9337
6.81417	16.7707
6.81528	16.8388
6.81533	16.82
6.81556	16.7983
6.81561	16.7709
6.82733	16.6963
6.82739	16.7571
6.82767	16.699
6.82956	16.8013
6.85028	16.7877
6.85033	16.6796
6.85094	16.7081
6.851	16.5943
6.85494	16.7015
6.855	16.665
6.85561	16.6614
6.85567	16.5906
6.86272	16.6046
6.86278	16.627
6.86339	16.6782
6.86344	16.6994
6.869	16.8951
6.8715	16.664
6.87156	16.8504
6.87828	16.8679
6.87833	16.8361
6.87839	16.8307
6.89178	16.7246
6.89183	16.8724
6.89189	16.8068
6.91244	16.7185
6.9125	16.7076
6.91744	16.567
6.92006	16.7347
6.92178	16.6215
6.92183	16.6835
6.92706	16.7186
6.92711	16.6782
6.93106	16.6951
6.93111	16.7274
6.93172	16.6133
6.93178	16.7429
6.93261	16.8145
6.93267	16.7319
6.95228	16.745
6.95661	16.7982
6.9805	16.5623
6.98056	16.6069
6.98078	16.6351
6.98239	16.6562
6.98367	16.6983
6.98389	16.6509
6.98394	16.7283
7.02739	16.8014
7.02744	16.6774
7.03028	16.668
7.03033	16.7862
7.0305	16.6213
7.03239	16.6554
7.06378	16.6589
7.06383	16.7428
7.06622	16.6758
7.06628	16.556
7.06689	16.5966
7.06694	16.5819
7.067	16.6084
7.07194	16.7677
7.072	16.7557
7.074	16.6932
7.07406	16.72
7.08083	16.7156
7.08089	16.6307
7.08644	16.6694
7.0865	16.7677
7.13611	16.6019
7.13617	16.6043
7.13678	16.6421
7.13894	16.5794
7.14033	16.5716
7.14039	16.5605
7.14078	16.6423
7.14083	16.564
7.14683	16.5953
7.14689	16.629
7.147	16.7201
7.14706	16.6824
7.15578	16.4413
7.15583	16.5051
7.15589	16.4575
7.15639	16.5589
7.2	16.5265
7.20006	16.5967
7.2055	16.5004
7.21222	16.4665
7.26617	16.4954
7.26622	16.5705
7.26656	16.5827
7.26761	16.5848
7.26767	16.5785
7.26817	16.5466
7.26822	16.6068
7.26883	16.615
7.26889	16.5448
7.26894	16.5407
7.26922	16.6417
7.26972	16.6291
7.27906	16.5706
7.27911	16.5305
7.27967	16.5485
7.27972	16.3629
7.27978	16.3427
7.27983	16.4094
7.28033	16.5426
7.28178	16.524
7.28222	16.5097
7.28228	16.5706
7.29211	16.5613
7.29217	16.5179
7.29378	16.5029
7.29383	16.5118
7.29494	16.7143
7.295	16.7486
7.29611	16.8079
7.29617	16.753
7.29678	16.7575
7.29683	16.6486
7.29767	16.6416
7.29772	16.5588
7.29833	16.6699
7.29839	16.6546
7.30033	16.6669
7.30039	16.6165
7.30078	16.5117
7.30083	16.5212
7.307	16.6852
7.30706	16.7545
7.30717	16.6656
7.30817	16.6337
7.32994	16.2954
7.33	16.3874
7.33028	16.342
7.33033	16.4898
7.35311	16.5334
7.35361	16.6312
7.35367	16.4979
7.35583	16.5382
7.35622	16.4893
7.35833	16.6109
7.35839	16.5455
7.35894	16.5408
7.35983	16.529
7.35989	16.4945
7.35994	16.6477
7.3605	16.5518
7.3645	16.4616
7.36456	16.3959
7.36511	16.5073
7.36517	16.4865
7.37228	16.5556
7.37233	16.5914
7.3745	16.5075
7.37533	16.3813
7.37539	16.4139
7.37756	16.5287
7.37761	16.6204
7.37828	16.6671
7.37833	16.6224
7.41844	16.3339
7.4185	16.4771
7.41889	16.4438
7.419	16.5305
7.44594	16.3757
7.44817	16.3792
7.45294	16.4972
7.453	16.4425
7.47606	16.4424
7.47611	16.3534
7.48267	16.3471
7.48272	16.5515
7.48633	16.497
7.48639	16.5335
7.48644	16.5072
7.48939	16.3932
7.48944	16.3681
7.49033	16.4183
7.49039	16.4429
7.49056	16.4094
7.49567	16.5153
7.51433	16.3325
7.51439	16.3176
7.52356	16.3478
7.52361	16.3775
7.526	16.5018
7.52761	16.4855
7.53022	16.3461
7.53367	16.4538
7.53378	16.3508
[truncated: 124 more rows]

## Sheet: b
Current density at 1.23 VRHE	Time	Current density at 1.23 VRHE	Time	Current density at 1.23 VRHE	Time
mA cm-2	h	mA cm-2	h	mA cm-2	h
	0 V		0.2 V		0.4 V
0	25.1498	0	24.1152	0	21.0058
0.283333	24.5545	0.283333	23.6289	0.283333	20.4947
0.566667	24.0751	0.566667	23.2646	0.566667	20.1365
0.85	23.7905	0.85	22.9695	0.85	19.8198
1.13333	23.5287	1.13333	22.8775	1.13333	19.541
1.41667	23.4393	1.41667	22.4963	1.41667	19.2117
1.7	23.1453	1.7	22.3691	1.7	19.0496
1.98333	22.9759	1.98333	22.1794	1.98333	18.7718
2.26667	22.8123	2.26667	21.9913	2.26667	18.5407
2.55	22.6656	2.55	21.862	2.55	18.3876
2.83333	22.5952	2.83333	21.7549	2.83333	18.2185
3.11667	22.5104	3.11667	21.6002	3.11667	17.9828
3.4	22.3396	3.4	21.4942	3.4	17.8596
3.68333	22.243	3.68333	21.3213	3.68333	17.7121
3.96667	22.1401	3.96667	21.1554	3.96667	17.4773
4.25	21.9409	4.25	21.1618	4.25	17.4605
4.53333	21.9634	4.53333	21.1001	4.53333	17.3898
4.81667	21.8992	4.81667	21.0558	4.81667	17.2775
5.1	21.8391	5.1	20.9635	5.1	17.1944
5.38333	21.7783	5.38333	20.8678	5.38333	17.1345
5.66667	21.6957	5.66667	20.824	5.66667	17.0299
5.95	21.6721	5.95	20.785	5.95	16.9675
6.23333	21.6365	6.23333	20.6887	6.23333	16.9029
6.51667	21.573	6.51667	20.5939	6.51667	16.8582
6.8	21.4208	6.8	20.501	6.8	16.7576
7.08333	21.4496	7.08333	20.5079	7.08333	16.7077
7.36667	21.3663	7.36667	20.3965	7.36667	16.5904
7.65	21.3429	7.65	20.3807	7.65	16.5656
7.93333	21.3211	7.93333	20.3569	7.93333	16.516
8.21667	21.2842	8.21667	20.2903	8.21667	16.4205

## Sheet: c
Wavelength	Normalized PL intensity	Wavelength	Normalized PL intensity
nm		nm
	Active area		Non-active area
600.598	0.00821318	600.598	0.00654834
600.942	0.00840568	600.942	0.00667702
601.285	0.00872697	601.285	0.0069833
601.629	0.00855397	601.629	0.00686226
601.972	0.00857603	601.972	0.00687729
602.316	0.00872856	602.316	0.00702097
602.659	0.00889889	602.659	0.00714662
603.003	0.00902728	603.003	0.00720463
603.347	0.00919377	603.347	0.00738018
603.69	0.00927142	603.69	0.00748733
604.034	0.00936085	604.034	0.00758298
604.377	0.00947358	604.377	0.00765508
604.721	0.00960668	604.721	0.00773923
605.065	0.00958381	605.065	0.00778952
605.408	0.00974153	605.408	0.00788723
605.752	0.00991639	605.752	0.00801477
606.095	0.0100126	606.095	0.00813265
606.439	0.0101178	606.439	0.00819691
606.782	0.0101383	606.782	0.00825981
607.126	0.0102748	607.126	0.00833589
607.47	0.010267	607.47	0.00837641
607.813	0.0102211	607.813	0.00835713
608.157	0.0103479	608.157	0.00838433
608.5	0.0103782	608.5	0.00844475
608.844	0.0104109	608.844	0.00848625
609.187	0.0104745	609.187	0.00851688
609.531	0.0105242	609.531	0.0085288
609.875	0.0104661	609.875	0.00854009
610.218	0.0105566	610.218	0.00859852
610.562	0.0105829	610.562	0.00859031
610.905	0.0105636	610.905	0.00856833
611.249	0.0106488	611.249	0.00862563
611.592	0.0106593	611.592	0.00864595
611.936	0.0106905	611.936	0.00863167
612.28	0.0108039	612.28	0.00874439
612.623	0.0108188	612.623	0.00877894
612.967	0.0108155	612.967	0.00879285
613.31	0.0108894	613.31	0.00884658
613.654	0.0109077	613.654	0.00883961
613.997	0.0109962	613.997	0.00889647
614.341	0.0110294	614.341	0.00894394
614.685	0.0110354	614.685	0.00899095
615.028	0.0111394	615.028	0.00905507
615.372	0.0111819	615.372	0.00909095
615.715	0.0111902	615.715	0.00912224
616.059	0.0112768	616.059	0.00917033
616.402	0.0114028	616.402	0.00920378
616.746	0.0113825	616.746	0.00921018
617.09	0.0114084	617.09	0.00922946
617.433	0.0114462	617.433	0.00929113
617.777	0.011515	617.777	0.00936051
618.12	0.01156	618.12	0.00941885
618.464	0.0116604	618.464	0.00949334
618.808	0.0117457	618.808	0.00950464
619.151	0.0117603	619.151	0.00955587
619.495	0.0118576	619.495	0.00960576
619.838	0.0120075	619.838	0.00969082
620.182	0.0120652	620.182	0.00972507
620.525	0.0121054	620.525	0.00982003
620.869	0.012146	620.869	0.00988733
621.213	0.0122355	621.213	0.00993049
621.556	0.012249	621.556	0.00994329
621.9	0.0123865	621.9	0.0100263
622.243	0.0124696	622.243	0.0101079
622.587	0.0124402	622.587	0.0100802
622.93	0.0124952	622.93	0.0101002
623.274	0.0125229	623.274	0.0101766
623.618	0.0125844	623.618	0.0102017
623.961	0.0126948	623.961	0.0102313
624.305	0.0128213	624.305	0.0103288
624.648	0.0128757	624.648	0.0103741
624.992	0.0128542	624.992	0.0104159
625.335	0.0129554	625.335	0.0104354
625.679	0.0128889	625.679	0.0104895
626.023	0.0129477	626.023	0.0104823
626.366	0.0130896	626.366	0.0105389
626.71	0.0132087	626.71	0.0106561
627.053	0.0131218	627.053	0.0106495
627.397	0.0131338	627.397	0.0106219
627.74	0.0132681	627.74	0.0107531
628.084	0.0134677	628.084	0.0108106
628.428	0.0134762	628.428	0.0108762
628.771	0.0134836	628.771	0.0108734
629.115	0.0136392	629.115	0.0109963
629.458	0.0137069	629.458	0.0111401
629.802	0.0138192	629.802	0.0111206
630.146	0.0139026	630.146	0.0112225
630.489	0.0139907	630.489	0.0113025
630.833	0.0142079	630.833	0.0113825
631.176	0.0141144	631.176	0.0113727
631.52	0.0143788	631.52	0.0115953
631.863	0.0144472	631.863	0.0115898
632.207	0.0144815	632.207	0.0116651
632.551	0.0145197	632.551	0.0116739
632.894	0.0145672	632.894	0.011743
633.238	0.014781	633.238	0.011906
633.581	0.0147859	633.581	0.0119677
633.925	0.0150326	633.925	0.0120333
634.268	0.0151373	634.268	0.0121659
634.612	0.0152301	634.612	0.0122418
634.956	0.0153617	634.956	0.0124052
635.299	0.0154282	635.299	0.0124446
635.643	0.0156139	635.643	0.0124887
635.986	0.0158364	635.986	0.0126436
636.33	0.01594	636.33	0.0127954
636.673	0.016104	636.673	0.0129449
637.017	0.0160551	637.017	0.0129084
637.361	0.0161163	637.361	0.0129541
637.704	0.0163404	637.704	0.0131232
638.048	0.0164551	638.048	0.0132174
638.391	0.016653	638.391	0.0133121
638.735	0.0167168	638.735	0.0133712
639.078	0.0168026	639.078	0.0135101
639.422	0.0169892	639.422	0.0136642
639.766	0.017148	639.766	0.0136975
640.109	0.0172935	640.109	0.0138144
640.453	0.017398	640.453	0.013938
640.796	0.0175405	640.796	0.0140213
641.14	0.0176781	641.14	0.0141645
641.483	0.017836	641.483	0.014321
641.827	0.0179739	641.827	0.0144473
642.171	0.0181099	642.171	0.0145462
642.514	0.0183115	642.514	0.0146616
642.858	0.0184795	642.858	0.0148128
643.201	0.0187115	643.201	0.0149526
643.545	0.018958	643.545	0.0151668
643.889	0.0191744	643.889	0.0153673
644.232	0.0193878	644.232	0.0155367
644.576	0.0194531	644.576	0.0155886
644.919	0.0195119	644.919	0.0157008
645.263	0.0197489	645.263	0.0158521
645.606	0.0200016	645.606	0.0160482
645.95	0.0203218	645.95	0.0162755
646.294	0.0204415	646.294	0.016392
646.637	0.0206467	646.637	0.016568
646.981	0.0207966	646.981	0.0166503
647.324	0.0209948	647.324	0.0168171
647.668	0.0212538	647.668	0.0170868
648.011	0.0214494	648.011	0.0171941
648.355	0.0215536	648.355	0.0172879
648.699	0.0217466	648.699	0.0174324
649.042	0.0219867	649.042	0.0176574
649.386	0.0220762	649.386	0.0177461
649.729	0.0222917	649.729	0.017869
650.073	0.0226111	650.073	0.0181378
650.416	0.0226968	650.416	0.018271
650.76	0.0229187	650.76	0.0183658
651.104	0.0230841	651.104	0.0185442
651.447	0.023356	651.447	0.0187231
651.791	0.0237837	651.791	0.0190227
652.134	0.023851	652.134	0.0191068
652.478	0.0241433	652.478	0.01928
652.821	0.024234	652.821	0.0194655
653.165	0.024579	653.165	0.0197613
653.509	0.0249424	653.509	0.019982
653.852	0.0250227	653.852	0.0200373
654.196	0.0253453	654.196	0.0203183
654.539	0.0255453	654.539	0.0205279
654.883	0.0258203	654.883	0.0207076
655.227	0.0260008	655.227	0.0207769
655.57	0.0262873	655.57	0.0210149
655.914	0.0266501	655.914	0.0212847
656.257	0.0268977	656.257	0.0214483
656.601	0.0271026	656.601	0.0215836
656.944	0.0271444	656.944	0.0216294
657.288	0.0273852	657.288	0.0218393
657.632	0.0275937	657.632	0.0219693
657.975	0.0278309	657.975	0.0221231
658.319	0.0280737	658.319	0.0222716
658.662	0.0282233	658.662	0.0223502
659.006	0.0285248	659.006	0.0224887
659.349	0.0287322	659.349	0.0226502
659.693	0.0287614	659.693	0.0227107
660.037	0.028969	660.037	0.022937
660.38	0.0292147	660.38	0.0230784
660.724	0.0294385	660.724	0.0231909
661.067	0.0296553	661.067	0.0232743
661.411	0.0296791	661.411	0.023308
661.754	0.029971	661.754	0.0234692
662.098	0.0302871	662.098	0.0236287
662.442	0.0305508	662.442	0.0237887
662.785	0.0307211	662.785	0.0238891
663.129	0.0309396	663.129	0.0240674
663.472	0.0310455	663.472	0.0241363
663.816	0.03129	663.816	0.0242531
664.159	0.031502	664.159	0.024323
664.503	0.03165	664.503	0.0244108
664.847	0.031895	664.847	0.0245736
665.19	0.0320996	665.19	0.0246766
665.534	0.0322408	665.534	0.0246819
665.877	0.0324061	665.877	0.0247753
666.221	0.0325733	666.221	0.0248849
666.564	0.032572	666.564	0.024896
666.908	0.0327013	666.908	0.0249228
667.252	0.0329307	667.252	0.0250573
667.595	0.0330509	667.595	0.0251318
667.939	0.0331339	667.939	0.025099
668.282	0.0331985	668.282	0.0251249
668.626	0.0331906	668.626	0.0251382
668.97	0.0332326	668.97	0.0251192
669.313	0.0335049	669.313	0.0251719
669.657	0.0336549	669.657	0.0251812
670	0.0337026	670	0.0251233
670.344	0.0337837	670.344	0.0251861
670.687	0.0338656	670.687	0.0251742
671.031	0.0339842	671.031	0.0252628
671.375	0.0339041	671.375	0.025172
671.718	0.0339598	671.718	0.0251234
672.062	0.033914	672.062	0.0250707
672.405	0.0339491	672.405	0.0250361
672.749	0.0339752	672.749	0.0250487
673.092	0.0341932	673.092	0.0250586
673.436	0.0342388	673.436	0.0250493
673.78	0.0341856	673.78	0.0250595
674.123	0.0342236	674.123	0.0250051
674.467	0.0343501	674.467	0.024954
674.81	0.0343423	674.81	0.0249219
675.154	0.0342777	675.154	0.0248871
675.497	0.034329	675.497	0.0249023
675.841	0.0343348	675.841	0.0248502
676.185	0.0342399	676.185	0.0247978
676.528	0.034253	676.528	0.0247244
676.872	0.0342825	676.872	0.0246472
677.215	0.0342745	677.215	0.0246633
677.559	0.0342232	677.559	0.0245926
677.902	0.034204	677.902	0.0244105
678.246	0.034209	678.246	0.0244931
678.59	0.0341948	678.59	0.0243798
678.933	0.0339181	678.933	0.0243533
679.277	0.0341146	679.277	0.0242923
679.62	0.0340303	679.62	0.0242972
679.964	0.033991	679.964	0.0242767
680.308	0.0339349	680.308	0.024173
680.651	0.0340221	680.651	0.024112
680.995	0.0340731	680.995	0.0240995
681.338	0.033789	681.338	0.0240057
681.682	0.0339298	681.682	0.0239626
682.025	0.0339519	682.025	0.0239091
682.369	0.0338995	682.369	0.0238831
682.713	0.0337438	682.713	0.0237851
683.056	0.0337925	683.056	0.0237395
683.4	0.033684	683.4	0.0236719
683.743	0.0335608	683.743	0.0236064
684.087	0.0335547	684.087	0.0235248
684.43	0.0333605	684.43	0.0233488
684.774	0.0332191	684.774	0.0232454
685.118	0.0332215	685.118	0.0232232
685.461	0.0332024	685.461	0.0232195
685.805	0.032926	685.805	0.0230582
686.148	0.0328801	686.148	0.0229743
686.492	0.0329211	686.492	0.0229634
686.835	0.0327666	686.835	0.0228695
687.179	0.0325439	687.179	0.0227189
687.523	0.0324234	687.523	0.022616
687.866	0.0321116	687.866	0.0224834
688.21	0.0319594	688.21	0.0223698
688.553	0.0318746	688.553	0.022295
688.897	0.0317407	688.897	0.022126
689.24	0.0316103	689.24	0.0220387
689.584	0.0315227	689.584	0.021971
689.928	0.0314252	689.928	0.0218842
690.271	0.0312994	690.271	0.0217799
690.615	0.031172	690.615	0.0216921
690.958	0.0310989	690.958	0.0216046
691.302	0.0309354	691.302	0.0215058
691.645	0.0306818	691.645	0.0213406
691.989	0.0305155	691.989	0.0212244
692.333	0.0304668	692.333	0.0211935
692.676	0.0302794	692.676	0.0211177
693.02	0.0302013	693.02	0.0210459
693.363	0.0301285	693.363	0.0209189
693.707	0.0300418	693.707	0.0208553
694.051	0.0300652	694.051	0.0208422
694.394	0.0298561	694.394	0.0207452
694.738	0.029612	694.738	0.0206161
695.081	0.0295133	695.081	0.0205312
695.425	0.0294603	695.425	0.0204928
695.768	0.0293047	695.768	0.0203879
696.112	0.028985	696.112	0.020218
696.456	0.0289065	696.456	0.0201575
696.799	0.0288635	696.799	0.0201179
697.143	0.0287353	697.143	0.019965
697.486	0.0285961	697.486	0.0199194
697.83	0.0285008	697.83	0.0198134
698.173	0.028411	698.173	0.0197457
698.517	0.0282611	698.517	0.0196657
698.861	0.0283419	698.861	0.0196049
699.204	0.0283323	699.204	0.0195228
699.548	0.0279544	699.548	0.019429
699.891	0.0277798	699.891	0.0193597
700.235	0.0276463	700.235	0.0192772
700.578	0.0274627	700.578	0.0191557
700.922	0.0274851	700.922	0.0191956
701.266	0.0273024	701.266	0.0189762
701.609	0.027235	701.609	0.0189853
701.953	0.0271847	701.953	0.0189663
702.296	0.0269432	702.296	0.018847
702.64	0.0270061	702.64	0.0188646
702.983	0.0269974	702.983	0.0188378
703.327	0.0269436	703.327	0.018775
703.671	0.0269635	703.671	0.0188305
704.014	0.0268373	704.014	0.0187733
704.358	0.0268195	704.358	0.0187444
704.701	0.026757	704.701	0.0186606
705.045	0.0264923	705.045	0.0185481
705.389	0.0264873	705.389	0.0185405
705.732	0.0263493	705.732	0.018407
706.076	0.0262678	706.076	0.0184285
706.419	0.0262849	706.419	0.0183843
706.763	0.0261977	706.763	0.0182999
707.106	0.0260898	707.106	0.018308
707.45	0.025989	707.45	0.0183217
707.794	0.0259696	707.794	0.018261
708.137	0.0259268	708.137	0.0181382
708.481	0.0259429	708.481	0.018157
708.824	0.0258327	708.824	0.0181011
709.168	0.0258123	709.168	0.0180661
709.511	0.0257341	709.511	0.0179587
709.855	0.0255881	709.855	0.0179259
710.199	0.0255193	710.199	0.0178711
710.542	0.0253861	710.542	0.0177951
710.886	0.0252987	710.886	0.0177413
711.229	0.0253096	711.229	0.0177748
711.573	0.0253631	711.573	0.0177841
711.916	0.0253095	711.916	0.0177631
712.26	0.0251527	712.26	0.0176658
712.604	0.0251146	712.604	0.0176394
712.947	0.0251679	712.947	0.0176656
713.291	0.0251829	713.291	0.0176736
713.634	0.0251769	713.634	0.0176922
713.978	0.0251637	713.978	0.0176644
714.321	0.025091	714.321	0.0176138
714.665	0.0250438	714.665	0.017604
715.009	0.0250406	715.009	0.0175581
715.352	0.025106	715.352	0.0176123
715.696	0.0250821	715.696	0.0176576
716.039	0.0250088	716.039	0.0176264
716.383	0.0250018	716.383	0.017648
716.727	0.025187	716.727	0.0177224
717.07	0.025184	717.07	0.0177105
717.414	0.0251281	717.414	0.017696
717.757	0.0250072	717.757	0.0176177
718.101	0.024925	718.101	0.0175797
718.444	0.0249179	718.444	0.0175906
718.788	0.0250269	718.788	0.0176208
719.132	0.025064	719.132	0.0175609
719.475	0.0250545	719.475	0.0176381
719.819	0.0250008	719.819	0.0176578
720.162	0.0248376	720.162	0.0175723
720.506	0.0248404	720.506	0.0175482
720.849	0.0248444	720.849	0.0175573
721.193	0.0248595	721.193	0.0174982
721.537	0.0248238	721.537	0.0174625
721.88	0.0248575	721.88	0.0174995
722.224	0.0249333	722.224	0.0175457
722.567	0.0249522	722.567	0.017585
722.911	0.0249035	722.911	0.0176064
723.254	0.0248802	723.254	0.0175323
723.598	0.0249439	723.598	0.0175132
723.942	0.0248349	723.942	0.0175252
724.285	0.0248069	724.285	0.0175392
724.629	0.0248018	724.629	0.0174847
724.972	0.0248352	724.972	0.0175629
725.316	0.0251403	725.316	0.0177186
725.659	0.0250349	725.659	0.0176424
726.003	0.0251704	726.003	0.0177152
726.347	0.0250146	726.347	0.0177299
726.69	0.0249528	726.69	0.0176578
727.034	0.025063	727.034	0.0177132
727.377	0.0252236	727.377	0.0177893
727.721	0.0252133	727.721	0.0178055
728.064	0.0250744	728.064	0.0178209
728.408	0.0251825	728.408	0.0178426
728.752	0.0252849	728.752	0.0178578
729.095	0.0253747	729.095	0.0179492
729.439	0.0254146	729.439	0.0180224
729.782	0.0254208	729.782	0.0180446
730.126	0.0255976	730.126	0.018074
730.47	0.025519	730.47	0.0180327
730.813	0.0255809	730.813	0.0180716
731.157	0.0255463	731.157	0.0181066
731.5	0.0257663	731.5	0.0181925
731.844	0.0258489	731.844	0.0181997
732.187	0.0258749	732.187	0.0182846
732.531	0.0258934	732.531	0.0183387
732.875	0.0259782	732.875	0.0183794
733.218	0.0260743	733.218	0.0184489
733.562	0.0260494	733.562	0.0184441
733.905	0.0260039	733.905	0.0184387
734.249	0.0261127	734.249	0.018458
734.592	0.0261729	734.592	0.018522
734.936	0.0263252	734.936	0.0186214
735.28	0.0264423	735.28	0.0187069
735.623	0.0264403	735.623	0.0187618
735.967	0.0265353	735.967	0.018759
736.31	0.0266831	736.31	0.0188072
736.654	0.0267054	736.654	0.0188897
736.997	0.0267583	736.997	0.0189884
737.341	0.0267952	737.341	0.0189728
737.685	0.0267615	737.685	0.0189641
738.028	0.0268855	738.028	0.019056
738.372	0.0270356	738.372	0.0190739
738.715	0.027093	738.715	0.0191001
739.059	0.0270466	739.059	0.0191445
739.402	0.0269734	739.402	0.0190864
739.746	0.0269713	739.746	0.0191312
740.09	0.0270145	740.09	0.0191976
740.433	0.0271661	740.433	0.0192553
740.777	0.0273693	740.777	0.0194102
741.12	0.0273482	741.12	0.0192936
741.464	0.027279	741.464	0.019289
741.808	0.0271374	741.808	0.019357
742.151	0.0272534	742.151	0.0193769
742.495	0.0275202	742.495	0.0194265
742.838	0.0275116	742.838	0.0193916
743.182	0.0273007	743.182	0.0193721
743.525	0.0274182	743.525	0.0194334
743.869	0.0274354	743.869	0.0194208
744.213	0.0273766	744.213	0.0194324
744.556	0.027517	744.556	0.019561
744.9	0.0275427	744.9	0.0195349
745.243	0.0276933	745.243	0.0196873
745.587	0.0275775	745.587	0.0196038
745.93	0.0277445	745.93	0.0196999
746.274	0.0276543	746.274	0.0196906
746.618	0.0277952	746.618	0.0197741
746.961	0.0278396	746.961	0.0198128
747.305	0.0278214	747.305	0.0198735
747.648	0.0279904	747.648	0.0199925
747.992	0.0279396	747.992	0.0199809
748.335	0.0280863	748.335	0.0200711
748.679	0.0281549	748.679	0.0201394
749.023	0.0284013	749.023	0.020335
749.366	0.028354	749.366	0.0204341
749.71	0.0285258	749.71	0.020409
750.053	0.0286324	750.053	0.0204743
750.397	0.0287901	750.397	0.020659
750.74	0.0287487	750.74	0.0206012
751.084	0.0288904	751.084	0.0206903
751.428	0.0289536	751.428	0.0208338
751.771	0.0289824	751.771	0.0208749
752.115	0.0290225	752.115	0.0209093
752.458	0.0291584	752.458	0.0209818
752.802	0.0293336	752.802	0.0210964
753.145	0.0293225	753.145	0.0211216
753.489	0.0294997	753.489	0.0212243
753.833	0.0295754	753.833	0.0213074
754.176	0.0296889	754.176	0.0214283
754.52	0.0296184	754.52	0.0215339
754.863	0.0297495	754.863	0.0215415
755.207	0.0299084	755.207	0.0215625
755.551	0.0299725	755.551	0.0216823
755.894	0.0300131	755.894	0.0217744
756.238	0.0301511	756.238	0.0218836
756.581	0.0302225	756.581	0.021945
756.925	0.0303756	756.925	0.0220182
757.268	0.0304079	757.268	0.0221665
757.612	0.0304357	757.612	0.0222314
757.956	0.0305622	757.956	0.0223461
758.299	0.030691	758.299	0.0224261
758.643	0.0307591	758.643	0.0224887
758.986	0.0309074	758.986	0.0225672
759.33	0.0310562	759.33	0.0227269
759.673	0.0310903	759.673	0.0227804
760.017	0.0311148	760.017	0.0228654
760.361	0.0312038	760.361	0.0229752
760.704	0.031313	760.704	0.0230776
761.048	0.0315134	761.048	0.0232323
761.391	0.0317477	761.391	0.0234087
761.735	0.0318818	761.735	0.0235005
762.078	0.0319903	762.078	0.023598
762.422	0.0321404	762.422	0.0238087
762.766	0.0324161	762.766	0.0240205
763.109	0.032588	763.109	0.0241903
763.453	0.0326768	763.453	0.0242792
763.796	0.0327116	763.796	0.0244059
764.14	0.0328922	764.14	0.0245877
764.483	0.0331867	764.483	0.0247222
764.827	0.0334042	764.827	0.0248287
765.171	0.0335234	765.171	0.0249484
765.514	0.0337441	765.514	0.0250635
765.858	0.0338448	765.858	0.0252616
766.201	0.0338571	766.201	0.0254264
766.545	0.0341682	766.545	0.0257471
766.889	0.0342941	766.889	0.0258143
767.232	0.0344308	767.232	0.0258578
767.576	0.03463	767.576	0.0260461
767.919	0.0346699	767.919	0.0263186
768.263	0.034809	768.263	0.0263851
768.606	0.0350352	768.606	0.0264834
768.95	0.0352676	768.95	0.0266424
769.294	0.035405	769.294	0.026893
769.637	0.0355305	769.637	0.0269598
769.981	0.0357854	769.981	0.0271666
770.324	0.0358125	770.324	0.0273246
770.668	0.0360119	770.668	0.0275208
771.011	0.0361679	771.011	0.0276051
771.355	0.0362488	771.355	0.0277521
771.699	0.0364421	771.699	0.0279885
772.042	0.0365902	772.042	0.0282618
772.386	0.0369557	772.386	0.0285127
772.729	0.0370375	772.729	0.0285256
773.073	0.0372033	773.073	0.0288153
773.416	0.0375644	773.416	0.0290756
773.76	0.0376868	773.76	0.0291818
774.104	0.0379362	774.104	0.0294395
774.447	0.0380673	774.447	0.0295944
774.791	0.0382401	774.791	0.0297833
775.134	0.0383049	775.134	0.0299273
775.478	0.0387159	775.478	0.0301652
775.821	0.0392014	775.821	0.0306219
776.165	0.0391951	776.165	0.0307796
776.509	0.0394052	776.509	0.0309461
776.852	0.0397169	776.852	0.0312264
777.196	0.0399633	777.196	0.031486
777.539	0.0402896	777.539	0.0317092
777.883	0.0406007	777.883	0.0319363
778.226	0.0408055	778.226	0.0322912
778.57	0.0412032	778.57	0.0326754
778.914	0.0417623	778.914	0.0331787
779.257	0.0414467	779.257	0.0329838
779.601	0.0418271	779.601	0.033426
779.944	0.0420972	779.944	0.0336058
780.288	0.0424168	780.288	0.0338505
780.632	0.0426966	780.632	0.0341284
780.975	0.0430491	780.975	0.0344272
781.319	0.0432785	781.319	0.0346694
781.662	0.043424	781.662	0.0349751
782.006	0.0436755	782.006	0.0352429
782.349	0.0440154	782.349	0.0355539
782.693	0.0444278	782.693	0.0359542
783.037	0.044608	783.037	0.0361964
783.38	0.0449766	783.38	0.0365407
783.724	0.0453147	783.724	0.0368826
784.067	0.0456198	784.067	0.0371959
784.411	0.0459079	784.411	0.0376286
784.754	0.0461695	784.754	0.0379025
785.098	0.0465718	785.098	0.0382137
785.442	0.0470956	785.442	0.0386963
785.785	0.0475246	785.785	0.0390855
786.129	0.047796	786.129	0.0393902
786.472	0.0479778	786.472	0.039776
786.816	0.0483809	786.816	0.0400984
787.159	0.0489749	787.159	0.0405219
787.503	0.0495081	787.503	0.0409688
787.847	0.0498359	787.847	0.0414277
788.19	0.0501222	788.19	0.041878
788.534	0.0505559	788.534	0.042272
788.877	0.0510221	788.877	0.0426518
789.221	0.0515294	789.221	0.0431802
789.564	0.0519223	789.564	0.0435988
789.908	0.052111	789.908	0.0440052
790.252	0.0526235	790.252	0.0445372
790.595	0.0531814	790.595	0.0449868
790.939	0.0538067	790.939	0.045489
791.282	0.0543133	791.282	0.0459808
791.626	0.0547638	791.626	0.0464862
791.97	0.0552942	791.97	0.0470188
792.313	0.0558202	792.313	0.0475078
792.657	0.0561451	792.657	0.0479665
793	0.0566558	793	0.0484397
793.344	0.0571191	793.344	0.0488657
793.687	0.057757	793.687	0.0494011
794.031	0.0581225	794.031	0.0500281
794.375	0.0587437	794.375	0.0505731
794.718	0.0591365	794.718	0.0510321
795.062	0.0597224	795.062	0.0517252
795.405	0.0604015	795.405	0.0522655
795.749	0.0609357	795.749	0.0527213
796.092	0.0614553	796.092	0.0534129
796.436	0.0618047	796.436	0.0539163
796.78	0.0621489	796.78	0.0543012
797.123	0.0631061	797.123	0.0551257
797.467	0.0636478	797.467	0.0557592
797.81	0.0642718	797.81	0.0563276
798.154	0.0646706	798.154	0.0569641
798.497	0.0653733	798.497	0.0575428
798.841	0.0660505	798.841	0.0581728
799.185	0.0667829	799.185	0.0592606
799.528	0.0674995	799.528	0.0596224
799.872	0.0679738	799.872	0.0602826
800.215	0.0687662	800.215	0.0609262
800.559	0.0693694	800.559	0.0617238
800.902	0.0702161	800.902	0.0625195
801.246	0.0707907	801.246	0.0634213
801.59	0.0716809	801.59	0.0642933
801.933	0.0724444	801.933	0.0649982
802.277	0.0732858	802.277	0.0659537
802.62	0.0738893	802.62	0.0665743
802.964	0.0750447	802.964	0.0676392
803.308	0.0757826	803.308	0.0683289
803.651	0.0767405	803.651	0.0692448
803.995	0.0775211	803.995	0.0703267
804.338	0.0782023	804.338	0.071181
804.682	0.0791815	804.682	0.0722481
805.025	0.0801739	805.025	0.0732455
805.369	0.0810467	805.369	0.0742195
805.713	0.0818682	805.713	0.0751616
806.056	0.0833209	806.056	0.076177
806.4	0.0839678	806.4	0.0769951
806.743	0.084713	806.743	0.0781309
807.087	0.0856245	807.087	0.0790672
807.43	0.086616	807.43	0.0799928
807.774	0.0878802	807.774	0.081236
808.118	0.0888515	808.118	0.0823208
808.461	0.0896433	808.461	0.0833349
808.805	0.0906915	808.805	0.0844828
809.148	0.0917515	809.148	0.0856513
809.492	0.092777	809.492	0.0866409
809.835	0.0937182	809.835	0.0876077
810.179	0.0948598	810.179	0.0888103
810.523	0.0958259	810.523	0.0901286
810.866	0.096881	810.866	0.0913119
811.21	0.0980284	811.21	0.0925683
811.553	0.0991535	811.553	0.0937643
811.897	0.100402	811.897	0.0950426
812.24	0.101764	812.24	0.0964207
812.584	0.102859	812.584	0.0977107
812.928	0.103831	812.928	0.0989033
813.271	0.105257	813.271	0.100402
813.615	0.106628	813.615	0.101855
813.958	0.107891	813.958	0.103336
814.302	0.109343	814.302	0.104882
814.645	0.110764	814.645	0.106202
814.989	0.112216	814.989	0.107703
815.333	0.113618	815.333	0.10935
815.676	0.115107	815.676	0.111042
816.02	0.116762	816.02	0.112835
816.363	0.118243	816.363	0.114526
816.707	0.119907	816.707	0.116372
817.051	0.121629	817.051	0.118192
817.394	0.123294	817.394	0.120004
817.738	0.124972	817.738	0.121882
818.081	0.126626	818.081	0.123812
818.425	0.128422	818.425	0.125732
818.768	0.129879	818.768	0.127443
819.112	0.131363	819.112	0.129555
819.456	0.133074	819.456	0.131508
819.799	0.135143	819.799	0.133614
820.143	0.136796	820.143	0.135561
820.486	0.13861	820.486	0.137467
820.83	0.140494	820.83	0.139395
821.173	0.14247	821.173	0.141496
821.517	0.144201	821.517	0.143562
821.861	0.145986	821.861	0.145806
822.204	0.147886	822.204	0.148168
822.548	0.149781	822.548	0.150233
822.891	0.151802	822.891	0.152615
823.235	0.153509	823.235	0.154829
823.578	0.155581	823.578	0.157153
823.922	0.157718	823.922	0.159585
824.266	0.159686	824.266	0.16203
824.609	0.161868	824.609	0.164412
824.953	0.163595	824.953	0.166794
825.296	0.165579	825.296	0.16917
825.64	0.167572	825.64	0.171587
825.983	0.169664	825.983	0.173973
826.327	0.171678	826.327	0.176426
826.671	0.174623	826.671	0.179942
827.014	0.176687	827.014	0.182332
827.358	0.17932	827.358	0.185334
827.701	0.181396	827.701	0.188076
828.045	0.18425	828.045	0.191486
828.389	0.18583	828.389	0.193828
828.732	0.188319	828.732	0.196521
829.076	0.190731	829.076	0.199881
829.419	0.192997	829.419	0.202573
829.763	0.195787	829.763	0.206056
830.106	0.198134	830.106	0.209499
830.45	0.201139	830.45	0.213028
830.794	0.203806	830.794	0.216021
831.137	0.207515	831.137	0.220198
831.481	0.209102	831.481	0.22331
831.824	0.212279	831.824	0.227299
832.168	0.215141	832.168	0.231257
832.511	0.218016	832.511	0.234389
832.855	0.222013	832.855	0.238863
833.199	0.22405	833.199	0.242424
833.542	0.226958	833.542	0.246496
833.886	0.22922	833.886	0.249783
834.229	0.233067	834.229	0.254278
834.573	0.235925	834.573	0.258326
834.916	0.239024	834.916	0.262374
835.26	0.241419	835.26	0.266076
835.604	0.245232	835.604	0.270682
835.947	0.248107	835.947	0.275272
836.291	0.25174	836.291	0.280297
836.634	0.254962	836.634	0.284756
836.978	0.258142	836.978	0.289234
837.321	0.261591	837.321	0.293786
837.665	0.264255	837.665	0.298353
838.009	0.26778	838.009	0.303271
838.352	0.271193	838.352	0.307722
838.696	0.27483	838.696	0.312862
839.039	0.277918	839.039	0.318015
839.383	0.28079	839.383	0.322354
839.726	0.284804	839.726	0.32805
840.07	0.288527	840.07	0.333695
840.414	0.291832	840.414	0.338708
840.757	0.295212	840.757	0.34393
841.101	0.298252	841.101	0.349072
841.444	0.302215	841.444	0.355102
841.788	0.306034	841.788	0.360916
842.132	0.309133	842.132	0.365832
842.475	0.313332	842.475	0.371869
842.819	0.316947	842.819	0.377276
843.162	0.321076	843.162	0.383577
843.506	0.325335	843.506	0.390333
843.849	0.329199	843.849	0.396394
844.193	0.332815	844.193	0.402484
844.537	0.33701	844.537	0.409399
844.88	0.341433	844.88	0.416071
845.224	0.345665	845.224	0.422644
845.567	0.349988	845.567	0.429178
845.911	0.354153	845.911	0.435841
846.254	0.358901	846.254	0.443328
846.598	0.363469	846.598	0.450659
846.942	0.36799	846.942	0.457886
847.285	0.372639	847.285	0.465167
847.629	0.376895	847.629	0.472094
847.972	0.381929	847.972	0.479776
848.316	0.387416	848.316	0.488043
848.659	0.392475	848.659	0.495922
849.003	0.397051	849.003	0.503373
849.347	0.401479	849.347	0.510673
849.69	0.406464	849.69	0.518479
850.034	0.411795	850.034	0.526753
850.377	0.416715	850.377	0.534739
850.721	0.422405	850.721	0.543305
851.064	0.428434	851.064	0.551976
851.408	0.433824	851.408	0.559989
851.752	0.439333	851.752	0.568677
852.095	0.444695	852.095	0.577199
852.439	0.449593	852.439	0.585137
852.782	0.454648	852.782	0.59279
853.126	0.459872	853.126	0.601454
853.47	0.466565	853.47	0.611043
853.813	0.472098	853.813	0.618931
854.157	0.477403	854.157	0.627236
854.5	0.482731	854.5	0.636051
854.844	0.487945	854.844	0.643025
855.187	0.494709	855.187	0.65214
855.531	0.500734	855.531	0.661668
855.875	0.506544	855.875	0.670474
856.218	0.511132	856.218	0.677586
856.562	0.517498	856.562	0.686895
856.905	0.523497	856.905	0.695267
857.249	0.529901	857.249	0.703981
857.592	0.534613	857.592	0.711246
857.936	0.541072	857.936	0.719608
858.28	0.548435	858.28	0.730126
858.623	0.553253	858.623	0.737451
858.967	0.559593	858.967	0.746006
859.31	0.565689	859.31	0.754101
859.654	0.571411	859.654	0.761996
859.997	0.577741	859.997	0.770527
860.341	0.585036	860.341	0.779934
860.685	0.591531	860.685	0.787953
861.028	0.597607	861.028	0.795582
861.372	0.603748	861.372	0.804402
861.715	0.609777	861.715	0.811716
862.059	0.615304	862.059	0.819999
862.402	0.621936	862.402	0.826584
862.746	0.629292	862.746	0.836305
863.09	0.634561	863.09	0.841671
863.433	0.642744	863.433	0.852192
863.777	0.648768	863.777	0.858561
864.12	0.656024	864.12	0.866987
864.464	0.662287	864.464	0.874682
864.807	0.666616	864.807	0.878487
865.151	0.674768	865.151	0.887345
865.495	0.680648	865.495	0.893323
865.838	0.68696	865.838	0.900553
866.182	0.693853	866.182	0.907675
866.525	0.700662	866.525	0.914384
866.869	0.706967	866.869	0.919851
867.213	0.714772	867.213	0.927716
867.556	0.719241	867.556	0.932882
867.9	0.724534	867.9	0.936285
868.243	0.731039	868.243	0.941139
868.587	0.736495	868.587	0.946415
868.93	0.740362	868.93	0.949266
869.274	0.746978	869.274	0.952572
869.618	0.752715	869.618	0.958069
869.961	0.761129	869.961	0.964498
870.305	0.765931	870.305	0.969049
870.648	0.771688	870.648	0.972485
870.992	0.77563	870.992	0.973651
871.335	0.779683	871.335	0.975593
871.679	0.786256	871.679	0.979064
872.023	0.790923	872.023	0.98176
872.366	0.794485	872.366	0.982249
872.71	0.80011	872.71	0.983532
873.053	0.807065	873.053	0.989411
873.397	0.811256	873.397	0.989252
873.74	0.815324	873.74	0.990118
874.084	0.820341	874.084	0.99167
874.428	0.826131	874.428	0.993313
874.771	0.83249	874.771	0.996654
875.115	0.835349	875.115	0.995424
875.458	0.839883	875.458	0.995288
875.802	0.844296	875.802	0.996645
876.145	0.847708	876.145	0.995268
876.489	0.853377	876.489	0.995981
876.833	0.859219	876.833	0.998175
877.176	0.863528	877.176	0.997612
877.52	0.867558	877.52	0.996716
877.863	0.872569	877.863	0.997856
878.207	0.878695	878.207	0.998021
878.551	0.883846	878.551	1
878.894	0.886733	878.894	0.997019
879.238	0.889789	879.238	0.994816
879.581	0.894808	879.581	0.994301
879.925	0.899655	879.925	0.99332
880.268	0.906724	880.268	0.994976
880.612	0.910002	880.612	0.993797
880.956	0.914367	880.956	0.99204
881.299	0.916834	881.299	0.988326
881.643	0.921267	881.643	0.987565
881.986	0.926287	881.986	0.986966
882.33	0.930153	882.33	0.98539
882.673	0.933937	882.673	0.983505
883.017	0.939608	883.017	0.982959
883.361	0.943398	883.361	0.980378
883.704	0.947853	883.704	0.978194
884.048	0.951026	884.048	0.976093
884.391	0.955073	884.391	0.974631
884.735	0.960626	884.735	0.973804
885.078	0.962976	885.078	0.969841
885.422	0.965889	885.422	0.966241
885.766	0.968843	885.766	0.963017
886.109	0.97169	886.109	0.959824
886.453	0.974665	886.453	0.956614
886.796	0.976735	886.796	0.951933
887.14	0.97969	887.14	0.948962
887.483	0.982576	887.483	0.94512
887.827	0.984919	887.827	0.940718
888.171	0.985862	888.171	0.93633
888.514	0.986458	888.514	0.931158
888.858	0.988865	888.858	0.92742
889.201	0.991294	889.201	0.92311
889.545	0.9923	889.545	0.917968
889.888	0.993458	889.888	0.912953
890.232	0.994098	890.232	0.907313
890.576	0.995475	890.576	0.902931
890.919	0.997115	890.919	0.897942
891.263	0.997965	891.263	0.892677
891.606	0.998465	891.606	0.887539
891.95	0.998532	891.95	0.882108
892.294	0.998539	892.294	0.876616
892.637	0.997896	892.637	0.870128
892.981	0.998042	892.981	0.864701
893.324	0.999053	893.324	0.859629
893.668	1	893.668	0.85457
894.011	0.999836	894.011	0.849036
894.355	0.999406	894.355	0.843106
894.699	0.998889	894.699	0.836942
895.042	0.998595	895.042	0.83195
895.386	0.998279	895.386	0.826427
895.729	0.997799	895.729	0.820991
896.073	0.997941	896.073	0.815368
896.416	0.996744	896.416	0.808781
896.76	0.997385	896.76	0.804489
897.104	0.999368	897.104	0.800787
897.447	0.997782	897.447	0.795055
897.791	0.997354	897.791	0.790241
898.134	0.997224	898.134	0.784971
898.478	0.996189	898.478	0.779177
898.821	0.995117	898.821	0.773359
899.165	0.994798	899.165	0.768061
899.509	0.994808	899.509	0.763933
899.852	0.994384	899.852	0.758977
900.196	0.993142	900.196	0.753461
900.539	0.9924	900.539	0.748235
900.883	0.99272	900.883	0.743771
901.226	0.991256	901.226	0.738529
901.57	0.988545	901.57	0.732956
901.914	0.987044	901.914	0.727766
902.257	0.986355	902.257	0.723073
902.601	0.983501	902.601	0.71674
902.944	0.982529	902.944	0.712053
903.288	0.981295	903.288	0.706644
903.632	0.979351	903.632	0.701799
903.975	0.978645	903.975	0.697444
904.319	0.978261	904.319	0.692969
904.662	0.977577	904.662	0.68857
905.006	0.976186	905.006	0.683609
905.349	0.975298	905.349	0.6799
905.693	0.972308	905.693	0.67459
906.037	0.972431	906.037	0.670121
906.38	0.968213	906.38	0.663816
906.724	0.965561	906.724	0.658028
907.067	0.963278	907.067	0.653378
907.411	0.961209	907.411	0.648816
907.754	0.958264	907.754	0.643343
908.098	0.956086	908.098	0.638846
908.442	0.953652	908.442	0.633542
908.785	0.947334	908.785	0.626623
909.129	0.944915	909.129	0.621952
909.472	0.940374	909.472	0.615854
909.816	0.936726	909.816	0.610316
910.159	0.933578	910.159	0.605463
910.503	0.931557	910.503	0.601239
910.847	0.928154	910.847	0.597235
911.19	0.925513	911.19	0.592318
911.534	0.919333	911.534	0.585625
911.877	0.916161	911.877	0.580488
912.221	0.911076	912.221	0.575037
912.564	0.904464	912.564	0.568727
912.908	0.902618	912.908	0.564616
913.252	0.899568	913.252	0.560031
913.595	0.894835	913.595	0.555069
913.939	0.891496	913.939	0.550515
914.282	0.88863	914.282	0.546135
914.626	0.882952	914.626	0.540382
914.97	0.876931	914.97	0.535137
915.313	0.872406	915.313	0.529655
915.657	0.86794	915.657	0.525156
916	0.864868	916	0.521182
916.344	0.859409	916.344	0.516005
916.687	0.854731	916.687	0.510874
917.031	0.851419	917.031	0.507199
917.375	0.847293	917.375	0.503162
917.718	0.844284	917.718	0.499272
918.062	0.841866	918.062	0.495529
918.405	0.838274	918.405	0.491759
918.749	0.834211	918.749	0.487778
919.092	0.831232	919.092	0.483855
919.436	0.828674	919.436	0.481109
919.78	0.824644	919.78	0.477162
920.123	0.816986	920.123	0.471187
920.467	0.816975	920.467	0.469115
920.81	0.813757	920.81	0.465471
921.154	0.808632	921.154	0.461625
921.497	0.807186	921.497	0.458968
921.841	0.799285	921.841	0.453712
922.185	0.798226	922.185	0.451358
922.528	0.793724	922.528	0.447681
922.872	0.78745	922.872	0.442562
923.215	0.782568	923.215	0.43854
923.559	0.780055	923.559	0.435764
923.902	0.775726	923.902	0.432006
924.246	0.771833	924.246	0.429066
924.59	0.765425	924.59	0.424421
924.933	0.763112	924.933	0.421382
925.277	0.758338	925.277	0.417855
925.62	0.753117	925.62	0.413726
925.964	0.74709	925.964	0.409865
926.307	0.743072	926.307	0.406364
926.651	0.737982	926.651	0.402878
926.995	0.733337	926.995	0.399101
927.338	0.730193	927.338	0.396434
927.682	0.724269	927.682	0.392293
928.025	0.716804	928.025	0.387488
928.369	0.714533	928.369	0.385244
928.713	0.707187	928.713	0.380002
929.056	0.701667	929.056	0.376335
929.4	0.696472	929.4	0.372809
929.743	0.689122	929.743	0.368177
930.087	0.684903	930.087	0.365385
930.43	0.680018	930.43	0.361464
930.774	0.675686	930.774	0.35866
931.118	0.668717	931.118	0.354313
931.461	0.661544	931.461	0.350126
931.805	0.656228	931.805	0.346672
932.148	0.651223	932.148	0.343417
932.492	0.645326	932.492	0.339535
932.835	0.640281	932.835	0.336886
933.179	0.635192	933.179	0.333282
933.523	0.627811	933.523	0.328982
933.866	0.624077	933.866	0.326169
934.21	0.618039	934.21	0.322436
934.553	0.615052	934.553	0.320442
934.897	0.608958	934.897	0.31708
935.24	0.603393	935.24	0.313755
935.584	0.59797	935.584	0.310481
935.928	0.593098	935.928	0.307269
936.271	0.588503	936.271	0.305078
936.615	0.581739	936.615	0.301204
936.958	0.575627	936.958	0.297645
937.302	0.572291	937.302	0.295517
937.645	0.568979	937.645	0.292936
937.989	0.5631	937.989	0.289648
938.333	0.557959	938.333	0.286595
938.676	0.554101	938.676	0.284714
939.02	0.549594	939.02	0.281837
939.363	0.54272	939.363	0.278179
939.707	0.538007	939.707	0.275405
940.051	0.534187	940.051	0.273487
940.394	0.527903	940.394	0.269727
940.738	0.524899	940.738	0.267645
941.081	0.519276	941.081	0.264965
941.425	0.515049	941.425	0.262546
941.768	0.509328	941.768	0.259408
942.112	0.504098	942.112	0.256597
942.456	0.499192	942.456	0.253581
942.799	0.492495	942.799	0.250818
943.143	0.488594	943.143	0.2487
943.486	0.482375	943.486	0.24496
943.83	0.475449	943.83	0.240589

## Sheet: d
Current density	Time	Current density	Time	Current density	Time
mA cm-2	h	mA cm-2	h	mA cm-2	h
	PEC stability - with Graphite		OPV stability		PEC stability - without Graphite
5.55556e-05	24.7297	0	21.6967	5.55556e-05	7.59833
0.000777778	24.7237	1	21.7218	0.000111111	7.58074
0.000833333	24.7428	3	21.4636	0.000166667	7.5486
0.000944444	24.7948	4	21.2402	0.000222222	7.58001
0.001	24.7814	5	21.116	0.000277778	7.58058
0.00289	24.5054	6	20.7692	0.000333333	7.57925
0.00294	22.3945	7	20.8342	0.000388889	7.54941
0.01011	22.4501	8	20.5748	0.000444444	7.53106
0.01017	22.4487	9	20.4124	0.0005	7.56736
0.01061	22.5227	10	20.3625	0.000555556	7.6018
0.01067	22.5858	11	20.2618	0.000611111	7.56054
0.01389	22.5081	12	20.0523	0.000666667	7.53351
0.01394	22.5506	13	19.9158	0.000722222	7.59062
0.01444	22.4762	14	19.8083	0.000777778	7.57859
0.01461	22.6903	15	19.8885	0.000833333	7.56283
0.01939	22.6564	16	19.5539	0.000888889	7.53314
0.01944	22.6291	17	19.4041	0.000944444	7.54909
0.01961	22.6654	18	19.4034	0.001	7.53328
0.01967	22.6371	19	19.2433	0.00105556	7.54676
0.021	22.688	20	19.1583	0.00111111	7.54238
0.02106	22.6742	21	19.0672	0.00116667	7.55884
0.02111	22.6605	22	18.8133	0.00122222	7.5557
0.02167	22.5839	23	18.7911	0.00127778	7.50975
0.02172	22.6347	24	18.7024	0.00133333	7.51569
0.02239	22.5427	25	18.5372	0.00138889	7.53939
0.02244	22.4868	26	18.3652	0.00144444	7.51762
0.02278	22.5359	27	18.3795	0.0015	7.54195
0.02378	22.492	28	18.2806	0.00155556	7.51518
0.02389	22.5498	29	17.9953	0.00161111	7.50563
0.02394	22.4731	30	17.838	0.00166667	7.51949
0.02583	22.4404	31	17.7984	0.00172222	7.50359
0.02633	22.4035	32	17.7001	0.00177778	7.53752
0.02806	22.9356	33	17.5313	0.00183333	7.51796
0.02878	22.7228	34	17.5008	0.00188889	7.52364
0.02883	22.652	35	17.4719	0.00194444	7.50264
0.02889	22.708	36	17.3383	0.002	7.48505
0.02894	22.6771	37	17.3177	0.00205556	7.50751
0.03011	22.6441	38	17.257	0.00211111	7.52502
0.03017	22.5929	39	17.1714	0.00216667	7.5043
0.03044	22.6002	40	17.1471	0.00222222	7.52204
0.0305	22.6795	41	17.0198	0.00227778	7.48345
0.03172	22.6018	42	16.9504	0.00233333	7.46765
0.03178	22.6478	43	17.003	0.00238889	7.47376
0.03183	22.6366	44	16.8663	0.00244444	7.48529
0.03189	22.5703			0.0025	7.45935
0.03194	22.6991			0.00255556	7.48256
0.032	22.5356			0.00261111	7.47707
0.03272	22.7122			0.00266667	7.45644
0.03278	22.5536			0.00272222	7.45477
0.03306	22.6585			0.00277778	7.48031
0.03311	22.5526			0.00283333	7.47529
0.03339	22.5696			0.00288889	7.48098
0.03344	22.5647			0.00294444	7.2985
0.0335	22.6665			0.003	7.02506
0.03356	22.607			0.00305556	6.84303
0.034	22.6466			0.00311111	6.8485
0.03406	22.592			0.00316667	6.86922
0.03411	22.5596			0.00322222	6.8543
0.03444	22.5261			0.00327778	6.88031
0.03478	22.5849			0.00333333	6.81621
0.03483	22.4183			0.00338889	6.83426
0.03517	22.731			0.00344444	6.87393
0.03583	22.5103			0.0035	6.8929
0.03633	22.7145			0.00355556	6.9153
0.03639	22.558			0.00361111	6.89291
0.03661	22.7037			0.00366667	6.8886
0.03667	22.6689			0.00372222	6.90479
0.03911	22.5742			0.00377778	6.88932
0.03917	22.6152			0.00383333	6.86457
0.03944	22.5559			0.00388889	6.88771
0.0395	22.6643			0.00394444	6.87347
0.03956	22.638			0.004	6.88755
0.03961	22.5832			0.00405556	6.88395
0.03967	22.6167			0.00411111	6.8617
0.04128	22.6025			0.00416667	6.85536
0.0415	22.5623			0.00422222	6.85796
0.04256	22.6028			0.00427778	6.85417
0.04261	22.631			0.00433333	6.84696
0.04339	22.5387			0.00438889	6.8517
0.04344	22.6882			0.00444444	6.83406
0.04383	22.5621			0.0045	6.856
0.04428	22.6211			0.00455556	6.86168
0.04478	22.6104			0.00461111	6.8745
0.04483	22.5564			0.00466667	6.84362
0.04506	22.5188			0.00472222	6.86686
0.04511	22.4561			0.00477778	6.86033
0.04517	22.4913			0.00483333	6.85972
0.04522	22.5048			0.00488889	6.82703
0.04567	22.5262			0.00494444	6.84581
0.04572	22.647			0.005	6.86003
0.04739	22.5222			0.00505556	6.85955
0.04744	22.6201			0.00511111	6.8519
0.04756	22.607			0.00516667	6.86563
0.04761	22.4427			0.00522222	6.87001
0.04872	22.503			0.00527778	6.87963
0.04878	22.7114			0.00533333	6.87874
0.04906	22.5915			0.00538889	6.88505
0.04917	22.7056			0.00544444	6.87651
0.0505	22.631			0.0055	6.88368
0.05056	22.6174			0.00555556	6.8424
0.051	22.6021			0.00561111	6.87277
0.05106	22.6116			0.00566667	6.87738
0.05183	23.0026			0.00572222	6.89553
0.05189	22.8564			0.00577778	6.89075
0.05222	22.9444			0.00583333	6.90863
0.05228	22.9136			0.00588889	6.88322
0.05233	22.9227			0.00594444	6.87881
0.05239	22.8853			0.006	6.9027
0.05244	22.9483			0.00605556	6.91062
0.053	23.0008			0.00611111	6.88041
0.05344	22.9889			0.00616667	6.87164
0.05433	22.7949			0.00622222	6.90772
0.05439	22.8551			0.00627778	6.91041
0.05672	22.9413			0.00633333	6.89291
0.05678	22.6887			0.00638889	6.85714
0.057	22.7819			0.00644444	6.89017
0.05778	22.8272			0.0065	6.8755
0.05806	22.7975			0.00655556	6.87972
0.05811	22.8359			0.00661111	6.8739
0.05817	22.7442			0.00666667	6.86488
0.05822	22.8712			0.00672222	6.85915
0.05983	22.8167			0.00677778	6.85314
0.05989	22.7644			0.00683333	6.8468
0.06	22.7842			0.00688889	6.84529
0.06006	22.5935			0.00694444	6.85952
0.06122	22.6391			0.007	6.84556
0.06139	22.7591			0.00705556	6.86041
0.0615	22.6124			0.00711111	6.86853
0.06344	22.5547			0.00716667	6.85665
0.06483	22.5258			0.00722222	6.88966
0.06489	22.6618			0.00727778	6.87932
0.06556	22.5474			0.00733333	6.84181
0.06589	22.5065			0.00738889	6.83679
0.06911	22.6905			0.00744444	6.83634
0.06917	22.6311			0.0075	6.82081
0.0695	22.6713			0.00755556	6.81673
0.06956	22.6004			0.00761111	6.83427
0.0705	22.634			0.00766667	6.83089
0.07056	22.4101			0.00772222	6.79272
0.07217	22.5256			0.00777778	6.81119
0.07222	22.581			0.00783333	6.83137
0.07228	22.5825			0.00788889	6.80639
0.07261	22.5253			0.00794444	6.85116
0.07339	22.5844			0.008	6.80151
0.07344	22.6652			0.00805556	6.81419
0.0735	22.5364			0.00811111	6.83156
0.07361	22.6461			0.00816667	6.80499
0.07367	22.5184			0.00822222	6.76315
0.07511	22.6434			0.00827778	6.80472
0.07517	22.5627			0.00833333	6.81874
0.07672	22.7352			0.00838889	6.80301
0.07678	22.6185			0.00844444	6.80535
0.077	22.7189			0.0085	6.81992
0.07761	22.6581			0.00855556	6.81823
0.07989	22.6345			0.00861111	6.80799
0.07994	22.638			0.00866667	6.80515
0.08017	22.5297			0.00872222	6.80074
0.08022	22.5914			0.00877778	6.83074
0.08161	22.569			0.00883333	6.8361
0.08167	22.6146			0.00888889	6.80803
0.08311	22.5648			0.00894444	6.80818
0.08317	22.5299			0.009	6.82478
0.08322	22.4953			0.00905556	6.81076
0.0845	22.8608			0.00911111	6.81942
0.08456	22.9052			0.00916667	6.80293
0.08544	22.7576			0.00922222	6.80588
0.08561	22.7699			0.00927778	6.7945
0.08578	22.8409			0.00933333	6.81335
0.08617	22.7969			0.00938889	6.80552
0.08839	22.6715			0.00944444	6.78532
0.08844	22.7993			0.0095	6.77506
0.09072	22.7754			0.00955556	6.77874
0.09078	22.8295			0.00961111	6.74157
0.09111	22.8101			0.00966667	6.7747
0.09183	22.7514			0.00972222	6.74895
0.09222	22.7712			0.00977778	6.78354
0.09228	22.859			0.00983333	6.80512
0.09289	22.8093			0.00988889	6.80471
0.09294	22.7029			0.00994444	6.80921
0.09333	22.7281			0.01	6.8347
0.09339	22.6923			0.0100556	6.80731
0.09361	22.692			0.0101111	6.8004
0.09367	22.736			0.0101667	6.82433
0.09383	22.7641			0.0102222	6.82533
0.09389	22.6415			0.0102778	6.80956
0.09478	22.7086			0.0103333	6.79984
0.09483	22.7433			0.0103889	6.8054
0.09539	22.7686			0.0104444	6.82273
0.09544	22.7523			0.0105	6.81825
0.09572	22.7927			0.0105556	6.81082
0.09578	22.6626			0.0106111	6.82122
0.09667	22.7265			0.0106667	6.80262
0.09672	22.5693			0.0107222	6.78397
0.09689	22.6681			0.0107778	6.75798
0.09694	22.7888			0.0108333	6.78495
0.10239	22.6977			0.0108889	6.78941
0.10244	22.4646			0.0109444	6.73615
0.10261	22.5519			0.011	6.7458
0.10267	22.6136			0.0110556	6.79631
0.103	22.6654			0.0111111	6.77764
0.10306	22.6499			0.0111667	6.79912
0.10406	22.6493			0.0112222	6.77146
0.10411	22.6508			0.0112778	6.78371
0.1055	22.725			0.0113333	6.77714
0.10556	22.777			0.0113889	6.79214
0.10561	22.716			0.0114444	6.77347
0.10567	22.5191			0.0115	6.77655
0.10628	22.5797			0.0115556	6.77168
0.10639	22.6544			0.0116111	6.79786
0.10778	22.6276			0.0116667	6.78818
0.10783	22.6333			0.0117222	6.75368
0.10817	22.4606			0.0117778	6.79496
0.10822	22.5916			0.0118333	6.79191
0.10883	22.5697			0.0118889	6.75642
0.10889	22.6586			0.0119444	6.77924
0.1095	23.0325			0.012	6.77642
0.10956	22.9541			0.0120556	6.81629
0.11006	22.9085			0.0121111	6.78436
0.11011	22.822			0.0121667	6.7719
0.11089	22.9721			0.0122222	6.76219
0.11094	22.822			0.0122778	6.77143
0.11117	22.8239			0.0123333	6.77665
0.11122	22.8483			0.0123889	6.74501
0.11261	22.8826			0.0124444	6.74825
0.11267	22.9077			0.0125	6.78487
0.11272	22.8229			0.0125556	6.76521
0.11283	22.8367			0.0126111	6.79433
0.11328	22.8532			0.0126667	6.75123
0.11333	22.7766			0.0127222	6.74587
0.114	22.8135			0.0127778	6.77468
0.11406	22.8292			0.0128333	6.79337
0.11439	22.8118			0.0128889	6.75912
0.11444	22.7901			0.0129444	6.78157
0.11578	22.5511			0.013	6.81106
0.11583	22.803			0.0130556	6.76737
0.11589	22.797			0.0131111	6.76955
0.11594	22.6661			0.0131667	6.77751
0.11717	22.5628			0.0132222	6.78187
0.11744	22.6235			0.0132778	6.79191
0.1175	22.6698			0.0133333	6.77078
0.11867	22.6833			0.0133889	6.74689
0.11872	22.7397			0.0134444	6.77122
0.11906	22.7692			0.0135	6.78686
0.11972	22.8007			0.0135556	6.78989
0.12039	22.6611			0.0136111	6.7862
0.12044	22.6932			0.0136667	6.77495
0.12056	22.7			0.0137222	6.78464
0.12061	22.6573			0.0137778	6.77786
0.1225	22.5794			0.0138333	6.76713
0.12256	22.622			0.0138889	6.76728
0.12333	22.5912			0.0139444	6.77045
0.12339	22.5693			0.014	6.76989
0.12356	22.6554			0.0140556	6.77207
0.12361	22.6694			0.0141111	6.75703
0.12439	22.7197			0.0141667	6.78014
0.12444	22.7416			0.0142222	6.79542
0.1245	22.8499			0.0142778	6.76076
0.12494	22.8176			0.0143333	6.75854
0.12511	22.6452			0.0143889	6.7562
0.12544	22.5069			0.0144444	6.75782
0.12633	22.6308			0.0145	6.75311
0.12639	22.7296			0.0145556	6.76689
0.12644	22.5855			0.0146111	6.78313
0.1265	22.7325			0.0146667	6.79307
0.12761	22.6814			0.0147222	6.75897
0.12767	22.6203			0.0147778	6.75932
0.128	22.5546			0.0148333	6.75993
0.12806	22.6063			0.0148889	6.77021
0.1285	22.6099			0.0149444	6.73941
0.12856	22.6661			0.015	6.72291
0.12956	22.635			0.0150556	6.73983
0.12961	22.6741			0.0151111	6.74945
0.13106	22.6952			0.0151667	6.7319
0.13122	22.6526			0.0152222	6.74
0.13178	22.6436			0.0152778	6.78692
0.13183	22.6357			0.0153333	6.78506
0.13189	22.6448			0.0153889	6.75376
0.13239	22.6061			0.0154444	6.74205
0.13244	22.5472			0.0155	6.75545
0.1325	22.574			0.0155556	6.7253
0.13256	22.637			0.0156111	6.69342
0.13283	22.6917			0.0156667	6.7197
0.13289	22.6089			0.0157222	6.75768
0.13294	22.6276			0.0157778	6.74653
0.13333	22.7136			0.0158333	6.75778
0.13367	22.7119			0.0158889	6.74728
0.13422	22.6034			0.0159444	6.7281
0.13428	22.6539			0.016	6.74727
0.13456	22.7502			0.0160556	6.74644
0.13461	22.5741			0.0161111	6.72034
0.13594	22.6375			0.0161667	6.71207
0.136	22.6489			0.0162222	6.72987
0.13606	22.6343			0.0162778	6.74044
0.13611	22.5762			0.0163333	6.72027
0.13672	22.7906			0.0163889	6.73127
0.13678	22.7165			0.0164444	6.71588
0.13711	22.7068			0.0165	6.75471
0.13717	22.5978			0.0165556	6.70621
0.13722	22.6661			0.0166111	6.70546
0.13728	22.6347			0.0166667	6.70693
0.13733	22.5801			0.0167222	6.73308
0.1375	22.6004			0.0167778	6.73146
0.13756	22.6731			0.0168333	6.70171
0.13767	22.6985			0.0168889	6.70419
0.13772	22.7533			0.0169444	6.76839
0.14361	22.7226			0.017	6.76313
0.14411	22.8088			0.0170556	6.73562
0.14417	22.7589			0.0171111	6.76332
0.14522	22.8333			0.0171667	6.75832
0.14528	22.7511			0.0172222	6.72171
0.14533	22.7616			0.0172778	6.71727
0.14539	22.7325			0.0173333	6.71467
0.14544	22.866			0.0173889	6.73646
0.14644	22.787			0.0174444	6.72768
0.14672	22.8558			0.0175	6.73016
0.147	22.7364			0.0175556	6.69938
0.14817	22.708			0.0176111	6.66543
0.14822	22.6827			0.0176667	6.64885
0.14844	22.7767			0.0177222	6.65638
0.1485	22.7702			0.0177778	6.70523
0.14978	22.6408			0.0178333	6.70461
0.14983	22.6325			0.0178889	6.6976
0.15011	22.6742			0.0179444	6.69199
0.15017	22.7407			0.018	6.69675
0.15128	22.6425			0.0180556	6.70051
0.15133	22.7271			0.0181111	6.69566
0.1515	22.6997			0.0181667	6.69399
0.15156	22.7067			0.0182222	6.70017
0.15161	22.6271			0.0182778	6.68958
0.15167	22.5892			0.0183333	6.6986
0.15228	22.652			0.0183889	6.68033
0.15233	22.6697			0.0184444	6.68716
0.15283	22.7972			0.0185	6.6755
0.15289	22.7626			0.0185556	6.6431
0.1535	22.6483			0.0186111	6.64853
0.15356	22.6044			0.0186667	6.65554
0.15394	22.6792			0.0187222	6.69467
0.154	22.7597			0.0187778	6.70535
0.15633	22.5684			0.0188333	6.68986
0.15639	22.706			0.0188889	6.71557
0.15872	22.6662			0.0189444	6.70661
0.15878	22.691			0.019	6.70784
0.1595	22.6008			0.0190556	6.6996
0.16039	22.5733			0.0191111	6.69922
0.16061	22.6366			0.0191667	6.66519
0.16067	22.4857			0.0192222	6.64001
0.16139	22.7422			0.0192778	6.67355
0.16144	22.6921			0.0193333	6.65959
0.16217	22.6343			0.0193889	6.62484
0.16222	22.6487			0.0194444	6.63706
0.16289	22.6304			0.0195	6.64102
0.16294	22.5659			0.0195556	6.66198
0.16306	22.7235			0.0196111	6.66748
0.16389	22.8818			0.0196667	6.63458
0.16394	23.0029			0.0197222	6.64567
0.164	22.8851			0.0197778	6.66332
0.16406	22.9162			0.0198333	6.6725
0.16411	22.7687			0.0198889	6.66129
0.16417	22.8613			0.0199444	6.70076
0.16422	23.0371			0.02	6.69344
0.16428	22.932			0.0200556	6.67308
0.16433	22.8321			0.0201111	6.66033
0.16528	22.904			0.0201667	6.65973
0.16533	22.9422			0.0202222	6.65457
0.16539	22.8265			0.0202778	6.67223
0.16544	22.816			0.0203333	6.6429
0.1655	22.8786			0.0203889	6.6502
0.16594	22.8756			0.0204444	6.64542
0.166	22.9389			0.0205	6.63109
0.16683	22.8485			0.0205556	6.62324
0.16689	22.9272			0.0206111	6.62792
0.16778	22.9256			0.0206667	6.65721
0.16783	22.8409			0.0207222	6.67266
0.16844	22.7671			0.0207778	6.64819
0.16856	22.747			0.0208333	6.62453
0.1725	22.669			0.0208889	6.64202
0.17256	22.6193			0.0209444	6.66774
0.17317	22.7583			0.021	6.66796
0.17322	22.744			0.0210556	6.62109
0.17339	22.867			0.0211111	6.61153
0.17344	22.7707			0.0211667	6.63663
0.17461	22.8346			0.0212222	6.62341
0.17467	22.8231			0.0212778	6.66115
0.17494	22.7851			0.0213333	6.65893
0.175	22.8516			0.0213889	6.65956
0.17506	22.7139			0.0214444	6.63731
0.17511	22.7868			0.0215	6.67819
0.17561	22.7126			0.0215556	6.67443
0.17583	22.7669			0.0216111	6.69157
0.17611	22.818			0.0216667	6.68762
0.17617	22.8142			0.0217222	6.68482
0.17633	22.7249			0.0217778	6.67175
0.17639	22.795			0.0218333	6.66529
0.17644	22.735			0.0218889	6.68136
0.17706	22.6813			0.0219444	6.6682
0.17711	22.8186			0.022	6.7104
0.17928	22.7171			0.0220556	6.68164
0.17933	22.8469			0.0221111	6.64501
0.17956	22.9014			0.0221667	6.6703
0.17961	22.7429			0.0222222	6.67304
0.18139	22.7675			0.0222778	6.6838
0.18144	22.6805			0.0223333	6.67075
0.18389	22.6981			0.0223889	6.64419
0.18394	22.7567			0.0224444	6.6869
0.18483	22.7052			0.0225	6.69279
0.18522	22.6285			0.0225556	6.68013
0.18544	22.6572			0.0226111	6.66839
0.1855	22.8149			0.0226667	6.67028
0.186	22.6103			0.0227222	6.62277
0.18606	22.7433			0.0227778	6.64866
0.18611	22.6207			0.0228333	6.64935
0.18661	22.7811			0.0228889	6.65566
0.18667	22.7768			0.0229444	6.65778
0.18756	22.921			0.023	6.67069
0.18761	22.9904			0.0230556	6.68153
0.18789	22.9695			0.0231111	6.6989
0.18794	22.95			0.0231667	6.69214
0.18856	22.885			0.0232222	6.65579
0.18861	22.7722			0.0232778	6.68149
0.18878	22.7752			0.0233333	6.67912
0.18883	22.8888			0.0233889	6.68942
0.18889	22.9652			0.0234444	6.6982
0.18894	22.8851			0.0235	6.68932
0.18967	22.7803			0.0235556	6.65639
0.18972	23.0318			0.0236111	6.64562
0.19011	22.9125			0.0236667	6.62915
0.19017	22.9466			0.0237222	6.67675
0.191	22.8114			0.0237778	6.68977
0.19106	22.8738			0.0238333	6.64232
0.19167	22.8456			0.0238889	6.68736
0.19172	22.8911			0.0239444	6.68521
0.19228	22.8105			0.024	6.6575
0.19233	22.6174			0.0240556	6.64519
0.19339	22.6797			0.0241111	6.6317
0.19344	22.6741			0.0241667	6.67034
0.19356	22.6866			0.0242222	6.6525
0.19361	22.6987			0.0242778	6.65013
0.19411	22.6797			0.0243333	6.61987
0.19422	22.7641			0.0243889	6.65216
0.19428	22.8528			0.0244444	6.64969
0.19478	22.8637			0.0245	6.62676
0.19483	22.7527			0.0245556	6.62741
0.19667	22.7957			0.0246111	6.6425
0.19672	22.7525			0.0246667	6.68774
0.19961	22.6367			0.0247222	6.68463
0.19967	22.7429			0.0247778	6.65874
0.19978	22.6688			0.0248333	6.66016
0.19983	22.8217			0.0248889	6.64117
0.20528	22.6826			0.0249444	6.66612
0.20533	22.8297			0.025	6.61064
0.20539	22.6626			0.0250556	6.63308
0.20544	22.7549			0.0251111	6.63934
0.20583	22.7682			0.0251667	6.63123
0.20589	22.6421			0.0252222	6.63765
0.20594	22.7601			0.0252778	6.61849
0.20622	22.6593			0.0253333	6.61361
0.20639	22.6324			0.0253889	6.61102
0.20644	22.7379			0.0254444	6.57249
0.20706	22.5877			0.0255	6.55198
0.20728	22.8321			0.0255556	6.58639
0.20733	22.7786			0.0256111	6.58106
0.20756	22.5347			0.0256667	6.57188
0.20772	22.6431			0.0257222	6.56498
0.20894	22.7376			0.0257778	6.62487
0.209	22.6965			0.0258333	6.62379
0.20933	22.7707			0.0258889	6.58223
0.20939	22.6678			0.0259444	6.59321
0.21033	22.5358			0.026	6.60987
0.21039	22.7664			0.0260556	6.56846
0.21067	22.6506			0.0261111	6.58243
0.21072	22.7886			0.0261667	6.56546
0.21078	22.6525			0.0262222	6.58311
0.21111	22.645			0.0262778	6.5473
0.213	22.8339			0.0263333	6.56837
0.21361	22.9326			0.0263889	6.53856
0.21367	22.9683			0.0264444	6.57752
0.21372	22.8962			0.0265	6.5517
0.21506	22.8672			0.0265556	6.54655
0.21517	22.7856			0.0266111	6.54018
0.21672	22.8879			0.0266667	6.47918
0.21678	22.8751			0.0267222	6.53877
0.21683	22.8303			0.0267778	6.55006
0.21744	22.8087			0.0268333	6.53812
0.2175	23.0007			0.0268889	6.53607
0.21811	22.8996			0.0269444	6.55057
0.21833	22.8468			0.027	6.52902
0.2185	22.8528			0.0270556	6.57327
0.21911	22.855			0.0271111	6.57001
0.21939	22.7344			0.0271667	6.56074
0.21967	22.8717			0.0272222	6.5004
0.22039	22.7951			0.0272778	6.51711
0.22044	22.7474			0.0273333	6.58595
0.22117	22.7879			0.0273889	6.50405
0.22122	22.7961			0.0274444	6.52826
0.22233	22.7908			0.0275	6.60216
0.22239	22.893			0.0275556	6.56202
0.22272	22.7471			0.0276111	6.51639
0.22278	22.8036			0.0276667	6.52883
0.22311	22.7364			0.0277222	6.49827
0.2235	22.691			0.0277778	6.54089
0.22444	22.6859			0.0278333	6.50468
0.2245	22.7285			0.0278889	6.46979
0.22461	22.7563			0.0279444	6.46246
0.22467	22.6477			0.028	6.53977
0.22539	22.6492			0.0280556	6.52758
0.22544	22.7089			0.0281111	6.5154
0.22589	22.6964			0.0281667	6.50149
0.22594	22.6614			0.0282222	6.51815
0.22617	22.6846			0.0282778	6.49489
0.22711	22.7401			0.0283333	6.51652
0.22744	22.6127			0.0283889	6.49191
0.2275	22.6742			0.0284444	6.48306
0.22856	22.8858			0.0285	6.50731
0.22861	22.7432			0.0285556	6.46948
0.22867	22.6589			0.0286111	6.43866
0.22872	22.6342			0.0286667	6.48576
0.23283	22.6506			0.0287222	6.50246
0.23289	22.6449			0.0287778	6.49291
0.23344	22.6025			0.0288333	6.43496
0.2335	22.6471			0.0288889	6.49407
0.23367	22.6293			0.0289444	6.48827
0.23372	22.6259			0.029	6.4682
0.23739	22.6588			0.0290556	6.47526
0.23744	22.7588			0.0291111	6.49289
0.23833	22.5755			0.0291667	6.46861
0.2385	22.6767			0.0292222	6.53853
0.23861	22.617			0.0292778	6.50154
0.23867	22.5858			0.0293333	6.47089
0.23989	22.6148			0.0293889	6.4917
0.23994	22.7138			0.0294444	6.46479
0.24022	22.9464			0.0295	6.41211
0.24139	22.793			0.0295556	6.44788
0.24144	22.7871			0.0296111	6.45297
0.24189	22.8291			0.0296667	6.50313
0.24194	22.7724			0.0297222	6.50775
0.24311	22.7293			0.0297778	6.46607
0.24317	22.762			0.0298333	6.49399
0.24322	22.7372			0.0298889	6.50382
0.24356	22.818			0.0299444	6.46485
0.24417	22.6866			0.03	6.50934
0.24422	22.6935			0.0300556	6.53636
0.2445	22.721			0.0301111	6.53745
0.24456	22.7497			0.0301667	6.49519
0.24461	22.7098			0.0302222	6.49221
0.24467	22.8027			0.0302778	6.46368
0.24472	22.7411			0.0303333	6.47165
0.24483	22.6786			0.0303889	6.45314
0.24489	22.8393			0.0304444	6.40181
0.24767	22.6352			0.0305	6.49262
0.24772	22.6609			0.0305556	6.49706
0.24794	22.6141			0.0306111	6.47969
0.248	22.7431			0.0306667	6.47513
0.24922	22.5307			0.0307222	6.49221
0.24944	22.6077			0.0307778	6.48409
0.24956	22.5653			0.0308333	6.46823
0.24989	22.6188			0.0308889	6.44242
0.25244	22.6299			0.0309444	6.45448
0.2525	22.7356			0.031	6.48907
0.25267	22.6829			0.0310556	6.51144
0.25272	22.5909			0.0311111	6.4859
0.25383	22.6524			0.0311667	6.47149
0.25394	22.5741			0.0312222	6.49716
0.25428	22.6495			0.0312778	6.43267
0.25433	22.6306			0.0313333	6.45355
0.25528	22.5323			0.0313889	6.49675
0.25533	22.6152			0.0314444	6.50631
0.25539	22.4885			0.0315	6.44812
0.25639	22.5634			0.0315556	6.4175
0.25644	22.5478			0.0316111	6.4344
0.25689	22.6032			0.0316667	6.43089
0.25694	22.5574			0.0317222	6.42627
0.25739	22.6551			0.0317778	6.44686
0.25744	22.6391			0.0318333	6.45455
0.25761	22.6836			0.0318889	6.4445
0.25767	22.615			0.0319444	6.43052
0.26172	22.7209			0.032	6.44567
0.26178	22.7231			0.0320556	6.39345
0.26189	22.7076			0.0321111	6.42197
0.26222	22.7222			0.0321667	6.42914
0.26228	22.8497			0.0322222	6.38656
0.26239	22.764			0.0322778	6.43868
0.26244	22.5976			0.0323333	6.38748
0.2625	22.6897			0.0323889	6.37482
0.263	22.7747			0.0324444	6.4268
0.26317	22.658			0.0325	6.37279
0.26411	22.6698			0.0325556	6.45253
0.26417	22.7396			0.0326111	6.45982
0.26483	22.6698			0.0326667	6.45512
0.26489	22.6771			0.0327222	6.44726
0.26622	22.6408			0.0327778	6.42635
0.26628	22.6911			0.0328333	6.41512
0.26817	22.8088			0.0328889	6.45187
0.26822	22.8841			0.0329444	6.44744
0.26939	22.7749			0.033	6.4382
0.26944	22.7288			0.0330556	6.47463
0.2695	22.8008			0.0331111	6.45129
0.26956	22.9094			0.0331667	6.3699
0.26961	22.7521			0.0332222	6.47662
0.26967	22.7147			0.0332778	6.42112
0.27194	22.7969			0.0333333	6.44164
0.272	22.6311			0.0333889	6.37315
0.2725	22.7323			0.0334444	6.39475
0.27261	22.6294			0.0335	6.40004
0.27422	22.7805			0.0335556	6.43004
0.27428	22.6382			0.0336111	6.37854
0.2745	22.6073			0.0336667	6.38648
0.27456	22.7491			0.0337222	6.36999
0.27561	22.7974			0.0337778	6.36061
0.27567	22.6973			0.0338333	6.36109
0.27733	22.5844			0.0338889	6.34864
0.27739	22.6553			0.0339444	6.419
0.27744	22.6075			0.034	6.39745
0.2775	22.6505			0.0340556	6.36594
0.27939	22.6913			0.0341111	6.35723
0.27944	22.7093			0.0341667	6.37028
0.27978	22.6808			0.0342222	6.40037
0.28039	22.6024			0.0342778	6.41144
0.28061	22.7051			0.0343333	6.40652
0.281	22.5658			0.0343889	6.37649
0.28106	22.5906			0.0344444	6.39553
0.28111	22.5628			0.0345	6.31922
0.28194	22.5493			0.0345556	6.36007
0.282	22.6979			0.0346111	6.3716
0.28206	22.7517			0.0346667	6.34031
0.28211	22.6307			0.0347222	6.39297
0.28217	22.592			0.0347778	6.35525
0.28222	22.683			0.0348333	6.33429
0.28228	22.6681			0.0348889	6.34639
0.28233	22.6166			0.0349444	6.36038
0.28239	22.5018			0.035	6.30573
0.2835	22.5556			0.0350556	6.357
0.28356	22.6625			0.0351111	6.31799
0.28372	22.6321			0.0351667	6.35965
0.28433	22.5507			0.0352222	6.33484
0.28506	22.6209			0.0352778	6.27123
0.28511	22.6367			0.0353333	6.30028
0.28517	22.5659			0.0353889	6.30446
0.29111	22.4956			0.0354444	6.30028
0.29117	22.5103			0.0355	6.36379
0.29144	22.5706			0.0355556	6.36427
0.2915	22.669			0.0356111	6.29354
0.29283	22.8079			0.0356667	6.31465
0.29289	22.8574			0.0357222	6.27887
0.29306	22.7494			0.0357778	6.26491
0.29372	22.7318			0.0358333	6.36696
0.29439	22.6872			0.0358889	6.30976
0.29444	22.7763			0.0359444	6.30103
0.29456	22.8024			0.036	6.31628
0.29461	22.8297			0.0360556	6.28239
0.29528	22.871			0.0361111	6.2829
0.29533	22.7615			0.0361667	6.2724
0.29539	22.7824			0.0362222	6.29378
0.29544	22.7298			0.0362778	6.30898
0.2985	22.799			0.0363333	6.28385
0.29856	22.6954			0.0363889	6.33255
0.29872	22.8826			0.0364444	6.29972
0.29889	22.6739			0.0365	6.33719
0.29906	22.7419			0.0365556	6.35139
0.29911	22.7472			0.0366111	6.3138
0.29922	22.732			0.0366667	6.27519
0.29928	22.7424			0.0367222	6.30703
0.30017	22.7385			0.0367778	6.29564
0.30022	22.757			0.0368333	6.31006
0.302	22.6657			0.0368889	6.33624
0.30206	22.6954			0.0369444	6.31291
0.30256	22.7036			0.037	6.27047
0.303	22.7289			0.0370556	6.31764
0.3035	22.7321			0.0371111	6.28594
0.30356	22.6387			0.0371667	6.31137
0.30428	22.8777			0.0372222	6.29045
0.30433	22.6327			0.0372778	6.2843
0.30439	22.7038			0.0373333	6.29983
0.30444	22.5536			0.0373889	6.30629
0.30506	22.7104			0.0374444	6.30687
0.30511	22.6739			0.0375	6.28443
0.30533	22.5892			0.0375556	6.31153
0.30556	22.5676			0.0376111	6.25953
0.30989	22.5484			0.0376667	6.27604
0.30994	22.6812			0.0377222	6.24485
0.31	22.6206			0.0377778	6.31945
0.31006	22.6048			0.0378333	6.25107
0.31089	22.6087			0.0378889	6.25853
0.31094	22.7441			0.0379444	6.20579
0.31128	22.6078			0.038	6.3118
0.31133	22.6621			0.0380556	6.294
0.312	22.6572			0.0381111	6.27904
0.31206	22.5258			0.0381667	6.25801
0.31283	22.6967			0.0382222	6.26235
0.31289	22.7514			0.0382778	6.20347
0.31372	22.7569			0.0383333	6.23165
0.31378	22.6281			0.0383889	6.21586
0.31439	22.832			0.0384444	6.17854
0.31444	22.9033			0.0385	6.16982
0.3145	22.8676			0.0385556	6.13755
0.31456	22.8569			0.0386111	6.15062
0.31461	22.9343			0.0386667	6.19774
0.31472	22.896			0.0387222	6.21907
0.31478	22.9232			0.0387778	6.13839
0.31594	22.6749			0.0388333	6.21477
0.316	22.8125			0.0388889	6.22815
0.31722	22.8202			0.0389444	6.17356
0.31728	22.7828			0.039	6.136
0.31756	22.8064			0.0390556	6.19867
0.31772	22.9013			0.0391111	6.16133
0.31878	22.7213			0.0391667	6.18479
0.31883	22.7685			0.0392222	6.13293
0.31906	22.6474			0.0392778	6.13823
0.31911	22.8622			0.0393333	6.21242
0.31939	22.8145			0.0393889	6.22478
0.31944	22.8119			0.0394444	6.15645
0.32217	22.6227			0.0395	6.22301
0.32222	22.8369			0.0395556	6.21941
0.32406	22.8179			0.0396111	6.23225
0.32411	22.6671			0.0396667	6.21167
0.33322	22.6351			0.0397222	6.14615
0.33328	22.5988			0.0397778	6.30487
0.33361	22.5108			0.0398333	6.25728
0.33367	22.8393			0.0398889	6.20157
0.33461	22.6178			0.0399444	6.19754
0.33467	22.4996			0.04	6.22504
0.33683	22.681			0.0400556	6.17506
0.33767	22.7594			0.0401111	6.2211
0.33772	22.6762			0.0401667	6.27405
0.33789	22.6849			0.0402222	6.20478
0.33794	22.6834			0.0402778	6.22713
0.338	22.5857			0.0403333	6.23458
0.33967	22.7212			0.0403889	6.25976
0.33972	22.6758			0.0404444	6.30164
0.34111	22.4641			0.0405	6.20655
0.34117	22.5647			0.0405556	6.19116
0.34122	22.6996			0.0406111	6.18471
0.34128	22.6198			0.0406667	6.19744
0.34239	22.6129			0.0407222	6.18925
0.34256	22.6477			0.0407778	6.20788
0.34272	22.5859			0.0408333	6.2359
0.34278	22.9217			0.0408889	6.23877
0.34411	22.7031			0.0409444	6.26539
0.34417	22.8161			0.041	6.27526
0.34422	22.7992			0.0410556	6.24805
0.34478	22.802			0.0411111	6.17819
0.34483	22.8142			0.0411667	6.20966
0.3455	22.9557			0.0412222	6.18765
0.34556	22.7356			0.0412778	6.20785
0.34639	22.7402			0.0413333	6.23983
0.34644	22.7247			0.0413889	6.19905
0.347	22.8467			0.0414444	6.22025
0.34706	22.7882			0.0415	6.23936
0.34739	22.671			0.0415556	6.22733
0.34744	22.6916			0.0416111	6.23062
0.3475	22.746			0.0416667	6.20405
0.34778	22.7512			0.0417222	6.21502
0.34783	22.763			0.0417778	6.22567
0.34872	22.7426			0.0418333	6.21918
0.34878	22.7359			0.0418889	6.27383
0.34883	22.803			0.0419444	6.24839
0.34933	22.7582			0.042	6.25364
0.34939	22.7486			0.0420556	6.24369
0.35011	22.8291			0.0421111	6.25833
0.35017	22.8225			0.0421667	6.23948
0.35044	22.7996			0.0422222	6.31335
0.3505	22.7689			0.0422778	6.30325
0.35172	22.6539			0.0423333	6.29409
0.35178	22.7544			0.0423889	6.33803
0.35206	22.6791			0.0424444	6.22924
0.35211	22.707			0.0425	6.31352
0.35278	22.634			0.0425556	6.31154
0.35283	22.6908			0.0426111	6.25888
0.353	22.7426			0.0426667	6.27711
0.35328	22.6694			0.0427222	6.27011
0.35333	22.6831			0.0427778	6.2774
0.3535	22.6082			0.0428333	6.23827
0.35356	22.6427			0.0428889	6.26085
0.355	22.6957			0.0429444	6.23918
0.35506	22.5623			0.043	6.25898
0.35511	22.7179			0.0430556	6.25594
0.35561	22.6782			0.0431111	6.26337
0.35656	22.6491			0.0431667	6.33366
0.35661	22.7557			0.0432222	6.34504
0.35667	22.5561			0.0432778	6.33851
0.35722	22.6882			0.0433333	6.32287
0.35728	22.7302			0.0433889	6.32105
0.35794	22.6303			0.0434444	6.33464
0.358	22.6815			0.0435	6.28919
0.359	22.7327			0.0435556	6.30279
0.35906	22.6824			0.0436111	6.27235
0.35933	22.6482			0.0436667	6.29612
0.35961	22.7187			0.0437222	6.32416
0.35989	22.6181			0.0437778	6.24543
0.36044	22.652			0.0438333	6.2843
0.36089	22.6032			0.0438889	6.28438
0.36122	22.662			0.0439444	6.34297
0.36128	22.6629			0.044	6.31909
0.36133	22.6714			0.0440556	6.27758
0.36139	22.7908			0.0441111	6.31567
0.36272	22.6874			0.0441667	6.31545
0.36278	22.7004			0.0442222	6.29338
0.36289	22.6857			0.0442778	6.26728
0.36294	22.7031			0.0443333	6.21775
0.363	22.5673			0.0443889	6.25857
0.36306	22.6246			0.0444444	6.34586
0.36428	22.6806			0.0445	6.29412
0.36433	22.6334			0.0445556	6.27157
0.36444	22.6691			0.0446111	6.34728
0.3645	22.6371			0.0446667	6.33085
0.36744	22.4347			0.0447222	6.36054
0.3675	22.6486			0.0447778	6.3572
0.36772	22.6545			0.0448333	6.33102
0.36778	22.6049			0.0448889	6.33264
0.37033	22.8483			0.0449444	6.36939
0.37039	22.9923			0.045	6.36584
0.37106	22.8084			0.0450556	6.3385
0.37111	22.8235			0.0451111	6.29777
0.37189	22.9255			0.0451667	6.27908
0.37194	22.723			0.0452222	6.3629
0.37211	22.6912			0.0452778	6.37926
0.37217	22.8518			0.0453333	6.33803
0.37672	22.8774			0.0453889	6.34799
0.37678	22.7567			0.0454444	6.3742
0.37683	22.7293			0.0455	6.38771
0.377	22.7925			0.0455556	6.37802
0.37811	22.6236			0.0456111	6.31528
0.37817	22.7257			0.0456667	6.35249
0.37828	22.7146			0.0457222	6.34144
0.37867	22.5884			0.0457778	6.31356
0.37939	22.6951			0.0458333	6.32304
0.37994	22.7096			0.0458889	6.3298
0.38089	22.6908			0.0459444	6.31723
0.38094	22.6683			0.046	6.31946
0.38117	22.7482			0.0460556	6.27243
0.38122	22.7262			0.0461111	6.31825
0.38311	22.7222			0.0461667	6.33016
0.38317	22.531			0.0462222	6.36789
0.38428	22.6754			0.0462778	6.37219
0.38433	22.8434			0.0463333	6.37004
0.38506	22.626			0.0463889	6.3674
0.38511	22.7071			0.0464444	6.31441
0.38517	22.7326			0.0465	6.30331
0.38556	22.7655			0.0465556	6.35577
0.386	22.6811			0.0466111	6.3146
0.38606	22.7256			0.0466667	6.3513
0.38633	22.5989			0.0467222	6.30463
0.38694	22.7658			0.0467778	6.30577
0.38744	22.798			0.0468333	6.29407
0.3875	22.7496			0.0468889	6.29274
0.38756	22.7948			0.0469444	6.25867
0.38861	22.7547			0.047	6.32318
0.38867	22.6172			0.0470556	6.36208
0.38894	22.7006			0.0471111	6.33519
0.389	22.6708			0.0471667	6.32058
0.38933	22.8277			0.0472222	6.34522
0.38939	22.6825			0.0472778	6.39917
0.39222	22.6287			0.0473333	6.41634
0.39228	22.758			0.0473889	6.36382
0.39244	22.8118			0.0474444	6.36417
0.3925	22.7379			0.0475	6.37953
0.39361	22.7632			0.0475556	6.34441
0.39367	22.9687			0.0476111	6.34663
0.39389	22.8137			0.0476667	6.43113
0.39394	23.0384			0.0477222	6.38615
0.39672	22.7557			0.0477778	6.32468
0.39678	22.8819			0.0478333	6.32044
0.39706	22.7253			0.0478889	6.32554
0.39711	22.6868			0.0479444	6.31818
0.3985	22.6601			0.048	6.31652
0.39861	22.7762			0.0480556	6.31672
0.39867	22.5852			0.0481111	6.36083
0.40156	22.6586			0.0481667	6.39256
0.40161	22.6934			0.0482222	6.37416
0.40172	22.6803			0.0482778	6.41208
0.40178	22.6859			0.0483333	6.43137
0.40467	22.7004			0.0483889	6.3726
0.40472	22.5904			0.0484444	6.35508
0.40489	22.7388			0.0485	6.39307
0.40494	22.7201			0.0485556	6.37703
0.40772	22.6562			0.0486111	6.36546
0.40789	22.7199			0.0486667	6.31378
0.40817	22.6345			0.0487222	6.3461
0.40822	22.7656			0.0487778	6.32888
0.40889	22.6863			0.0488333	6.363
0.40894	22.5256			0.0488889	6.39243
0.409	22.6723			0.0489444	6.31604
0.40917	22.5545			0.049	6.35031
0.40922	22.6316			0.0490556	6.3614
0.40944	22.6499			0.0491111	6.42212
0.40961	22.62			0.0491667	6.39322
0.41072	22.7002			0.0492222	6.40122
0.41078	22.5905			0.0492778	6.39938
0.41128	22.6854			0.0493333	6.40477
0.41133	22.5872			0.0493889	6.38397
0.41228	22.6291			0.0494444	6.40861
0.41233	22.4557			0.0495	6.4244
0.41283	22.6424			0.0495556	6.44078
0.41289	22.6378			0.0496111	6.4595
0.414	22.7228			0.0496667	6.42564
0.41406	22.6577			0.0497222	6.38542
0.41417	22.5431			0.0497778	6.42143
0.41422	22.5974			0.0498333	6.361
0.41544	22.5015			0.0498889	6.39494
0.41556	22.7974			0.0499444	6.35952
0.41606	22.6752			0.05	6.41349
0.41611	22.5886			0.0500556	6.39342
0.41694	22.7362			0.0501111	6.42352
0.417	22.5725			0.0501667	6.39277
0.41761	22.7125			0.0502222	6.36011
0.41767	22.788			0.0502778	6.40424
0.41778	22.6925			0.0503333	6.43487
0.41783	22.9127			0.0503889	6.39724
0.41789	22.738			0.0504444	6.41781
0.41794	22.7671			0.0505	6.41371
0.41844	22.8928			0.0505556	6.4539
0.4185	22.712			0.0506111	6.39791
0.42439	22.7279			0.0506667	6.35446
0.42444	22.6912			0.0507222	6.40382
0.42472	22.6585			0.0507778	6.42857
0.42478	22.6574			0.0508333	6.39436
0.42667	22.5625			0.0508889	6.42018
0.42672	22.658			0.0509444	6.39808
0.42778	22.5601			0.051	6.39273
0.42783	22.6567			0.0510556	6.43618
0.42883	22.5977			0.0511111	6.39474
0.42889	22.5545			0.0511667	6.34004
0.42894	22.5739			0.0512222	6.45591
0.429	22.8384			0.0512778	6.45163
0.4295	22.5159			0.0513333	6.41668
0.42956	22.6414			0.0513889	6.36678
0.43122	22.6			0.0514444	6.43222
0.43128	22.6143			0.0515	6.41106
0.43156	22.5407			0.0515556	6.42252
0.43161	22.6211			0.0516111	6.35255
0.43389	22.6163			0.0516667	6.39479
0.43556	22.6112			0.0517222	6.31764
0.43733	22.6169			0.0517778	6.36074
0.43739	22.4897			0.0518333	6.35754
0.43744	22.5815			0.0518889	6.35878
0.43889	22.9296			0.0519444	6.37347
0.43894	22.882			0.052	6.4374
0.439	22.778			0.0520556	6.3259
0.43906	22.7647			0.0521111	6.35373
0.44017	22.5698			0.0521667	6.38341
0.44022	22.3874			0.0522222	6.31822
0.44039	22.4087			0.0522778	6.34604
0.44044	22.4818			0.0523333	6.38634
0.44067	22.576			0.0523889	6.36891
0.44128	22.5908			0.0524444	6.38888
0.442	22.543			0.0525	6.35559
0.44206	22.678			0.0525556	6.32587
0.44244	22.7042			0.0526111	6.34399
0.4425	22.5609			0.0526667	6.3281
0.44339	22.5611			0.0527222	6.33038
0.44356	22.7012			0.0527778	6.34257
0.44372	22.6639			0.0528333	6.34065
0.44378	22.6785			0.0528889	6.31371
0.44394	22.6715			0.0529444	6.35948
0.444	22.7289			0.053	6.3018
0.44406	22.6732			0.0530556	6.31556
0.44506	22.5305			0.0531111	6.3212
0.44511	22.6446			0.0531667	6.2538
0.44528	22.6224			0.0532222	6.26144
0.44556	22.413			0.0532778	6.2339
0.44817	22.7632			0.0533333	6.27645
0.44822	22.5981			0.0533889	6.31576
0.44861	22.5847			0.0534444	6.30993
0.44883	22.7024			0.0535	6.27297
0.44972	22.5613			0.0535556	6.28173
0.44978	22.6593			0.0536111	6.21752
0.44989	22.6503			0.0536667	6.2629
0.44994	22.658			0.0537222	6.29646
0.45378	22.5884			0.0537778	6.29871
0.45383	22.6162			0.0538333	6.29393
0.45406	22.6473			0.0538889	6.26598
0.45411	22.6598			0.0539444	6.2659
0.45583	22.6957			0.054	6.24771
0.45756	22.5773			0.0540556	6.25566
0.45772	22.5978			0.0541111	6.24416
0.45833	22.5153			0.0541667	6.26881
0.45894	22.462			0.0542222	6.25233
0.459	22.5533			0.0542778	6.26529
0.46056	22.5136			0.0543333	6.2581
0.46061	22.602			0.0543889	6.26772
0.46078	22.6218			0.0544444	6.28812
0.46083	22.4615			0.0545	6.25922
0.46106	22.5194			0.0545556	6.20752
0.46111	22.5347			0.0546111	6.26236
0.46144	22.5069			0.0546667	6.24184
0.46217	22.602			0.0547222	6.24668
0.46394	22.6783			0.0547778	6.27184
0.464	22.713			0.0548333	6.28562
0.46506	22.7502			0.0548889	6.25177
0.46511	22.8512			0.0549444	6.21634
0.46578	22.7952			0.055	6.22072
0.46583	22.7231			0.0550556	6.24399
0.46644	22.7569			0.0551111	6.27082
0.4665	22.6416			0.0551667	6.2824
0.46667	22.7253			0.0552222	6.25078
0.46672	22.6693			0.0552778	6.25048
0.46817	22.8262			0.0553333	6.23256
0.46822	22.6193			0.0553889	6.26614
0.46856	22.7985			0.0554444	6.24662
0.46861	22.6282			0.0555	6.24536
0.46989	22.7279			0.0555556	6.26891
0.46994	22.7088			0.0556111	6.22122
0.47011	22.602			0.0556667	6.18649
0.47017	22.6094			0.0557222	6.17846
0.47128	22.6179			0.0557778	6.17173
0.47133	22.7217			0.0558333	6.18679
0.47183	22.6596			0.0558889	6.1643
0.472	22.5827			0.0559444	6.18771
0.473	22.6047			0.056	6.22412
0.47306	22.7831			0.0560556	6.23617
0.47322	22.665			0.0561111	6.19639
0.47328	22.6001			0.0561667	6.23201
0.47528	22.5586			0.0562222	6.18479
0.47533	22.4639			0.0562778	6.21554
0.47706	22.4716			0.0563333	6.24721
0.47711	22.504			0.0563889	6.20375
0.4775	22.5397			0.0564444	6.17564
0.47756	22.6351			0.0565	6.19837
0.47767	22.4754			0.0565556	6.20774
0.47772	22.5213			0.0566111	6.25516
0.47778	22.5496			0.0566667	6.20385
0.47783	22.4547			0.0567222	6.18881
0.48128	22.4832			0.0567778	6.1842
0.48172	22.4549			0.0568333	6.24719
0.48233	22.4803			0.0568889	6.17501
0.48239	22.5026			0.0569444	6.20096
0.48244	22.5583			0.057	6.14202
0.4825	22.5359			0.0570556	6.24
0.4835	22.5811			0.0571111	6.2515
0.48356	22.4004			0.0571667	6.28407
0.48372	22.4895			0.0572222	6.23651
0.48378	22.4358			0.0572778	6.21095
0.487	22.4682			0.0573333	6.2444
0.48706	22.5052			0.0573889	6.23796
0.48711	22.6208			0.0574444	6.29385
0.48761	22.4875			0.0575	6.22813
0.48911	22.4898			0.0575556	6.22208
0.48917	22.4367			0.0576111	6.28178
0.48994	22.491			0.0576667	6.26733
0.49	22.3358			0.0577222	6.26448
0.49028	22.6289			0.0577778	6.25741
0.49033	22.4542			0.0578333	6.24376
0.49167	22.6797			0.0578889	6.23935
0.49172	22.662			0.0579444	6.20021
0.49328	22.7126			0.058	6.22598
0.49333	22.5459			0.0580556	6.24443
0.49483	22.6343			0.0581111	6.23014
0.49489	22.6182			0.0581667	6.26552
0.49494	22.6388			0.0582222	6.18973
0.495	22.6896			0.0582778	6.23629
0.49617	22.5603			0.0583333	6.22506
0.49622	22.636			0.0583889	6.22467
0.49811	22.5668			0.0584444	6.24915
0.49872	22.5461			0.0585	6.2361
0.49944	22.5756			0.0585556	6.24737
0.4995	22.6721			0.0586111	6.25076
0.49961	22.7195			0.0586667	6.23434
0.49967	22.7304			0.0587222	6.24717
0.50117	22.56			0.0587778	6.28317
0.50122	22.5745			0.0588333	6.23045
0.50239	22.544			0.0588889	6.2668
0.50311	22.5715			0.0589444	6.27242
0.505	22.4893			0.059	6.24546
0.50506	22.4999			0.0590556	6.2269
0.50544	22.3781			0.0591111	6.21581
0.5055	22.5454			0.0591667	6.23048
0.50617	22.4609			0.0592222	6.23983
0.50622	22.5175			0.0592778	6.29938
0.50856	22.4678			0.0593333	6.27277
0.50861	22.3859			0.0593889	6.24924
0.50922	22.4334			0.0594444	6.14447
0.50933	22.4334			0.0595	6.22311
0.51028	22.4011			0.0595556	6.21963
0.51033	22.4491			0.0596111	6.27472
0.51039	22.3771			0.0596667	6.26702
0.51044	22.4445			0.0597222	6.25505
0.51139	22.5402			0.0597778	6.25324
0.51144	22.4386			0.0598333	6.25573
0.51167	22.3886			0.0598889	6.25294
0.51172	22.3637			0.0599444	6.23266
0.51228	22.4339			0.06	6.2838
0.51233	22.446			0.0600556	6.30644
0.51239	22.4623			0.0601111	6.28279
0.51244	22.4915			0.0601667	6.31819
0.51478	22.5126			0.0602222	6.23994
0.51489	22.4772			0.0602778	6.22174
0.51572	22.4335			0.0603333	6.24399
0.51578	22.3266			0.0603889	6.22827
0.5165	22.3941			0.0604444	6.22752
0.51656	22.39			0.0605	6.23826
0.51672	22.2833			0.0605556	6.25105
0.51739	22.4941			0.0606111	6.29062
0.51744	22.4946			0.0606667	6.32376
0.51756	22.4662			0.0607222	6.32884
0.51778	22.495			0.0607778	6.33919
0.51783	22.4508			0.0608333	6.27499
0.51811	22.3334			0.0608889	6.30185
0.51828	22.4419			0.0609444	6.31157
0.51889	22.5422			0.061	6.30195
0.521	22.5817			0.0610556	6.28512
0.52106	22.5856			0.0611111	6.29588
0.52167	22.6315			0.0611667	6.2818
0.522	22.4731			0.0612222	6.28859
0.52261	22.5885			0.0612778	6.31591
0.52267	22.5289			0.0613333	6.30679
0.52289	22.6175			0.0613889	6.35314
0.52294	22.6091			0.0614444	6.3496
0.52372	22.5473			0.0615	6.3612
0.52378	22.5777			0.0615556	6.34494
0.52394	22.5536			0.0616111	6.32827
0.524	22.5443			0.0616667	6.33788
0.52406	22.5409			0.0617222	6.32314
0.52417	22.4895			0.0617778	6.33553
0.52478	22.4874			0.0618333	6.34533
0.52483	22.5855			0.0618889	6.35372
0.52583	22.6269			0.0619444	6.3341
0.52589	22.4027			0.062	6.31888
0.52606	22.5879			0.0620556	6.34693
0.52661	22.5923			0.0621111	6.39639
0.52722	22.5766			0.0621667	6.40184
0.52728	22.7196			0.0622222	6.37658
0.528	22.6497			0.0622778	6.37999
0.52806	22.5861			0.0623333	6.37245
0.52894	22.6625			0.0623889	6.32095
0.529	22.5918			0.0624444	6.33949
0.52956	22.5528			0.0625	6.35349
0.52961	22.5947			0.0625556	6.36508
0.53033	22.5639			0.0626111	6.32426
0.53039	22.6905			0.0626667	6.36936
0.5305	22.6748			0.0627222	6.35765
0.53056	22.6469			0.0627778	6.3729
0.53061	22.6135			0.0628333	6.36952
0.53217	22.4073			0.0628889	6.38925
0.53222	22.5593			0.0629444	6.41184
0.53228	22.2928			0.063	6.36133
0.53233	22.619			0.0630556	6.29823
0.53278	22.5291			0.0631111	6.31184
0.53283	22.5612			0.0631667	6.33659
0.53294	22.5129			0.0632222	6.37093
0.533	22.5602			0.0632778	6.38076
0.53361	22.442			0.0633333	6.3514
0.53367	22.5988			0.0633889	6.38219
0.53372	22.4111			0.0634444	6.38986
0.534	22.4369			0.0635	6.38992
0.53406	22.494			0.0635556	6.39706
0.53411	22.3875			0.0636111	6.42536
0.53422	22.3709			0.0636667	6.41447
0.53428	22.5596			0.0637222	6.40843
0.53506	22.4518			0.0637778	6.38017
0.53517	22.5171			0.0638333	6.38492
0.53522	22.4499			0.0638889	6.3659
0.53533	22.4238			0.0639444	6.34485
0.53539	22.4279			0.064	6.35182
0.53672	22.3994			0.0640556	6.3782
0.53678	22.4415			0.0641111	6.37668
0.53683	22.5425			0.0641667	6.33917
0.53983	22.4133			0.0642222	6.36796
0.53989	22.5015			0.0642778	6.37646
0.54033	22.4795			0.0643333	6.39662
0.54039	22.4234			0.0643889	6.38796
0.54128	22.6082			0.0644444	6.38907
0.54133	22.4794			0.0645	6.426
0.54283	22.3986			0.0645556	6.41946
0.54294	22.3689			0.0646111	6.38249
0.54317	22.514			0.0646667	6.36508
0.54322	22.4255			0.0647222	6.40158
0.54328	22.3451			0.0647778	6.38962
0.5445	22.6886			0.0648333	6.39364
0.54494	22.6947			0.0648889	6.37939
0.54583	22.5591			0.0649444	6.41567
0.54589	22.7221			0.065	6.37472
0.54661	22.6997			0.0650556	6.37177
0.54667	22.6831			0.0651111	6.30187
0.54744	22.5342			0.0651667	6.40553
0.5475	22.6967			0.0652222	6.3842
0.54778	22.5726			0.0652778	6.36873
0.54783	22.5685			0.0653333	6.3843
0.54789	22.5815			0.0653889	6.40885
0.54844	22.5648			0.0654444	6.379
0.5485	22.512			0.0655	6.36109
0.549	22.5932			0.0655556	6.36853
0.54906	22.5628			0.0656111	6.35728
0.55089	22.5531			0.0656667	6.33579
0.55094	22.505			0.0657222	6.32758
0.55222	22.4912			0.0657778	6.3588
0.55228	22.4981			0.0658333	6.29924
0.55233	22.5909			0.0658889	6.38614
0.55239	22.4642			0.0659444	6.39946
0.55628	22.5308			0.066	6.33668
0.55633	22.5331			0.0660556	6.28107
0.55639	22.4183			0.0661111	6.26173
0.55672	22.3803			0.0661667	6.336
0.55678	22.4301			0.0662222	6.36041
0.55828	22.5588			0.0662778	6.34429
0.55833	22.4262			0.0663333	6.35603
0.55856	22.4983			0.0663889	6.36168
0.55861	22.5439			0.0664444	6.3174
0.56194	22.4522			0.0665	6.33229
0.562	22.4033			0.0665556	6.30799
0.56311	22.5197			0.0666111	6.30163
0.56317	22.3723			0.0666667	6.32348
0.56322	22.3819			0.0667222	6.30564
0.56356	22.4033			0.0667778	6.25812
0.56778	22.4283			0.0668333	6.25197
0.56783	22.4672			0.0668889	6.33419
0.56789	22.379			0.0669444	6.28062
0.57056	22.5816			0.067	6.29405
0.57061	22.7118			0.0670556	6.27878
0.57072	22.5384			0.0671111	6.28629
0.57078	22.5812			0.0671667	6.32424
0.57089	22.5619			0.0672222	6.28013
0.57094	22.6753			0.0672778	6.30628
0.571	22.4928			0.0673333	6.28361
0.57106	22.5942			0.0673889	6.29711
0.57133	22.4938			0.0674444	6.30457
0.57172	22.6223			0.0675	6.32345
0.57228	22.5135			0.0675556	6.29149
0.57233	22.508			0.0676111	6.26502
0.57256	22.5466			0.0676667	6.26573
0.57261	22.5986			0.0677222	6.25423
0.57267	22.46			0.0677778	6.29307
0.57306	22.6801			0.0678333	6.28936
0.57311	22.6079			0.0678889	6.27931
0.57317	22.5103			0.0679444	6.21016
0.57328	22.4853			0.068	6.23689
0.57339	22.4851			0.0680556	6.17808
0.57367	22.459			0.0681111	6.22267
0.57372	22.4094			0.0681667	6.21675
0.57483	22.3921			0.0682222	6.18953
0.57489	22.4896			0.0682778	6.18144
0.57556	22.4745			0.0683333	6.2127
0.57561	22.5154			0.0683889	6.2138
0.57578	22.488			0.0684444	6.23975
0.57644	22.4736			0.0685	6.18603
0.57656	22.6017			0.0685556	6.19717
0.57661	22.4369			0.0686111	6.23216
0.57694	22.5261			0.0686667	6.23864
0.577	22.5577			0.0687222	6.21496
0.57728	22.3727			0.0687778	6.18208
0.57733	22.5328			0.0688333	6.25642
0.57739	22.577			0.0688889	6.23922
0.57744	22.4773			0.0689444	6.20158
0.57883	22.5032			0.069	6.23709
0.57889	22.4165			0.0690556	6.19481
0.57906	22.5736			0.0691111	6.21414
0.58011	22.4697			0.0691667	6.16072
0.58578	22.4619			0.0692222	6.18919
0.58583	22.4407			0.0692778	6.16182
0.58622	22.3819			0.0693333	6.10843
0.58628	22.3908			0.0693889	6.14454
0.58689	22.4357			0.0694444	6.12143
0.58694	22.4528			0.0695	6.12598
0.58789	22.5981			0.0695556	6.1073
0.58794	22.4125			0.0696111	6.09216
0.58856	22.4927			0.0696667	6.09443
0.58878	22.4781			0.0697222	6.12881
0.58922	22.4954			0.0697778	6.13253
0.58928	22.5653			0.0698333	6.11571
0.58967	22.6027			0.0698889	6.07972
0.5905	22.7918			0.0699444	6.1203
0.59094	22.6393			0.07	6.06655
0.591	22.6826			0.0700556	6.09508
0.59128	22.6374			0.0701111	6.09939
0.59133	22.6321			0.0701667	6.07174
0.59256	22.6025			0.0702222	6.10482
0.59261	22.6822			0.0702778	6.10966
0.59278	22.4099			0.0703333	6.10011
0.59283	22.5965			0.0703889	6.12003
0.59294	22.6298			0.0704444	6.10765
0.593	22.5713			0.0705	6.09853
0.59311	22.5323			0.0705556	6.11581
0.59317	22.4961			0.0706111	6.141
0.59406	22.4956			0.0706667	6.11989
0.59411	22.5988			0.0707222	6.10768
0.59444	22.5348			0.0707778	6.07358
0.59494	22.5238			0.0708333	6.0942
0.59533	22.5479			0.0708889	6.08256
0.59539	22.4588			0.0709444	6.07546
0.59556	22.6959			0.071	6.06931
0.59561	22.5859			0.0710556	6.05335
0.59583	22.4754			0.0711111	6.03481
0.59589	22.447			0.0711667	6.01941
0.59728	22.5055			0.0712222	6.00235
0.59733	22.5604			0.0712778	6.00109
0.5975	22.5906			0.0713333	6.01612
0.59756	22.4389			0.0713889	6.00975
0.59872	22.422			0.0714444	6.03202
0.59878	22.4728			0.0715	5.93802
0.599	22.4471			0.0715556	5.96655
0.59933	22.4828			0.0716111	6.00472
0.6015	22.5433			0.0716667	5.95133
0.60156	22.4877			0.0717222	5.93526
0.60167	22.4659			0.0717778	5.93608
0.60178	22.4944			0.0718333	5.95431
0.60183	22.4667			0.0718889	5.97042
0.60217	22.5198			0.0719444	5.95897
0.60294	22.4787			0.072	5.96949
0.6035	22.5069			0.0720556	6.00259
0.60356	22.4959			0.0721111	6.03694
0.60383	22.4325			0.0721667	5.99618
0.60439	22.5161			0.0722222	6.0039
0.60494	22.5177			0.0722778	5.99818
0.605	22.4542			0.0723333	5.90007
0.60511	22.4918			0.0723889	5.95252
0.60517	22.5193			0.0724444	5.94755
0.60522	22.5504			0.0725	5.94396
0.60644	22.658			0.0725556	5.91163
0.6065	22.5462			0.0726111	5.87757
0.60656	22.5227			0.0726667	5.8915
0.60661	22.3893			0.0727222	5.91034
0.60667	22.5917			0.0727778	5.87249
0.60672	22.5199			0.0728333	5.90573
0.60678	22.5361			0.0728889	5.92679
0.60683	22.4942			0.0729444	5.93687
0.60817	22.5298			0.073	5.93911
0.60822	22.5819			0.0730556	5.94225
0.60833	22.5619			0.0731111	5.959
0.60839	22.6954			0.0731667	5.93849
0.60972	22.6103			0.0732222	5.94611
0.60978	22.476			0.0732778	6.00136
0.60989	22.6274			0.0733333	5.94416
0.61028	22.4779			0.0733889	5.91591
0.61133	22.6305			0.0734444	5.91178
0.61139	22.5548			0.0735	5.88339
0.61161	22.6035			0.0735556	5.83427
0.61167	22.5392			0.0736111	5.83827
0.6125	22.5242			0.0736667	5.79976
0.61256	22.5783			0.0737222	5.83846
0.61272	22.4616			0.0737778	5.82025
0.61283	22.5351			0.0738333	5.8003
0.6145	22.8177			0.0738889	5.85992
0.61522	22.6765			0.0739444	5.87414
0.61578	22.6695			0.074	5.81663
0.61583	22.7394			0.0740556	5.8485
0.617	22.8129			0.0741111	5.80516
0.61733	22.6093			0.0741667	5.80554
0.61739	22.7463			0.0742222	5.82103
0.61794	22.5562			0.0742778	5.84778
0.618	22.577			0.0743333	5.8398
0.61906	22.6143			0.0743889	5.84918
0.61911	22.5887			0.0744444	5.80748
0.61922	22.6683			0.0745	5.75754
0.61928	22.4874			0.0745556	5.80915
0.61972	22.4947			0.0746111	5.7267
0.61978	22.5183			0.0746667	5.74774
0.61983	22.6178			0.0747222	5.76115
0.62039	22.6301			0.0747778	5.79229
0.622	22.5456			0.0748333	5.75337
0.62233	22.6208			0.0748889	5.75175
0.62239	22.4464			0.0749444	5.74306
0.62367	22.4403			0.075	5.70403
0.62372	22.4911			0.0750556	5.66228
0.62378	22.4616			0.0751111	5.73683
0.62383	22.4269			0.0751667	5.68139
0.62661	22.4882			0.0752222	5.69231
0.62667	22.4959			0.0752778	5.63495
0.62728	22.4615			0.0753333	5.66955
0.62733	22.3503			0.0753889	5.64768
0.62822	22.4754			0.0754444	5.57901
0.62828	22.503			0.0755	5.6161
0.62833	22.4562			0.0755556	5.62769
0.62839	22.4061			0.0756111	5.64755
0.62844	22.3739			0.0756667	5.62999
0.62856	22.3592			0.0757222	5.60447
0.62861	22.3965			0.0757778	5.59943
0.63144	22.3594			0.0758333	5.63013
0.6315	22.4251			0.0758889	5.59344
0.63211	22.582			0.0759444	5.59748
0.63217	22.4802			0.076	5.65463
0.63283	22.3689			0.0760556	5.58007
0.63289	22.3041			0.0761111	5.62233
0.63356	22.5314			0.0761667	5.59463
0.63361	22.3584			0.0762222	5.63703
0.63456	22.4787			0.0762778	5.63661
0.63461	22.5249			0.0763333	5.60386
0.63472	22.4875			0.0763889	5.56638
0.63478	22.3666			0.0764444	5.55457
0.63694	22.354			0.0765	5.53119
0.637	22.5203			0.0765556	5.55289
0.63722	22.5298			0.0766111	5.53182
0.63817	22.3738			0.0766667	5.48521
0.63906	22.6835			0.0767222	5.44064
0.63911	22.6716			0.0767778	5.48938
0.63922	22.5147			0.0768333	5.5139
0.63928	22.7682			0.0768889	5.5414
0.63933	22.5768			0.0769444	5.55315
0.63939	22.7496			0.077	5.53762
0.64172	22.6137			0.0770556	5.52322
0.64178	22.5523			0.0771111	5.46874
0.64183	22.5852			0.0771667	5.50327
0.64239	22.7257			0.0772222	5.48057
0.6425	22.605			0.0772778	5.48992
0.64278	22.6168			0.0773333	5.52738
0.64433	22.627			0.0773889	5.48625
0.64439	22.5338			0.0774444	5.50874
0.64528	22.4728			0.0775	5.46253
0.64533	22.5557			0.0775556	5.46165
0.64561	22.4661			0.0776111	5.42833
0.64567	22.5483			0.0776667	5.3358
0.64572	22.4297			0.0777222	5.3276
0.64578	22.5632			0.0777778	5.38489
0.64644	22.4928			0.0778333	5.38501
0.6465	22.4276			0.0778889	5.43021
0.64689	22.4353			0.0779444	5.45433
0.64694	22.382			0.078	5.43786
0.64706	22.4681			0.0780556	5.44072
0.64711	22.451			0.0781111	5.43522
0.64717	22.3709			0.0781667	5.41774
0.64722	22.4176			0.0782222	5.36904
0.64839	22.4453			0.0782778	5.34399
0.64844	22.4829			0.0783333	5.35382
0.6485	22.4036			0.0783889	5.3611
0.64856	22.4314			0.0784444	5.34601
0.64861	22.5102			0.0785	5.39303
0.65011	22.4782			0.0785556	5.43952
0.65017	22.4869			0.0786111	5.58893
0.65022	22.5825			0.0786667	5.44962
0.65033	22.5706			0.0787222	5.48382
0.65111	22.4085			0.0787778	5.49167
0.65167	22.3635			0.0788333	5.51846
0.65172	22.4565			0.0788889	5.4556
0.65178	22.3566			0.0789444	5.3401
0.65183	22.4849			0.079	5.35047
0.65311	22.4054			0.0790556	5.35358
0.65339	22.4597			0.0791111	5.34829
0.65344	22.3043			0.0791667	5.45215
0.65489	22.408			0.0792222	5.46622
0.65561	22.3954			0.0792778	5.39504
0.65772	22.4221			0.0793333	5.42078
0.65778	22.534			0.0793889	5.49393
0.65806	22.4598			0.0794444	5.43027
0.65833	22.4277			0.0795	5.43264
0.661	22.5001			0.0795556	5.39488
0.66106	22.3831			0.0796111	5.36642
0.66111	22.5361			0.0796667	5.40289
0.66233	22.4529			0.0797222	5.36893
0.66239	22.4438			0.0797778	5.39707
0.66244	22.4946			0.0798333	5.30663
0.66256	22.5409			0.0798889	5.37846
0.66261	22.5277			0.0799444	5.38653
0.66306	22.46			0.08	5.37375
0.66311	22.3937			0.0800556	5.34532
0.66394	22.383			0.0801111	5.32694
0.6655	22.6214			0.0801667	5.33888
0.66628	22.518			0.0802222	5.38081
0.66633	22.6248			0.0802778	5.3829
0.66639	22.5704			0.0803333	5.39509
0.66661	22.6891			0.0803889	5.39655
0.66667	22.5362			0.0804444	5.40966
0.66706	22.6036			0.0805	5.37547
0.66711	22.6625			0.0805556	5.33958
0.66767	22.4604			0.0806111	5.36004
0.66772	22.6353			0.0806667	5.3157
0.66872	22.4419			0.0807222	5.37557
0.66878	22.5593			0.0807778	5.40208
0.6695	22.5185			0.0808333	5.31327
0.66956	22.4953			0.0808889	5.35064
0.66967	22.5146			0.0809444	5.3514
0.67022	22.5797			0.081	5.39546
0.67044	22.6209			0.0810556	5.4283
0.67089	22.5377			0.0811111	5.42928
0.67172	22.4739			0.0811667	5.42371
0.672	22.5519			0.0812222	5.37595
0.6755	22.3295			0.0812778	5.34242
0.67556	22.6324			0.0813333	5.38959
0.67561	22.43			0.0813889	5.38948
0.67611	22.5217			0.0814444	5.38785
0.67639	22.4741			0.0815	5.36946
0.67644	22.4904			0.0815556	5.2924
0.67672	22.3526			0.0816111	5.3258
0.67678	22.433			0.0816667	5.32615
0.67867	22.3967			0.0817222	5.32341
0.67944	22.3717			0.0817778	5.35921
0.6795	22.3487			0.0818333	5.35362
0.67972	22.4194			0.0818889	5.31719
0.67978	22.3713			0.0819444	5.29508
0.67983	22.4204			0.082	5.31328
0.67989	22.4001			0.0820556	5.35553
0.68467	22.6041			0.0821111	5.33781
0.68472	22.4828			0.0821667	5.38973
0.68478	22.5118			0.0822222	5.34912
0.68644	22.622			0.0822778	5.30434
0.6865	22.554			0.0823333	5.32683
0.68739	22.5797			0.0823889	5.309
0.68744	22.4717			0.0824444	5.30859
0.68756	22.4994			0.0825	5.30806
0.68761	22.5812			0.0825556	5.29658
0.68811	22.5163			0.0826111	5.30455
0.68878	22.4739			0.0826667	5.31318
0.68883	22.554			0.0827222	5.3047
0.68889	22.6256			0.0827778	5.28792
0.68894	22.601			0.0828333	5.24752
0.689	22.5411			0.0828889	5.24532
0.68906	22.5067			0.0829444	5.27675
0.68911	22.5967			0.083	5.23245
0.69	22.5191			0.0830556	5.28489
0.69033	22.5808			0.0831111	5.24096
0.69039	22.4872			0.0831667	5.29658
0.69044	22.5157			0.0832222	5.26934
0.69111	22.5729			0.0832778	5.29826
0.69117	22.521			0.0833333	5.41413
0.69156	22.5439			0.0833889	5.35829
0.69161	22.6521			0.0834444	5.36659
0.69306	22.6893			0.0835	5.40163
0.69311	22.5527			0.0835556	5.23024
0.69317	22.5846			0.0836111	5.21741
0.69356	22.5925			0.0836667	5.25864
0.69361	22.5972			0.0837222	5.28487
0.69367	22.4337			0.0837778	5.27854
0.69406	22.6252			0.0838333	5.26149
0.69417	22.5086			0.0838889	5.26785
0.695	22.5577			0.0839444	5.17526
0.69506	22.6556			0.084	5.16686
0.69728	22.4185			0.0840556	5.13922
0.69811	22.5109			0.0841111	5.12406
0.69817	22.5075			0.0841667	5.17338
0.69883	22.5178			0.0842222	5.20805
0.69928	22.5487			0.0842778	5.24208
0.69983	22.3983			0.0843333	5.20581
0.69989	22.4673			0.0843889	5.14078
0.7	22.4565			0.0844444	5.12894
0.70006	22.5345			0.0845	5.18112
0.70128	22.4064			0.0845556	5.20501
0.70133	22.4533			0.0846111	5.20246
0.70156	22.3837			0.0846667	5.19149
0.70161	22.4801			0.0847222	5.15529
0.70444	22.5253			0.0847778	5.10959
0.7045	22.4936			0.0848333	5.12546
0.70472	22.5252			0.0848889	5.16331
0.70578	22.3265			0.0849444	5.23979
0.706	22.5197			0.085	5.15696
0.70606	22.553			0.0850556	5.16037
0.70633	22.4525			0.0851111	5.15225
0.70639	22.5056			0.0851667	5.17481
0.70756	22.5479			0.0852222	5.10042
0.70761	22.3325			0.0852778	5.11636
0.70767	22.4163			0.0853333	5.15112
0.70772	22.4372			0.0853889	5.18075
0.71117	22.5937			0.0854444	5.07083
0.71178	22.6056			0.0855	5.05204
0.712	22.4891			0.0855556	5.09149
0.71206	22.5151			0.0856111	5.13529
0.71211	22.4725			0.0856667	5.10081
0.71228	22.4973			0.0857222	5.02072
0.71244	22.4129			0.0857778	5.10181
0.7125	22.4416			0.0858333	5.10314
0.71378	22.4301			0.0858889	5.12481
0.71383	22.5291			0.0859444	5.1014
0.71389	22.4754			0.086	5.1142
0.71394	22.5533			0.0860556	5.13798
0.71406	22.4892			0.0861111	5.08064
0.71411	22.4353			0.0861667	5.12132
0.71517	22.4332			0.0862222	5.13614
0.71522	22.2843			0.0862778	5.01917
0.71772	22.3972			0.0863333	5.01755
0.71778	22.4414			0.0863889	5.07321
0.71844	22.3969			0.0864444	5.13105
0.7185	22.3894			0.0865	5.11136
0.71867	22.3678			0.0865556	5.02921
0.71872	22.3761			0.0866111	4.99929
0.71878	22.3689			0.0866667	5.049
0.719	22.3842			0.0867222	5.08604
0.71906	22.4418			0.0867778	5.09607
0.71983	22.3444			0.0868333	5.09085
0.71989	22.3716			0.0868889	5.04436
0.72017	22.3319			0.0869444	5.00117
0.72033	22.351			0.087	4.98895
0.72767	22.2798			0.0870556	4.90447
0.72783	22.4099			0.0871111	5.00692
0.72933	22.388			0.0871667	4.93919
0.72939	22.3143			0.0872222	4.9217
0.72944	22.3895			0.0872778	4.90853
0.72967	22.3346			0.0873333	4.81612
0.72972	22.3224			0.0873889	4.82242
0.73189	22.3546			0.0874444	4.82198
0.73228	22.4044			0.0875	4.95793
0.73233	22.342			0.0875556	4.93274
0.73306	22.4304			0.0876111	4.94143
0.73311	22.3828			0.0876667	4.98535
0.73389	22.4517			0.0877222	4.96747
0.73394	22.5374			0.0877778	4.90315
0.73417	22.4776			0.0878333	4.9673
0.73422	22.6067			0.0878889	4.98976
0.73539	22.4564			0.0879444	4.92736
0.73544	22.3249			0.088	4.78034
0.73683	22.4901			0.0880556	4.75799
0.73689	22.4335			0.0881111	4.70368
0.73694	22.4264			0.0881667	4.76201
0.737	22.3351			0.0882222	4.73342
0.73867	22.4042			0.0882778	4.7518
0.73872	22.4157			0.0883333	4.80048
0.73878	22.4223			0.0883889	4.77074
0.73883	22.4555			0.0884444	4.84235
0.73889	22.3848			0.0885	4.79625
0.74022	22.2823			0.0885556	4.71472
0.74028	22.4326			0.0886111	4.74311
0.74044	22.4123			0.0886667	4.73136
0.741	22.3471			0.0887222	4.64812
0.74161	22.3626			0.0887778	4.78124
0.74167	22.2342			0.0888333	4.79348
0.74172	22.3039			0.0888889	4.79842
0.74178	22.3371			0.0889444	4.82689
0.74183	22.3529			0.089	4.80653
0.74194	22.4014			0.0890556	4.76679
0.742	22.302			0.0891111	4.69973
0.74483	22.3586			0.0891667	4.72132
0.74494	22.3537			0.0892222	4.77536
0.745	22.3717			0.0892778	4.67455
0.74656	22.3939			0.0893333	4.66867
0.74661	22.3224			0.0893889	4.69603
0.74667	22.3469			0.0894444	4.7173
0.75344	22.278			0.0895	4.74117
0.75378	22.5109			0.0895556	4.75922
0.75383	22.4183			0.0896111	4.67426
0.75389	22.3953			0.0896667	4.79912
0.75394	22.384			0.0897222	4.80871
0.754	22.3949			0.0897778	4.83714
0.75406	22.3789			0.0898333	4.78071
0.75561	22.4368			0.0898889	4.77523
0.75567	22.3102			0.0899444	4.76214
0.75572	22.4118			0.09	4.74676
0.75578	22.2052			0.0900556	4.72501
0.75611	22.3204			0.0901111	4.66772
0.75617	22.2772			0.0901667	4.66795
0.7565	22.3473			0.0902222	4.69485
0.75656	22.3869			0.0902778	4.72934
0.75694	22.4179			0.0903333	4.68004
0.757	22.4275			0.0903889	4.70274
0.75789	22.5298			0.0904444	4.69972
0.75794	22.4389			0.0905	4.66034
0.7585	22.4128			0.0905556	4.66702
0.75856	22.4209			0.0906111	4.69945
0.75906	22.4861			0.0906667	4.65038
0.75967	22.3689			0.0907222	4.62218
0.76028	22.5866			0.0907778	4.61553
0.76033	22.5293			0.0908333	4.6056
0.76061	22.3851			0.0908889	4.63946
0.76094	22.3878			0.0909444	4.65584
0.76289	22.3441			0.091	4.71093
0.76294	22.4575			0.0910556	4.71314
0.76333	22.3563			0.0911111	4.69511
0.76339	22.3419			0.0911667	4.65269
0.76433	22.3968			0.0912222	4.73942
0.76439	22.4618			0.0912778	4.74632
0.76644	22.5032			0.0913333	4.73767
0.7665	22.5379			0.0913889	4.7804
0.76817	22.5386			0.0914444	4.75724
0.76822	22.4597			0.0915	4.70837
0.76839	22.5307			0.0915556	4.69597
0.76872	22.393			0.0916111	4.7246
0.76956	22.4622			0.0916667	4.76286
0.76961	22.4572			0.0917222	4.81204
0.77	22.4171			0.0917778	4.7897
0.77006	22.5483			0.0918333	4.77874
0.77128	22.4938			0.0918889	4.82149
0.77133	22.3888			0.0919444	4.84761
0.7715	22.4783			0.092	4.74099
0.77211	22.5418			0.0920556	4.786
0.77239	22.4573			0.0921111	4.71149
0.77272	22.4136			0.0921667	4.7381
0.77339	22.3684			0.0922222	4.67785
0.77383	22.4388			0.0922778	4.70102
0.77439	22.4537			0.0923333	4.73115
0.77444	22.5049			0.0923889	4.77791
0.77461	22.3305			0.0924444	4.72812
0.77522	22.4782			0.0925	4.73687
0.77578	22.5215			0.0925556	4.79697
0.77583	22.5193			0.0926111	4.7676
0.77656	22.5527			0.0926667	4.82386
0.77661	22.542			0.0927222	4.69283
0.7775	22.4899			0.0927778	4.78393
0.77756	22.5355			0.0928333	4.74545
0.77772	22.4029			0.0928889	4.73491
0.77817	22.5431			0.0929444	4.81307
0.78072	22.4093			0.093	4.79588
0.78078	22.3673			0.0930556	4.7682
0.78083	22.4275			0.0931111	4.77283
0.78156	22.3567			0.0931667	4.65482
0.78161	22.4155			0.0932222	4.7619
0.78167	22.4465			0.0932778	4.68112
0.78172	22.3258			0.0933333	4.7003
0.782	22.4185			0.0933889	4.73579
0.78206	22.32			0.0934444	4.69618
0.78278	22.3803			0.0935	4.65825
0.78283	22.3727			0.0935556	4.59571
0.78378	22.3755			0.0936111	4.57958
0.78389	22.3542			0.0936667	4.58924
0.78394	22.3047			0.0937222	4.64298
0.78683	22.4881			0.0937778	4.63997
0.78689	22.4322			0.0938333	4.64697
0.787	22.3752			0.0938889	4.68618
0.78706	22.464			0.0939444	4.66383
0.78761	22.4769			0.094	4.72
0.78767	22.4037			0.0940556	4.77153
0.78817	22.5027			0.0941111	4.77501
0.78822	22.3809			0.0941667	4.63709
0.78956	22.4716			0.0942222	4.53436
0.78961	22.2393			0.0942778	4.51885
0.78967	22.4789			0.0943333	4.52877
0.78994	22.368			0.0943889	4.52533
0.79	22.2445			0.0944444	4.53801
0.79011	22.5221			0.0945	4.57758
0.79017	22.3702			0.0945556	4.61129
0.79094	22.3738			0.0946111	4.62
0.791	22.3374			0.0946667	4.68812
0.79128	22.3204			0.0947222	4.66133
0.79133	22.3677			0.0947778	4.59658
0.79194	22.5528			0.0948333	4.56252
0.79261	22.6278			0.0948889	4.7117
0.79283	22.4825			0.0949444	4.74554
0.79289	22.4396			0.095	4.7484
0.79333	22.5771			0.0950556	4.65547
0.79339	22.6261			0.0951111	4.66922
0.7935	22.4776			0.0951667	4.65767
0.79356	22.4334			0.0952222	4.63412
0.79361	22.3707			0.0952778	4.65457
0.79433	22.5448			0.0953333	4.60448
0.79444	22.5065			0.0953889	4.57919
0.79472	22.4869			0.0954444	4.50484
0.795	22.4458			0.0955	4.5361
0.79911	22.458			0.0955556	4.53011
0.79917	22.4051			0.0956111	4.49025
0.79944	22.5239			0.0956667	4.47163
0.7995	22.405			0.0957222	4.55421
0.80061	22.4608			0.0957778	4.47601
0.80067	22.4662			0.0958333	4.47977
0.80128	22.3897			0.0958889	4.55685
0.80233	22.4071			0.0959444	4.61479
0.80239	22.4333			0.096	4.53786
0.80256	22.3787			0.0960556	4.5101
0.803	22.4139			0.0961111	4.55757
0.80306	22.3793			0.0961667	4.55092
0.80461	22.316			0.0962222	4.62686
0.80467	22.38			0.0962778	4.60594
0.80528	22.2338			0.0963333	4.6156
0.80533	22.4405			0.0963889	4.59788
0.80583	22.3315			0.0964444	4.53591
0.80683	22.2693			0.0965	4.56966
0.80689	22.3326			0.0965556	4.56375
0.80717	22.4267			0.0966111	4.47806
0.80722	22.2606			0.0966667	4.43429
0.80856	22.2946			0.0967222	4.43799
0.80861	22.3632			0.0967778	4.44612
0.80872	22.17			0.0968333	4.44341
0.80878	22.295			0.0968889	4.44918
0.81	22.3496			0.0969444	4.4254
0.81006	22.3155			0.097	4.47728
0.81011	22.2675			0.0970556	4.46041
0.81017	22.2093			0.0971111	4.4499
0.81072	22.4506			0.0971667	4.43583
0.81078	22.3257			0.0972222	4.42066
0.81167	22.3492			0.0972778	4.3939
0.81172	22.2814			0.0973333	4.39949
0.812	22.3343			0.0973889	4.5114
0.81278	22.2564			0.0974444	4.52071
0.81306	22.3192			0.0975	4.44529
0.81311	22.3959			0.0975556	4.34339
0.81356	22.3511			0.0976111	4.38952
0.81361	22.2842			0.0976667	4.476
0.8155	22.4985			0.0977222	4.40003
0.81617	22.5453			0.0977778	4.47191
0.8175	22.4527			0.0978333	4.53392
0.81756	22.6516			0.0978889	4.59874
0.81761	22.5095			0.0979444	4.5519
0.81778	22.6101			0.098	4.47078
0.81928	22.4692			0.0980556	4.41554
0.81933	22.5413			0.0981111	4.451
0.8195	22.4408			0.0981667	4.41078
0.81956	22.4533			0.0982222	4.40525
0.821	22.5007			0.0982778	4.38612
0.82106	22.3692			0.0983333	4.42335
0.82144	22.3919			0.0983889	4.49936
0.8215	22.4696			0.0984444	4.45308
0.82244	22.5181			0.0985	4.54048
0.82261	22.453			0.0985556	4.52407
0.82272	22.4847			0.0986111	4.50651
0.82278	22.2969			0.0986667	4.57089
0.82522	22.5011			0.0987222	4.47611
0.82556	22.3998			0.0987778	4.61201
0.82561	22.2767			0.0988333	4.54245
0.82583	22.4634			0.0988889	4.51339
0.82589	22.3654			0.0989444	4.48992
0.82644	22.3968			0.099	4.45479
0.8265	22.3788			0.0990556	4.36948
0.82706	22.4206			0.0991111	4.40388
0.82711	22.3171			0.0991667	4.42102
0.82811	22.3659			0.0992222	4.41412
0.82817	22.43			0.0992778	4.44868
0.82856	22.3162			0.0993333	4.45328
0.82861	22.4457			0.0993889	4.44136
0.82878	22.3345			0.0994444	4.47925
0.82883	22.3634			0.0995	4.4983
0.82894	22.3226			0.0995556	4.47327
0.829	22.3177			0.0996111	4.41393
0.83172	22.3731			0.0996667	4.32928
0.83183	22.3723			0.0997222	4.29464
0.832	22.3819			0.0997778	4.35147
0.83239	22.3859			0.0998333	4.40119
0.83244	22.4422			0.0998889	4.34871
0.83283	22.488			0.0999444	4.39457
0.83289	22.3119			0.1	4.39518
0.83344	22.3869			0.100056	4.34891
0.8335	22.3522			0.100111	4.34526
0.83389	22.3578			0.100167	4.37243
0.83444	22.4301			0.100222	4.40482
0.835	22.347			0.100278	4.3673
0.83506	22.4681			0.100333	4.37409
0.83517	22.4558			0.100389	4.24784
0.83522	22.3216			0.100444	4.29915
0.83578	22.2741			0.1005	4.36443
0.83583	22.284			0.100556	4.37706
0.83589	22.284			0.100611	4.42502
0.83633	22.3902			0.100667	4.33163
0.8365	22.3373			0.100722	4.38545
0.83656	22.3849			0.100778	4.34921
0.83672	22.4041			0.100833	4.28984
0.83678	22.4694			0.100889	4.33371
0.83761	22.3947			0.100944	4.39808
0.83778	22.2781			0.101	4.39559
0.83789	22.3825			0.101056	4.40158
0.83794	22.2323			0.101111	4.37634
0.83822	22.2969			0.101167	4.38914
0.83828	22.3762			0.101222	4.44246
0.84178	22.5354			0.101278	4.4626
0.84183	22.593			0.101333	4.44484
0.84261	22.4578			0.101389	4.40006
0.84267	22.4576			0.101444	4.38441
0.843	22.4725			0.1015	4.36574
0.84306	22.5025			0.101556	4.40465
0.84411	22.5312			0.101611	4.37115
0.84417	22.5246			0.101667	4.31035
0.84444	22.4659			0.101722	4.29719
0.8445	22.4747			0.101778	4.23801
0.84506	22.48			0.101833	4.2005
0.84511	22.3658			0.101889	4.2512
0.84567	22.4196			0.101944	4.2153
0.84572	22.5592			0.102	4.18856
0.84583	22.454			0.102056	4.20474
0.84589	22.3284			0.102111	4.13857
0.84606	22.5289			0.102167	4.20813
0.84611	22.4044			0.102222	4.15181
0.84739	22.3727			0.102278	4.18058
0.84744	22.4483			0.102333	4.22232
0.85067	22.4424			0.102389	4.19779
0.85072	22.4326			0.102444	4.1086
0.85206	22.478			0.1025	4.10909
0.85211	22.4056			0.102556	4.0924
0.85222	22.4124			0.102611	4.09816
0.85228	22.465			0.102667	4.06733
0.85361	22.4186			0.102722	4.07594
0.85367	22.2969			0.102778	4.08158
0.85394	22.4388			0.102833	4.10364
0.854	22.4546			0.102889	4.08717
0.85517	22.2905			0.102944	4.10124
0.85522	22.3841			0.103	4.14194
0.85539	22.4561			0.103056	4.16806
0.85656	22.523			0.103111	4.08339
0.85661	22.3236			0.103167	4.09372
0.85678	22.3212			0.103222	4.08007
0.85683	22.4322			0.103278	4.15008
0.85817	22.5961			0.103333	4.14709
0.85833	22.588			0.103389	4.10925
0.85894	22.4547			0.103444	4.18034
0.85967	22.5848			0.1035	4.16789
0.85972	22.6327			0.103556	4.13438
0.86	22.568			0.103611	4.05134
0.86006	22.6725			0.103667	4.06706
0.86278	22.5979			0.103722	4.04785
0.86283	22.531			0.103778	4.04936
0.86328	22.676			0.103833	4.06216
0.86333	22.489			0.103889	4.03581
0.86461	22.4551			0.103944	4.00692
0.86467	22.4775			0.104	4.0495
0.86472	22.4279			0.104056	4.10001
0.865	22.357			0.104111	4.06366
0.86678	22.368			0.104167	4.03634
0.86683	22.377			0.104222	4.02272
0.86689	22.3776			0.104278	4.06243
0.86761	22.5147			0.104333	4.02653
0.86906	22.2355			0.104389	3.97917
0.86911	22.5612			0.104444	3.99963
0.86933	22.2593			0.1045	3.97373
0.86939	22.3506			0.104556	3.99028
0.87228	22.4206			0.104611	4.05263
0.87233	22.4223			0.104667	4.01685
0.87278	22.3404			0.104722	4.02243
0.87283	22.3676			0.104778	4.01905
0.87372	22.2984			0.104833	4.12397
0.874	22.1987			0.104889	4.1174
0.87406	22.4107			0.104944	4.13579
0.8745	22.2289			0.105	4.11201
0.87506	22.2732			0.105056	4.16096
0.87533	22.4231			0.105111	4.14515
0.87539	22.2917			0.105167	4.14893
0.87583	22.3424			0.105222	4.16839
0.87589	22.4201			0.105278	4.23781
0.8765	22.3252			0.105333	4.2099
0.87689	22.2916			0.105389	4.22861
0.87906	22.3891			0.105444	4.18207
0.87911	22.3385			0.1055	4.18751
0.87983	22.3796			0.105556	4.20164
0.87989	22.3179			0.105611	4.20272
0.88	22.2607			0.105667	4.13529
0.88006	22.3307			0.105722	4.10884
0.88017	22.3526			0.105778	4.14402
0.88056	22.345			0.105833	4.08891
0.88061	22.4018			0.105889	4.01412
0.88117	22.2633			0.105944	4.06687
0.883	22.4526			0.106	3.99888
0.88367	22.4113			0.106056	4.0467
0.88372	22.4259			0.106111	3.98109
0.88467	22.43			0.106167	3.96124
0.88472	22.5329			0.106222	3.87656
0.88478	22.4757			0.106278	3.8327
0.88483	22.3992			0.106333	3.94628
0.88544	22.3626			0.106389	3.98554
0.8855	22.2625			0.106444	4.00187
0.886	22.4643			0.1065	4.00229
0.88606	22.5582			0.106556	4.00298
0.88622	22.4237			0.106611	3.95859
0.88628	22.3681			0.106667	3.99222
0.88639	22.3513			0.106722	3.94487
0.88644	22.338			0.106778	4.00218
0.88761	22.309			0.106833	4.04508
0.88767	22.4513			0.106889	4.06388
0.88894	22.5584			0.106944	4.03837
0.889	22.515			0.107	4.05025
0.88911	22.4394			0.107056	4.03484
0.88939	22.4246			0.107111	4.00519
0.89106	22.3215			0.107167	4.05279
0.89111	22.3654			0.107222	4.10273
0.89244	22.4002			0.107278	4.16496
0.8925	22.3633			0.107333	4.17723
0.89261	22.2187			0.107389	4.20475
0.89267	22.3016			0.107444	4.20818
0.89544	22.5242			0.1075	4.15284
0.89561	22.4017			0.107556	4.22843
0.89578	22.3987			0.107611	4.14277
0.896	22.3198			0.107667	4.09364
0.89617	22.319			0.107722	4.15248
0.89644	22.3145			0.107778	4.18624
0.8965	22.4017			0.107833	4.24736
0.89711	22.2144			0.107889	4.14362
0.89717	22.3077			0.107944	4.18481
0.89722	22.2881			0.108	4.13028
0.89867	22.2842			0.108056	4.08366
0.89872	22.3195			0.108111	4.11112
0.89878	22.3145			0.108167	4.10827
0.89883	22.2718			0.108222	4.04973
0.89889	22.2909			0.108278	4.04361
0.89983	22.4844			0.108333	3.98796
0.90022	22.3587			0.108389	4.04212
0.90028	22.3745			0.108444	4.03883
0.90033	22.2982			0.1085	3.98167
0.90167	22.3758			0.108556	3.88389
0.90183	22.3979			0.108611	3.90058
0.902	22.3718			0.108667	3.854
0.90272	22.3158			0.108722	3.80871
0.90328	22.4524			0.108778	3.79965
0.90333	22.5301			0.108833	3.83062
0.90339	22.525			0.108889	3.84511
0.90344	22.4953			0.108944	3.82917
0.90489	22.5482			0.109	3.79632
0.90494	22.461			0.109056	3.83747
0.90506	22.3661			0.109111	3.88294
0.90511	22.4336			0.109167	3.85171
0.90639	22.4546			0.109222	3.91495
0.90644	22.5152			0.109278	3.93935
0.90656	22.4266			0.109333	3.86639
0.90661	22.4812			0.109389	3.82727
0.908	22.317			0.109444	3.86027
0.90806	22.2756			0.1095	3.87198
0.90811	22.437			0.109556	3.86641
0.90817	22.2525			0.109611	3.80738
0.90822	22.3946			0.109667	3.8326
0.9085	22.3837			0.109722	3.86004
0.91094	22.3293			0.109778	3.86628
0.91111	22.4591			0.109833	3.90818
0.91172	22.3942			0.109889	3.93884
0.91178	22.3952			0.109944	3.91298
0.91244	22.392			0.11	3.95587
0.9125	22.3129			0.110056	3.93836
0.91356	22.3251			0.110111	3.98233
0.91361	22.2548			0.110167	3.95232
0.91556	22.3784			0.110222	3.94253
0.91561	22.2957			0.110278	3.92529
0.91806	22.1972			0.110333	3.92341
0.91811	22.3348			0.110389	3.92412
0.91867	22.2683			0.110444	3.89239
0.91872	22.2713			0.1105	3.97994
0.91911	22.4149			0.110556	3.9372
0.91917	22.3675			0.110611	3.99052
0.92039	22.3332			0.110667	3.97854
0.92044	22.2663			0.110722	3.95784
0.92083	22.3468			0.110778	3.92379
0.92089	22.2467			0.110833	3.90136
0.92356	22.4346			0.110889	3.93929
0.92361	22.4285			0.110944	3.94744
[truncated: 90,198 more rows]
