# Supplementary material for: Enhanced solar water oxidation and unassisted water splitting using graphite-protected bulk heterojunction organic photoactive layers
Source: Nat Energy. 2025 Mar 18;10(5):581–91. doi: 10.1038/s41560-025-01736-6 (PMC12116381; doi:10.1038/s41560-025-01736-6)
Supplement: Supplementary file 8 — Raw data for Fig. 5. [file 41560_2025_1736_MOESM8_ESM.xlsx]

## Sheet: a
	Bandgap	Current density at 1.23 VRHE
	eV	mA cm-2
This work	26.4	1.45
	23.7	1.45
Organic	0.12	2.15
	2.3	1.64
	4	1.4
	15	1.65
Silicon	15	1.12
	28	1.12
	30.7	1.12
III-V	14.3	1.42
	12.5	1.42
Perovskite	4.5	2.3
	8.1	2.3
	8.7	2.3
	12	1.6
	17.4	1.63
	22.9	1.52
	24.3	1.52
Metal Oxide	3.7	2.75
	4.32	2.1
	4.7	2.4
	4.7	2
	6.3	2.4
Solar cell Shockley–Queisser limit	0.4	66.93
	0.5	66.74
	0.6	62.2
	0.7	60.7
	0.8	54.46
	0.9	52.06
	1	48.22
	1.1	44.23
	1.2	39.99
	1.3	35.82
	1.4	32.88
	1.5	28.97
	1.6	25.47
	1.7	22.46
	1.8	19.65
	1.9	16.97
	2	14.59
	2.1	12.48
	2.2	10.62
	2.3	8.96
	2.4	7.5
	2.5	6.2
	2.6	5.04
	2.7	4
	2.8	3.1
	2.9	2.45
	3	1.86
	3.1	1.35
	3.2	1.06
	3.3	0.82
	3.4	0.6
	3.5	0.44
	3.6	0.3
	3.7	0.18

## Sheet: b
	Bandgap	Onset potential
	eV	VRHE
This work	0.7	26.4
	0.6	23.7
Organic	0.53	0.12
	0.3	2.3
	0.85	4
	0.55	15
Silicon	0.95	15
	0.9	28
	0.9	30.7
III-V	0.67	14.3
	0.55	12.5
Perovskite	0.55	4.5
	0.4	8.1
	-0.1	8.7
	0.95	12
	0.54	17.4
	0.3	22.9
	0.56	24.3
Metal Oxide	0.6	3.7
	0.7	4.32
	0.3	4.7
	0.7	4.7
	0.1	6.3
