# Supplementary material for: Enhanced solar water oxidation and unassisted water splitting using graphite-protected bulk heterojunction organic photoactive layers
Source: Nat Energy. 2025 Mar 18;10(5):581–91. doi: 10.1038/s41560-025-01736-6 (PMC12116381; doi:10.1038/s41560-025-01736-6)
Supplement: Supplementary file 9 — Raw data for Fig. 6. [file 41560_2025_1736_MOESM9_ESM.xlsx]

## Sheet: a
Voltage	Current density	Voltage	Current density	Voltage	Current density
V	mA cm-2	V	mA cm-2	V	mA cm-2
	Continuous illumination		Chopped illumination		Dark
-0.800653	0.570071	-0.799435	0.981314	-0.798251	-0.817366
-0.790664	0.604131	-0.795781	0.321839	-0.79034	-0.622359
-0.780663	0.625772	-0.791671	0.213228	-0.780501	-0.523989
-0.770672	0.640856	-0.787713	0.156969	-0.770578	-0.472031
-0.76067	0.653994	-0.783756	0.122589	-0.760618	-0.424392
-0.750685	0.664539	-0.779646	0.0991482	-0.750644	-0.380549
-0.74068	0.675038	-0.775688	0.0843021	-0.740656	-0.354366
-0.73067	0.688202	-0.771578	0.0710188	-0.73066	-0.318954
-0.720679	0.705079	-0.76762	0.0624238	-0.720675	-0.296428
-0.710681	0.720377	-0.763662	0.0561732	-0.710688	-0.282547
-0.700683	0.733846	-0.759704	0.051485	-0.700693	-0.271118
-0.690676	0.750336	-0.755594	-0.329042	-0.690691	-0.258908
-0.680682	0.761798	-0.751636	-0.221994	-0.680701	-0.242396
-0.670683	0.774534	-0.747679	-0.173549	-0.670703	-0.225922
-0.66067	0.78268	-0.743721	-0.144639	-0.660701	-0.214097
-0.65068	0.791854	-0.739611	-0.12276	-0.650718	-0.21022
-0.640677	0.803209	-0.735653	-0.106352	-0.640714	-0.199494
-0.630681	0.810734	-0.731543	-0.0938497	-0.630721	-0.191494
-0.620674	0.824778	-0.727585	-0.0836918	-0.620712	-0.179566
-0.610674	0.847815	-0.723627	-0.0758782	-0.61071	-0.173707
-0.600673	0.869231	-0.719517	-0.0688456	-0.60072	-0.15928
-0.590677	0.890239	-0.715712	-0.0618136	-0.590718	-0.154985
-0.580682	0.915354	-0.711602	0.636729	-0.580709	-0.149204
-0.57068	0.938146	-0.707644	0.307774	-0.570712	-0.142945
-0.560687	0.957489	-0.703686	0.205415	-0.560717	-0.137254
-0.550686	0.972374	-0.699576	0.153063	-0.550701	-0.133575
-0.540679	0.987565	-0.695618	0.122589	-0.540696	-0.129445
-0.530684	0.994325	-0.691508	0.100711	-0.530705	-0.125648
-0.520693	0.99759	-0.687703	0.0874279	-0.520711	-0.118766
-0.510691	0.994208	-0.683593	0.0764885	-0.510717	-0.115406
-0.500689	0.987132	-0.679635	0.0678935	-0.500723	-0.110531
-0.490699	0.97462	-0.675525	0.0632053	-0.490728	-0.10707
-0.480674	0.963225	-0.671567	0.0585171	-0.480716	-0.103323
-0.470671	0.955583	-0.667609	-0.327479	-0.470716	-0.0995104
-0.46068	0.950627	-0.663499	-0.221213	-0.460724	-0.0954677
-0.450676	0.944865	-0.659541	-0.173549	-0.450719	-0.0915497
-0.440669	0.948283	-0.655584	-0.143857	-0.440718	-0.088893
-0.430678	0.96324	-0.651474	-0.121979	-0.430718	-0.0862185
-0.42068	0.969068	-0.647516	-0.10557	-0.420723	-0.0843505
-0.410672	0.978502	-0.643558	-0.0930683	-0.410714	-0.0810275
-0.400671	0.992598	-0.639905	-0.0829103	-0.400711	-0.079515
-0.390686	1.00648	-0.635795	-0.0743153	-0.390715	-0.0766572
-0.380675	1.02329	-0.631837	-0.0672832	-0.380712	-0.0742537
-0.370677	1.03977	-0.627879	-0.0610321	-0.370721	-0.0717565
-0.360667	1.06301	-0.623769	0.659389	-0.36071	-0.0698945
-0.350665	1.08399	-0.619811	0.319494	-0.350718	-0.0676729
-0.340671	1.11102	-0.615701	0.217135	-0.340722	-0.0654019
-0.330659	1.14332	-0.611743	0.164783	-0.330714	-0.0641431
-0.320667	1.18646	-0.607786	0.13431	-0.320713	-0.060811
-0.310668	1.2382	-0.603828	0.11712	-0.310723	-0.0598064
-0.300677	1.2969	-0.599718	0.103836	-0.300721	-0.0583607
-0.290662	1.37059	-0.59576	0.0968044	-0.290709	-0.055947
-0.280671	1.44805	-0.591802	0.0913347	-0.280715	-0.0537901
-0.270678	1.5373	-0.587692	0.0874279	-0.270708	-0.0519256
-0.260674	1.6263	-0.583734	0.0850835	-0.260712	-0.0498828
-0.250683	1.72863	-0.579776	-0.350139	-0.25072	-0.0481093
-0.240675	1.83039	-0.575666	-0.229808	-0.240701	-0.0460412
-0.230682	1.93257	-0.571709	-0.178237	-0.230709	-0.0440951
-0.220677	2.04137	-0.567751	-0.146201	-0.220711	-0.0429197
-0.210666	2.14859	-0.563641	-0.124323	-0.210697	-0.0419162
-0.20066	2.25648	-0.559835	-0.107133	-0.200703	-0.0401197
-0.190663	2.36632	-0.555725	-0.0938497	-0.190704	-0.0383423
-0.180666	2.48107	-0.551767	-0.0836918	-0.180712	-0.0368227
-0.170651	2.58963	-0.54781	-0.0750968	-0.170703	-0.0335702
-0.160653	2.70513	-0.5437	-0.0672832	-0.160703	-0.0321467
-0.15066	2.8197	-0.539742	-0.0610321	-0.150701	-0.0309516
-0.140651	2.93563	-0.535632	0.754717	-0.140698	-0.0300122
-0.130653	3.0372	-0.531826	0.396068	-0.13069	-0.0290488
-0.120652	3.14525	-0.527716	0.288239	-0.120694	-0.028018
-0.110654	3.25854	-0.523758	0.233544	-0.110701	-0.0269139
-0.100649	3.37029	-0.519648	0.200726	-0.100691	-0.0260611
-0.0906481	3.46574	-0.515538	0.178067	-0.0906906	-0.0249156
-0.080643	3.57301	-0.511733	0.163221	-0.0806991	-0.0238644
-0.0706451	3.69001	-0.507623	0.1515	-0.0707063	-0.0229658
-0.0606454	3.79106	-0.503665	0.141342	-0.0606954	-0.0219082
-0.0506416	3.88776	-0.499707	0.135091	-0.0506939	-0.0211483
-0.040641	3.9711	-0.495597	0.128841	-0.0406897	-0.0203344
-0.030645	4.07871	-0.491639	-0.37983	-0.0306968	-0.0198158
-0.0206445	4.16449	-0.487681	-0.270439	-0.0206868	-0.0190604
-0.0106473	4.24409	-0.483876	-0.216525	-0.0106858	-0.0179188
-0.000652462	4.33415	-0.479918	-0.180582	-0.000689462	-0.0170495
0.00935011	4.42307	-0.475808	-0.152452	0.00932436	-0.0162407
0.0193394	4.49315	-0.47185	-0.131356	0.0193191	-0.0156336
0.029347	4.56658	-0.467892	-0.114165	0.029323	-0.015346
0.0393546	4.66033	-0.463782	-0.100101	0.0393301	-0.0144614
0.0493481	4.73138	-0.459825	-0.08838	0.0493251	-0.0137671
0.059351	4.78827	-0.455867	-0.079785	0.059323	-0.0129036
0.069355	4.85458	-0.451909	-0.07119	0.0693329	-0.0122469
0.0793752	4.94489	-0.447799	1.04851	0.0793362	-0.0115411
0.08937	5.00127	-0.443841	0.478894	0.0893278	-0.0110549
0.099368	5.0643	-0.439731	0.344498	0.0993295	-0.0102728
0.109365	5.11294	-0.435773	0.289802	0.109329	-0.00934116
0.119374	5.19256	-0.431815	0.266361	0.119331	-0.00879842
0.129386	5.23092	-0.427705	0.26011	0.129337	-0.00827086
0.139376	5.29175	-0.423748	0.263236	0.139335	-0.00768411
0.149371	5.35323	-0.419638	0.271831	0.149331	-0.007343
0.159389	5.40886	-0.415832	0.281989	0.15935	-0.00676836
0.169382	5.43734	-0.411722	0.296834	0.169341	-0.00619949
0.179376	5.49918	-0.407764	0.312462	0.179335	-0.005754
0.18938	5.55262	-0.403806	-0.346232	0.189335	-0.00536011
0.199386	5.58569	-0.399696	-0.239184	0.199342	-0.00489302
0.209383	5.61921	-0.395891	-0.189958	0.209333	-0.00445643
0.219376	5.67539	-0.391781	-0.160266	0.219339	-0.00394928
0.229397	5.72287	-0.387823	-0.138388	0.229346	-0.00356362
0.23939	5.74065	-0.383713	-0.12276	0.239344	-0.00310866
0.249388	5.77015	-0.379755	-0.109477	0.249333	-0.00269498
0.259377	5.82445	-0.375797	-0.098538	0.259336	-0.00228261
0.26937	5.86745	-0.371687	-0.0891615	0.26933	-0.00183401
0.279382	5.88951	-0.367729	-0.0821294	0.279346	-0.00143499
0.289376	5.90265	-0.363772	-0.0758782	0.289356	-0.00100415
0.29938	5.96052	-0.359662	1.15712	0.299348	-0.000575899
0.309381	5.98288	-0.355704	0.77972	0.309362	-0.000225878
0.319385	6.00581	-0.351746	0.720336	0.319363	0.000195408
0.329384	6.03709	-0.347636	0.713306	0.329364	0.000618518
0.339383	6.08064	-0.343678	0.721116	0.339362	0.00100609
0.349401	6.08523	-0.339568	0.739873	0.349373	0.00140639
0.359407	6.12883	-0.33561	0.764875	0.359371	0.00185946
0.369398	6.15385	-0.331653	0.789878	0.369361	0.00212295
0.379394	6.19277	-0.327695	0.816444	0.379353	0.0024392
0.389397	6.1998	-0.323585	0.844575	0.389365	0.00310166
0.399413	6.20209	-0.319627	0.875828	0.399367	0.00336131
0.409406	6.25695	-0.315669	-0.2595	0.409366	0.00366295
0.419409	6.26735	-0.311711	-0.184489	0.419367	0.00415805
0.429411	6.25385	-0.307601	-0.147764	0.429375	0.00459972
0.439409	6.29817	-0.303643	-0.124323	0.43937	0.00492544
0.449406	6.31961	-0.299686	-0.107133	0.449369	0.0053137
0.459399	6.32573	-0.295576	-0.0938497	0.45937	0.00570504
0.46941	6.33571	-0.291618	-0.0836918	0.469369	0.00628538
0.47941	6.38299	-0.28766	-0.0758782	0.479367	0.00677285
0.489398	6.4002	-0.28355	-0.0680647	0.489364	0.00707514
0.49942	6.40158	-0.279592	-0.062595	0.499374	0.00868711
0.509408	6.40769	-0.275634	-0.0571253	0.509365	0.00920122
0.519396	6.43128	-0.271524	1.72205	0.519354	0.00888431
0.529399	6.45874	-0.267567	1.46654	0.529363	0.00916943
0.539397	6.43342	-0.263457	1.43607	0.539373	0.00973836
0.549401	6.47667	-0.259499	1.45951	0.549365	0.0101068
0.559403	6.4648	-0.255541	1.48608	0.559367	0.0104307
0.569406	6.50881	-0.251583	1.51733	0.569379	0.0109691
0.579404	6.48925	-0.247625	1.55562	0.579379	0.0120051
0.5894	6.53917	-0.243515	1.59469	0.589377	0.0120572
0.599402	6.53398	-0.239557	1.63375	0.599381	0.0126287
0.609413	6.54269	-0.2356	1.66814	0.609386	0.0131308
0.619411	6.56694	-0.231642	1.71267	0.619384	0.0139473
0.6294	6.56302	-0.227532	-0.165736	0.62938	0.0140045
0.639424	6.57539	-0.223574	-0.123542	0.639389	0.0145843
0.649425	6.57738	-0.219616	-0.101663	0.649391	0.0148249
0.659429	6.59215	-0.215506	-0.0868171	0.659393	0.0153613
0.669425	6.61732	-0.211548	-0.0766597	0.669387	0.0160976
0.67944	6.62598	-0.207438	-0.0680647	0.679401	0.0168033
0.689436	6.63907	-0.203481	-0.0602506	0.689396	0.0174276
0.699436	6.64427	-0.199523	-0.054	0.699394	0.0178749
0.709433	6.64345	-0.195565	-0.0493117	0.709392	0.0189153
0.719448	6.65634	-0.191455	-0.0446235	0.719406	0.0193347
0.729438	6.67585	-0.187497	-0.0407166	0.729395	0.0203033
0.739435	6.6705	-0.183387	2.52061	0.739392	0.0218395
0.749444	6.6756	-0.179429	2.35965	0.749396	0.0223155
0.759444	6.70132	-0.175471	2.36746	0.759393	0.0221939
0.769442	6.68793	-0.171666	2.39794	0.76939	0.0235914
0.779432	6.70071	-0.167708	2.437	0.779384	0.0242175
0.78943	6.73434	-0.16375	2.47373	0.789379	0.0242284
0.799434	6.71864	-0.15964	2.5128	0.799395	0.0244562
0.809443	6.74198	-0.155682	2.55499	0.809397	0.0255291
0.819427	6.74585	-0.151725	2.5964	0.819383	0.0262234
0.82942	6.76251	-0.147615	2.63859	0.829388	0.0263329
0.839435	6.75843	-0.143657	2.68001	0.839402	0.0278595
0.849432	6.74763	-0.139699	-0.0899429	0.849401	0.0286715
0.85943	6.76867	-0.135589	-0.0704086	0.859401	0.0281159
0.869429	6.77601	-0.131631	-0.0594697	0.869404	0.0282929
0.879437	6.77132	-0.127521	-0.0516556	0.879412	0.0288898
0.889437	6.79246	-0.123716	-0.0461862	0.889413	0.0294822
0.899437	6.81783	-0.119606	-0.041498	0.899407	0.0311737
0.909437	6.7865	-0.115648	-0.0375911	0.909415	0.0307626
0.919452	6.79633	-0.111538	-0.0344657	0.919427	0.0314422
0.929447	6.82771	-0.10758	-0.032903	0.929423	0.0315905
0.93945	6.81289	-0.103622	-0.0305588	0.939414	0.032048
0.949468	6.82129	-0.0995121	-0.0282147	0.949422	0.0325731
0.959464	6.84519	-0.0955543	3.3809	0.959425	0.0334793
0.969465	6.84238	-0.0915965	3.31292	0.969414	0.0338751
0.979462	6.85369	-0.0876387	3.33245	0.979408	0.0346298
0.989472	6.873	-0.0836809	3.35355	0.989424	0.035025
0.999474	6.84478	-0.0795708	3.39808	0.999424	0.0357161
1.00945	6.84997	-0.075613	3.43715	1.00942	0.0365866
1.01944	6.88487	-0.071503	3.46997	1.0194	0.0375991
1.02942	6.86281	-0.0675452	3.4981	1.02938	0.0380446
1.03943	6.89114	-0.0635874	3.54967	1.03938	0.0389138
1.04943	6.9001	-0.0596296	3.58405	1.04938	0.0392867
1.05943	6.91345	-0.0555196	3.62077	1.05938	0.0399072
1.06944	6.8946	-0.0515618	-0.0430607	1.06939	0.0405868
1.07944	6.89954	-0.0474517	-0.035247	1.07939	0.0410622
1.08943	6.92802	-0.0434939	-0.0321215	1.08939	0.0415999
1.09943	6.91233	-0.0395361	-0.0289961	1.09938	0.0423687
1.10944	6.93974	-0.0355783	-0.0258706	1.1094	0.0430165
1.11943	6.93923	-0.0314683	-0.0235265	1.11941	0.0438788
1.12943	6.94172	-0.0275105	-0.0211824	1.12941	0.04468
1.13944	6.93189	-0.0235527	-0.0196197	1.13941	0.0455601
1.14944	6.94442	-0.0194427	-0.018057	1.14941	0.0462607
1.15944	6.9647	-0.0157893	-0.0164942	1.15942	0.0471872
1.16944	6.94452	-0.0118315	-0.0157128	1.16941	0.0475099
1.17943	6.94926	-0.00787369	4.17789	1.17942	0.0482315
1.18944	6.96816	-0.00376366	4.15992	1.18943	0.0485663
1.19945	6.95716	0.000194144	4.18414	1.19942	0.0492255
1.20944	6.97983	0.00430417	4.19977	1.20941	0.0498091
1.21945	6.98324	0.00826198	4.22399	1.21942	0.0506281
1.22945	6.97438	0.0122198	4.2654	1.22941	0.0515308
1.23945	6.97071	0.0163298	4.29979	1.23941	0.0520499
1.24945	7.00433	0.0202876	4.31697	1.24941	0.0529399
1.25946	7.00204	0.0242454	4.35213	1.25942	0.054241
1.26946	6.99964	0.0283554	4.39511	1.26942	0.054619
1.27946	7.02608	0.0323132	4.42324	1.27941	0.0555751
1.28944	7.03245	0.0362711	-0.0188383	1.2894	0.0564126
1.29944	7.02557	0.0403811	-0.0172755	1.2994	0.0577453
1.30945	7.01457	0.0443389	-0.0157128	1.30941	0.0585211
1.31945	7.05481	0.0482967	-0.0133687	1.3194	0.0590306
1.32945	7.02817	0.0522545	-0.0125874	1.3294	0.0596388
1.33945	7.01518	0.0563645	-0.0110246	1.33941	0.0600265
1.34946	7.02318	0.0603223	-0.0102433	1.34941	0.0608864
1.35945	7.07071	0.0642801	-0.0094619	1.35941	0.0621055
1.36945	7.04396	0.0683902	-0.00868054	1.3694	0.0632573
1.37945	7.06291	0.0721957	-0.00789913	1.37942	0.0642145
1.38945	7.08421	0.0763058	-0.00789913	1.3894	0.0653097
1.39944	7.09231	0.0802636	4.83893	1.39941	0.064187
		0.0843736	4.81627
		0.0884836	4.85065
		0.0922892	4.86862
		0.0963992	4.87878
		0.100357	4.89675
		0.104467	4.93191
		0.108425	4.97723
		0.112383	4.97489
		0.11634	5.0038
		0.120451	5.04208
		0.124408	-0.00555502
		0.128366	-0.00711778
		0.132324	-0.00711778
		0.136434	-0.00633642
		0.14024	-0.00555502
		0.144197	-0.00477367
		0.148155	-0.00477367
		0.152113	-0.0039923
		0.156223	-0.0039923
		0.160181	-0.0039923
		0.164291	-0.00321094
		0.168249	5.34992
		0.172206	5.33979
		0.176316	5.34758
		0.180274	5.36556
		0.184232	5.40153
		0.18819	5.40621
		0.1923	5.41009
		0.196258	5.44137
		0.200368	5.46872
		0.204326	5.47106
		0.208283	5.48589
		0.212241	0.000695904
		0.216199	-0.00242957
		0.220309	-0.00242957
		0.224267	-0.00242957
		0.228225	-0.00242957
		0.232335	-0.00242957
		0.236292	-0.0016482
		0.24025	-0.0016482
		0.24436	-0.0016482
		0.248318	-0.0016482
		0.252276	-0.0016482
		0.256386	5.72109
		0.260344	5.71951
		0.264454	5.74065
		0.268259	5.73907
		0.272369	5.73831
		0.276327	5.76643
		0.280437	5.7836
		0.284395	5.8
		0.288353	5.80158
		0.292463	5.81798
		0.296421	5.84223
		0.300378	0.00460275
		0.304336	-8.5462e-05
		0.308446	-0.000866831
		0.312404	-0.000866831
		0.316362	-0.000866831
		0.320472	-0.000866831
		0.32443	-0.000866831
		0.328387	-0.000866831
		0.332497	-8.5462e-05
		0.336455	-8.5462e-05
		0.340565	-8.5462e-05
		0.344371	6.00474
		0.348481	6.00866
		0.352591	6.02583
		0.356549	6.02348
		0.360507	6.03754
		0.364464	6.03678
		0.368574	6.04457
		0.37238	6.05945
		0.37649	6.06882
		0.3806	6.06882
		0.384406	6.0782
		0.388516	0.00538411
		0.392473	0.000695904
		0.396583	-8.5462e-05
		0.400541	-8.5462e-05
		0.404499	-8.5462e-05
		0.408457	-8.5462e-05
		0.412567	-8.5462e-05
		0.416525	-8.5462e-05
		0.420635	-8.5462e-05
		0.424593	-8.5462e-05
		0.42855	-8.5462e-05
		0.43266	6.21961
		0.436618	6.21493
		0.440576	6.20087
		0.444534	6.22119
		0.448644	6.24305
		0.452449	6.23209
		0.456407	6.23057
		0.460365	6.25869
		0.464323	6.26806
		0.468433	6.27117
		0.472391	6.26495
		0.476501	0.00694687
		0.480306	0.00147727
		0.484416	0.000695904
		0.488374	0.000695904
		0.492484	0.000695904
		0.496442	0.000695904
		0.5004	0.000695904
		0.50451	0.000695904
		0.508468	0.000695904
		0.512578	0.000695904
		0.516535	0.000695904
		0.520493	6.36887
		0.524451	6.37825
		0.528409	6.37275
		0.532519	6.35166
		0.536477	6.37825
		0.540434	6.39149
		0.544392	6.39149
		0.54835	6.40402
		0.55246	6.41024
		0.55657	6.39776
		0.560376	6.39934
		0.564486	0.00694687
		0.568444	0.00147727
		0.572554	0.00147727
		0.576511	0.00147727
		0.580469	0.00147727
		0.584579	0.000695904
		0.588537	0.000695904
		0.592647	0.000695904
		0.596453	0.000695904
		0.600563	0.000695904
		0.60452	0.000695904
		0.608174	6.48217
		0.612284	6.48604
		0.616242	6.47275
		0.620199	6.49934
		0.624309	6.51885
		0.628267	6.51885
		0.632377	6.50948
		0.636183	6.51263
		0.640293	6.5298
		0.644403	6.52277
		0.648361	6.53607
		0.652319	0.00772822
		0.656276	0.00225864
		0.660386	0.00147727
		0.664344	0.00147727
		0.668302	0.00147727
		0.672412	0.00147727
		0.67637	0.00147727
		0.680328	0.00147727
		0.684285	0.000695904
		0.688395	0.00147727
		0.692353	0.000695904
		0.696311	6.58528
		0.700269	6.58451
		0.704379	6.58686
		0.708337	6.59781
		0.712447	6.59312
		0.716252	6.6189
		0.720362	6.61574
		0.72432	6.61105
		0.72843	6.61808
		0.732388	6.61732
		0.736346	6.6134
		0.740456	0.00772822
		0.744414	0.00225864
		0.748524	0.00147727
		0.752329	0.00147727
		0.756439	0.00147727
		0.760549	0.00147727
		0.764203	0.00147727
		0.768313	0.00147727
		0.772118	0.00147727
		0.776228	0.00147727
		0.780186	0.00147727
		0.784296	6.63999
		0.788254	6.66811
		0.792212	6.66887
		0.796322	6.66419
		0.80028	6.65013
		0.804237	6.67438
		0.808347	6.6759
		0.812305	6.67672
		0.816263	6.70876
		0.820373	6.69312
		0.824331	6.68609
		0.828441	0.00850958
		0.832246	0.00225864
		0.836356	0.00225864
		0.840314	0.00147727
		0.844272	0.00147727
		0.848382	0.00147727
		0.852188	0.00147727
		0.856298	0.00147727
		0.860255	0.00147727
		0.864366	0.00147727
		0.868476	0.00147727
		0.872281	6.73607
		0.876391	6.72827
		0.880349	6.72517
		0.884307	6.7408
		0.888417	6.74702
		0.892375	6.71732
		0.896332	6.7322
		0.900442	6.77514
		0.9044	6.75252
		0.908358	6.74315
		0.912316	6.76969
		0.916426	0.00850958
		0.920384	0.00304001
		0.924494	0.00225864
		0.928299	0.00147727
		0.932409	0.00147727
		0.936519	0.00147727
		0.940477	0.00147727
		0.944587	0.00147727
		0.948393	0.00147727
		0.952503	0.00147727
		0.956461	0.00147727
		0.960418	6.78141
		0.964528	6.79159
		0.968486	6.79705
		0.972444	6.79781
		0.976554	6.80642
		0.980512	6.78375
		0.984622	6.80718
		0.98858	6.80718
		0.992538	6.8189
		0.996495	6.81034
		1.00045	6.808
		1.00456	0.00850958
		1.00852	0.00304001
		1.01248	0.00225864
		1.01659	0.00225864
		1.02055	0.00147727
		1.02466	0.00147727
		1.02846	0.00147727
		1.03257	0.00147727
		1.03653	0.00147727
		1.04064	0.00147727
		1.0446	0.00147727
		1.04856	6.85563
		1.05251	6.83765
		1.05662	6.85252
		1.06058	6.85721
		1.06454	6.865
		1.06865	6.83765
		1.07261	6.85879
		1.07641	6.87285
		1.08037	6.8619
		1.08433	6.82985
		1.08844	6.87285
		1.0924	0.00929098
		1.09651	0.00304001
		1.10046	0.00225864
		1.10442	0.00225864
		1.10838	0.00147727
		1.11249	0.00147727
		1.11645	0.00147727
		1.12056	0.00147727
		1.12452	0.00147727
		1.12847	0.00147727
		1.13243	0.00147727
		1.13654	6.88767
		1.1405	6.91426
		1.14446	6.908
		1.14857	6.88925
		1.15237	6.89236
		1.15648	6.89628
		1.16059	6.91426
		1.1644	6.90255
		1.16851	6.90097
		1.17247	6.90642
		1.17658	6.91814
		1.18053	0.00929098
		1.18449	0.00304001
		1.1886	0.00225864
		1.19256	0.00225864
		1.19667	0.00225864
		1.20047	0.00225864
		1.20458	0.00147727
		1.20854	0.00147727
		1.21265	0.00147727
		1.21661	0.00147727
		1.22057	0.00147727
		1.22453	6.9244
		1.22864	6.93535
		1.23229	6.95955
		1.2364	6.94783
		1.2402	6.94004
		1.24431	6.95955
		1.24827	6.9322
		1.25238	6.93454
		1.25634	6.96113
		1.2603	6.96816
		1.26441	6.94473
		1.26837	0.00929098
		1.27248	0.00304001
		1.27643	0.00225864
		1.28039	0.00225864
		1.28435	0.00225864
		1.28846	0.00147727
		1.29242	0.00147727
		1.29653	0.00147727
		1.30033	0.00147727
		1.30444	0.00147727
		1.3084	0.00147727
		1.31236	6.9783
		1.31647	7.00413
		1.32027	7.02598
		1.32438	6.99083
		1.32834	6.99862
		1.33245	7.01737
		1.33641	7.00489
		1.34037	6.98767
		1.34448	6.99862
		1.34844	7.03143
		1.35239	6.9947
		1.35635	0.00929098
		1.36046	0.00304001
		1.36442	0.00225864
		1.36853	0.00225864
		1.37249	0.00225864
		1.37644	0.00225864
		1.38055	0.00225864
		1.38451	0.00147727
		1.38832	0.00147727
		1.39228	0.00147727
		1.39623	0.00147727
		1.40019	7.01661
		1.4043	7.02206
		1.40826	7.0674
		1.41237	7.02832
		1.41633	7.0135
		1.42028	7.04238
		1.42424	7.06429
		1.42835	7.01819
		1.43231	7.02674
		1.43627	7.06195
		1.44038	7.05726
		1.44434	0.00929098
		1.44845	0.00304001
		1.4524	0.00225864
		1.45636	0.00225864
		1.46047	0.00225864
		1.46428	0.00225864
		1.46839	0.00225864
		1.47235	0.00225864
		1.4763	0.00225864
		1.48041	0.00147727
		1.48437	0.00147727

## Sheet: b
Time	Current density at 0 V
s	mA cm-2
0.2	4.0525
0.4	4.03498
0.6	4.03136
0.8	4.03578
1	4.03234
1.2	4.01762
1.4	4.01583
1.6	4.01895
1.8	4.0205
2	4.01441
2.2	4.01442
2.4	4.00731
2.6	4.00605
2.8	4.00397
3	3.99714
3.2	3.98869
3.4	3.99142
3.6	3.99344
3.8	3.98993
4	3.9835
4.2	3.97586
4.4	3.98364
4.6	3.97873
4.8	3.96524
5	3.96195
5.2	3.96686
5.4	3.97262
5.6	3.96433
5.8	3.97172
6	3.97243
6.2	3.97563
6.4	3.96779
6.6	3.96735
6.8	3.96876
7	3.96498
7.2	3.95477
7.4	3.96025
7.6	3.9589
7.8	3.96444
8	3.95522
8.2	3.96117
8.4	3.94631
8.6	3.9443
8.8	3.94761
9	3.94989
9.2	3.9392
9.4	3.94838
9.6	3.95788
9.8	3.94839
10	3.95022
10.2	3.94451
10.4	3.94899
10.6	3.94525
10.8	3.94782
11	3.9361
11.2	3.94955
11.4	3.94654
11.6	3.9519
11.8	3.93426
12	3.93581
12.2	3.94972
12.4	3.9462
12.6	3.93451
12.8	3.94446
13	3.95068
13.2	3.94374
13.4	3.9367
13.6	3.94603
13.8	3.94692
14	3.93395
14.2	3.92924
14.4	3.94496
14.6	3.93329
14.8	3.92661
15	3.92877
15.2	3.94159
15.4	3.93628
15.6	3.92574
15.8	3.93213
16	3.94044
16.2	3.92256
16.4	3.92277
16.6	3.93178
16.8	3.92639
17	3.92784
17.2	3.9207
17.4	3.93245
17.6	3.92497
17.8	3.92296
18	3.92422
18.2	3.92214
18.4	3.91925
18.6	3.92553
18.8	3.92271
19	3.91608
19.2	3.919
19.4	3.92136
19.6	3.91697
19.8	3.91485
20	3.92538
20.2	3.91526
20.4	3.91208
20.6	3.92125
20.8	3.92014
21	3.90786
21.2	3.91821
21.4	3.9167
21.6	3.92357
21.8	3.91468
22	3.92314
22.2	3.91508
22.4	3.91886
22.6	3.91713
22.8	3.92163
23	3.91807
23.2	3.9211
23.4	3.91664
23.6	3.90793
23.8	3.91717
24	3.90483
24.2	3.91332
24.4	3.91292
24.6	3.92186
24.8	3.91062
25	3.90121
25.2	3.913
25.4	3.90887
25.6	3.90107
25.8	3.89556
26	3.91814
26.2	3.90295
26.4	3.90699
26.6	3.90552
26.8	3.90774
27	3.89701
27.2	3.89613
27.4	3.91066
27.6	3.90268
27.8	3.90074
28	3.90274
28.2	3.90302
28.4	3.89966
28.6	3.90821
28.8	3.9048
29	3.89963
29.2	3.89934
29.4	3.89923
29.6	3.90663
29.8	3.90164
30	3.91316
30.2	3.90603
30.4	3.90214
30.6	3.90303
30.8	3.91218
31	3.90646
31.2	3.89418
31.4	3.90052
31.6	3.90584
31.8	3.90662
32	3.89966
32.2	3.89896
32.4	3.90475
32.6	3.90422
32.8	3.89229
33	3.90769
33.2	3.90788
33.4	3.91063
33.6	3.89217
33.8	3.89492
34	3.91139
34.2	3.90248
34.4	3.90105
34.6	3.89503
34.8	3.90238
35	3.8974
35.2	3.9032
35.4	3.89343
35.6	3.90033
35.8	3.89918
36	3.89522
36.2	3.88859
36.4	3.89142
36.6	3.89509
36.8	3.89739
37	3.89691
37.2	3.87754
37.4	3.88859
37.6	3.89086
37.8	3.89214
38	3.88057
38.2	3.88572
38.4	3.88945
38.6	3.88785
38.8	3.87943
39	3.88483
39.2	3.89341
39.4	3.89594
39.6	3.88044
39.8	3.88528
40	3.90064
40.2	3.89373
40.4	3.89004
40.6	3.87759
40.8	3.89283
41	3.89812
41.2	3.88036
41.4	3.89648
41.6	3.89426
41.8	3.888
42	3.88034
42.2	3.88247
42.4	3.88674
42.6	3.87995
42.8	3.88361
43	3.87298
43.2	3.88821
43.4	3.88681
43.6	3.87281
43.8	3.87714
44	3.8882
44.2	3.88857
44.4	3.87387
44.6	3.87355
44.8	3.87796
45	3.87621
45.2	3.87159
45.4	3.88141
45.6	3.88198
45.8	3.88556
46	3.87424
46.2	3.87459
46.4	3.8777
46.6	3.87187
46.8	3.87584
47	3.86901
47.2	3.87062
47.4	3.88181
47.6	3.8686
47.8	3.87255
48	3.87814
48.2	3.87982
48.4	3.87941
48.6	3.87227
48.8	3.87772
49	3.87545
49.2	3.87377
49.4	3.86988
49.6	3.86926
49.8	3.86668
50	3.87047
50.2	3.86852
50.4	3.85839
50.6	3.87443
50.8	3.87306
51	3.86823
51.2	3.86097
51.4	3.87252
51.6	3.87045
51.8	3.8705
52	3.86093
52.2	3.8678
52.4	3.87468
52.6	3.86335
52.8	3.86856
53	3.86769
53.2	3.8676
53.4	3.87247
53.6	3.86248
53.8	3.8585
54	3.87019
54.2	3.85764
54.4	3.8633
54.6	3.85805
54.8	3.85837
55	3.87434
55.2	3.87134
55.4	3.86365
55.6	3.86209
55.8	3.87171
56	3.86587
56.2	3.85582
56.4	3.86483
56.6	3.87197
56.8	3.87341
57	3.86729
57.2	3.86117
57.4	3.86859
57.6	3.86257
57.8	3.87461
58	3.86381
58.2	3.86927
58.4	3.87204
58.6	3.87556
58.8	3.85997
59	3.86052
59.2	3.86832
59.4	3.87406
59.6	3.86245
59.8	3.86777
60	3.87188
60.2	3.87144
60.4	3.86233
60.6	3.85795
60.8	3.8669
61	3.86474
61.2	3.859
61.4	3.86675
61.6	3.86625
61.8	3.86439
62	3.86543
62.2	3.85735
62.4	3.86007
62.6	3.87546
62.8	3.8717
63	3.8674
63.2	3.87081
63.4	3.88261
63.6	3.87415
63.8	3.86657
64	3.8597
64.2	3.88224
64.4	3.87466
64.6	3.85949
64.8	3.87583
65	3.87416
65.2	3.86327
65.4	3.86846
65.6	3.87011
65.8	3.86508
66	3.87071
66.2	3.86614
66.4	3.86269
66.6	3.86282
66.8	3.87277
67	3.86923
67.2	3.86429
67.4	3.86718
67.6	3.86904
67.8	3.8706
68	3.85808
68.2	3.8604
68.4	3.8754
68.6	3.86354
68.8	3.85842
69	3.86035
69.2	3.86278
69.4	3.85891
69.6	3.85998
69.8	3.86516
70	3.86821
70.2	3.86828
70.4	3.8627
70.6	3.86526
70.8	3.87442
71	3.87249
71.2	3.86198
71.4	3.86698
71.6	3.87219
71.8	3.87251
72	3.85914
72.2	3.86449
72.4	3.86235
72.6	3.8604
72.8	3.85779
73	3.86054
73.2	3.86783
73.4	3.8506
73.6	3.86464
73.8	3.8569
74	3.85559
74.2	3.85895
74.4	3.85058
74.6	3.85837
74.8	3.86502
75	3.85741
75.2	3.84739
75.4	3.85948
75.6	3.8718
75.8	3.86205
76	3.85616
76.2	3.85879
76.4	3.85732
76.6	3.85302
76.8	3.85037
77	3.85063
77.2	3.85882
77.4	3.85279
77.6	3.85458
77.8	3.85895
78	3.85716
78.2	3.85552
78.4	3.84773
78.6	3.85489
78.8	3.85955
79	3.86194
79.2	3.84264
79.4	3.85385
79.6	3.85685
79.8	3.85192
80	3.84693
80.2	3.8563
80.4	3.85563
80.6	3.84859
80.8	3.84013
81	3.85301
81.2	3.85521
81.4	3.83968
81.6	3.84326
81.8	3.85202
82	3.84397
82.2	3.84225
82.4	3.8469
82.6	3.84966
82.8	3.84426
83	3.8411
83.2	3.83833
83.4	3.8508
83.6	3.85435
83.8	3.8433
84	3.83562
84.2	3.84881
84.4	3.84779
84.6	3.84406
84.8	3.83357
85	3.84139
85.2	3.84558
85.4	3.84521
85.6	3.83238
85.8	3.85038
86	3.85797
86.2	3.84796
86.4	3.83957
86.6	3.83862
86.8	3.85548
87	3.85423
87.2	3.8408
87.4	3.84501
87.6	3.84599
87.8	3.84228
88	3.84647
88.2	3.84678
88.4	3.84745
88.6	3.84554
88.8	3.84764
89	3.84431
89.2	3.85538
89.4	3.85119
89.6	3.84228
89.8	3.83455
90	3.84139
90.2	3.84949
90.4	3.84058
90.6	3.83668
90.8	3.85015
91	3.84739
91.2	3.82994
91.4	3.83684
91.6	3.8404
91.8	3.8499
92	3.8328
92.2	3.83782
92.4	3.84199
92.6	3.83683
92.8	3.82709
93	3.83241
93.2	3.83907
93.4	3.84782
93.6	3.83163
93.8	3.84545
94	3.84645
94.2	3.83473
94.4	3.83249
94.6	3.84257
94.8	3.83708
95	3.8285
95.2	3.83594
95.4	3.84077
95.6	3.8403
95.8	3.83576
96	3.84262
96.2	3.83959
96.4	3.8287
96.6	3.83401
96.8	3.84413
97	3.84071
97.2	3.82672
97.4	3.83578
97.6	3.8495
97.8	3.84095
98	3.82707
98.2	3.83086
98.4	3.83623
98.6	3.83763
98.8	3.8265
99	3.83524
99.2	3.84957
99.4	3.8361
99.6	3.825
99.8	3.831
100	3.84384
100.2	3.82877
100.4	3.82462
100.6	3.83599
100.8	3.83144
101	3.82925
101.2	3.8244
101.4	3.83295
101.6	3.83506
101.8	3.82091
102	3.81579
102.2	3.82901
102.4	3.82719
102.6	3.80939
102.8	3.81891
103	3.82458
103.2	3.8365
103.4	3.81597
103.6	3.81499
103.8	3.82869
104	3.82905
104.2	3.82425
104.4	3.8227
104.6	3.83316
104.8	3.82531
105	3.81746
105.2	3.81475
105.4	3.82022
105.6	3.82589
105.8	3.81851
106	3.82342
106.2	3.83017
106.4	3.82501
106.6	3.81567
106.8	3.81665
107	3.82316
107.2	3.82169
107.4	3.81759
107.6	3.81642
107.8	3.82074
108	3.82361
108.2	3.8113
108.4	3.81854
108.6	3.82666
108.8	3.81995
109	3.81688
109.2	3.81727
109.4	3.83266
109.6	3.82015
109.8	3.81232
110	3.8125
110.2	3.82338
110.4	3.81641
110.6	3.80671
110.8	3.81852
111	3.82471
111.2	3.8085
111.4	3.81169
111.6	3.82694
111.8	3.82181
112	3.81401
112.2	3.81633
112.4	3.82433
112.6	3.81551
112.8	3.80287
113	3.81469
113.2	3.81978
113.4	3.80924
113.6	3.80196
113.8	3.81522
114	3.81698
114.2	3.80299
114.4	3.80738
114.6	3.80768
114.8	3.80739
115	3.80295
115.2	3.814
115.4	3.81585
115.6	3.80934
115.8	3.80289
116	3.81347
116.2	3.81139
116.4	3.80524
116.6	3.79466
116.8	3.8119
117	3.81312
117.2	3.80714
117.4	3.80041
117.6	3.80881
117.8	3.81145
118	3.79854
118.2	3.80917
118.4	3.81485
118.6	3.80603
118.8	3.79308
119	3.80856
119.2	3.80927
119.4	3.80213
119.6	3.80248
119.8	3.80768
120	3.80732
120.2	3.80577
120.4	3.79847
120.6	3.80926
120.8	3.81556
121	3.79966
121.2	3.79795
121.4	3.80732
121.6	3.80872
121.8	3.80115
122	3.78952
122.2	3.80647
122.4	3.81152
122.6	3.79619
122.8	3.79871
123	3.80691
123.2	3.80953
123.4	3.79384
123.6	3.79431
123.8	3.80322
124	3.80682
124.2	3.80631
124.4	3.79723
124.6	3.80694
124.8	3.80548
125	3.80481
125.2	3.8072
125.4	3.80701
125.6	3.80487
125.8	3.80094
126	3.79869
126.2	3.79955
126.4	3.79766
126.6	3.79314
126.8	3.80336
127	3.80666
127.2	3.80386
127.4	3.79591
127.6	3.80233
127.8	3.8025
128	3.79699
128.2	3.79275
128.4	3.80032
128.6	3.80244
128.8	3.79687
129	3.78219
129.2	3.79604
129.4	3.80066
129.6	3.79222
129.8	3.7904
130	3.80013
130.2	3.80467
130.4	3.78806
130.6	3.79872
130.8	3.80607
131	3.79985
131.2	3.79301
131.4	3.79492
131.6	3.80195
131.8	3.80366
132	3.78782
132.2	3.7872
132.4	3.79582
132.6	3.79635
132.8	3.78768
133	3.79098
133.2	3.79916
133.4	3.79793
133.6	3.79022
133.8	3.79313
134	3.81118
134.2	3.7955
134.4	3.78859
134.6	3.79471
134.8	3.79646
135	3.79039
135.2	3.79288
135.4	3.7936
135.6	3.79645
135.8	3.78879
136	3.78598
136.2	3.79145
136.4	3.80328
136.6	3.79586
136.8	3.78905
137	3.79533
137.2	3.79972
137.4	3.7952
137.6	3.79208
137.8	3.80521
138	3.80383
138.2	3.78536
138.4	3.7911
138.6	3.8077
138.8	3.80441
139	3.80473
139.2	3.7969
139.4	3.80957
139.6	3.79872
139.8	3.78552
140	3.79739
140.2	3.79954
140.4	3.79227
140.6	3.77918
140.8	3.79212
141	3.79762
141.2	3.78414
141.4	3.78801
141.6	3.79138
141.8	3.78976
142	3.77879
142.2	3.79021
142.4	3.79355
142.6	3.78948
142.8	3.78146
143	3.78946
143.2	3.79022
143.4	3.79525
143.6	3.78382
143.8	3.78677
144	3.79347
144.2	3.79401
144.4	3.77945
144.6	3.78594
144.8	3.79342
145	3.77601
145.2	3.77795
145.4	3.78178
145.6	3.77658
145.8	3.76888
146	3.77341
146.2	3.77983
146.4	3.78063
146.6	3.7638
146.8	3.77152
147	3.77206
147.2	3.77874
147.4	3.76687
147.6	3.77654
147.8	3.77927
148	3.77251
148.2	3.76716
148.4	3.7793
148.6	3.76986
148.8	3.76296
149	3.76476
149.2	3.77109
149.4	3.77898
149.6	3.7688
149.8	3.7621
150	3.77448
150.2	3.77037
150.4	3.76793
150.6	3.76159
150.8	3.77392
151	3.77816
151.2	3.76884
151.4	3.76833
151.6	3.78221
151.8	3.77969
152	3.77105
152.2	3.77643
152.4	3.77702
152.6	3.77032
152.8	3.76916
153	3.76472
153.2	3.76915
153.4	3.75532
153.6	3.76222
153.8	3.76562
154	3.77064
154.2	3.77089
154.4	3.77121
154.6	3.76699
154.8	3.7705
155	3.77364
155.2	3.76908
155.4	3.7615
155.6	3.76913
155.8	3.77194
156	3.77088
156.2	3.76609
156.4	3.76659
156.6	3.76757
156.8	3.77245
157	3.75905
157.2	3.76036
157.4	3.77142
157.6	3.76692
157.8	3.76651
158	3.76596
158.2	3.76347
158.4	3.7643
158.6	3.75755
158.8	3.75426
159	3.76515
159.2	3.76359
159.4	3.75878
159.6	3.7601
159.8	3.75966
160	3.76695
160.2	3.75848
160.4	3.76164
160.6	3.77026
160.8	3.76042
161	3.75834
161.2	3.7653
161.4	3.76107
161.6	3.76718
161.8	3.75733
162	3.76078
162.2	3.757
162.4	3.76141
162.6	3.75784
162.8	3.75354
163	3.75617
163.2	3.75683
163.4	3.7577
163.6	3.74445
163.8	3.75556
164	3.7573
164.2	3.76119
164.4	3.75847
164.6	3.74982
164.8	3.76875
165	3.76603
165.2	3.74464
165.4	3.7543
165.6	3.75545
165.8	3.76071
166	3.74245
166.2	3.74281
166.4	3.76108
166.6	3.7572
166.8	3.74474
167	3.74735
167.2	3.76046
167.4	3.7536
167.6	3.74603
167.8	3.74824
168	3.7516
168.2	3.75194
168.4	3.74254
168.6	3.7468
168.8	3.75039
169	3.74207
169.2	3.7479
169.4	3.7445
169.6	3.7485
169.8	3.73984
170	3.75038
170.2	3.7548
170.4	3.73993
170.6	3.74561
170.8	0.640647
171	-0.0381463
171.2	-0.0343606
171.4	-0.0319921
171.6	-0.030172
171.8	-0.0287771
172	-0.0275756
172.2	-0.0264818
172.4	-0.0256087
172.6	-0.0247203
172.8	-0.0239528
173	-0.0232757
173.2	-0.0226647
173.4	-0.0220571
173.6	-0.0215073
173.8	-0.0209988
174	-0.0204312
174.2	-0.0200029
174.4	-0.0195371
174.6	-0.0191464
174.8	-0.0187645
175	-0.0183649
175.2	-0.0180683
175.4	-0.0177323
175.6	-0.0174339
175.8	-0.0171247
176	-0.0168561
176.2	-0.0164704
176.4	-0.0161802
176.6	-0.0159245
176.8	-0.0156151
177	-0.0153816
177.2	-0.0151697
177.4	-0.01487
177.6	-0.0146453
177.8	-0.0144926
178	-0.0142991
178.2	-0.0141725
178.4	-0.0139421
178.6	-0.0137111
178.8	-0.0135209
179	-0.0133942
179.2	-0.0131868
179.4	-0.0129844
179.6	-0.012873
179.8	-0.0126923
180	-0.0125643
180.2	-0.0124142
180.4	-0.0122787
180.6	-0.0121857
180.8	-0.01197
181	-0.011823
181.2	-0.0117168
181.4	-0.0115449
181.6	-0.0114553
181.8	-0.0113904
182	-0.0112726
182.2	-0.0111498
182.4	-0.0109805
182.6	-0.0109697
182.8	-0.0108717
183	-0.01071
183.2	4.16078
183.4	3.99485
183.6	3.96428
183.8	3.93282
184	3.92807
184.2	3.92493
184.4	3.91193
184.6	3.90611
184.8	3.90653
185	3.90252
185.2	3.89384
185.4	3.89406
185.6	3.8951
185.8	3.88705
186	3.88452
186.2	3.87338
186.4	3.88253
186.6	3.87504
186.8	3.86343
187	3.86641
187.2	3.87319
187.4	3.87449
187.6	3.8599
187.8	3.85231
188	3.85845
188.2	3.85449
188.4	3.86101
188.6	3.85505
188.8	3.86082
189	3.85913
189.2	3.8437
189.4	3.85307
189.6	3.85833
189.8	3.85276
190	3.84126
190.2	3.85343
190.4	3.84922
190.6	3.83991
190.8	-0.0337318
191	-0.0342588
191.2	-0.0314562
191.4	-0.0294523
191.6	-0.0279562
191.8	-0.026742
192	-0.025706
192.2	-0.0247369
192.4	-0.0238936
192.6	-0.0231663
192.8	-0.0225006
193	-0.0217917
193.2	-0.0212647
193.4	-0.0206991
193.6	-0.0201149
193.8	-0.0196701
194	-0.0192889
194.2	-0.0187652
194.4	-0.0183649
194.6	-0.0179532
194.8	-0.0176159
195	-0.0172671
195.2	-0.0169076
195.4	-0.0166098
195.6	-0.0163151
195.8	-0.0160307
196	-0.0157729
196.2	-0.015521
196.4	-0.0152473
196.6	-0.0150042
196.8	-0.0148496
197	-0.0146211
197.2	-0.0144658
197.4	-0.0142348
197.6	-0.0140847
197.8	-0.0139218
198	-0.0137169
198.2	-0.0134986
198.4	-0.0132879
198.6	-0.0131772
198.8	-0.0130124
199	-0.0128292
199.2	-0.0126275
199.4	-0.012516
199.6	-0.0123016
199.8	-0.0121673
200	-0.0120795
200.2	4.08051
200.4	3.97604
200.6	3.93912
200.8	3.93761
201	3.92042
201.2	3.89545
201.4	3.89547
201.6	3.89914
201.8	3.88374
202	3.87746
202.2	3.87782
202.4	3.87675
202.6	3.86197
202.8	3.86237
203	3.87339
203.2	3.85742
203.4	3.85397
203.6	3.85442
203.8	3.85525
204	3.85435
204.2	3.8454
204.4	3.85868
204.6	3.84857
204.8	3.8455
205	3.85727
205.2	3.85207
205.4	3.85142
205.6	3.83961
205.8	3.85137
206	3.83411
206.2	3.84349
206.4	3.83758
206.6	3.84264
206.8	3.83504
207	3.83093
207.2	3.83285
207.4	3.84114
207.6	3.83439
207.8	3.83214
208	3.83607
208.2	3.83709
208.4	3.83208
208.6	3.83009
208.8	3.83429
209	3.82455
209.2	3.82255
209.4	3.82694
209.6	3.8279
209.8	3.82665
210	3.81975
210.2	3.82042
210.4	3.82758
210.6	-0.0127197
210.8	-0.0354214
211	-0.032295
211.2	-0.0302834
211.4	-0.0286613
211.6	-0.0273319
211.8	-0.0262182
212	-0.0253051
212.2	-0.024432
212.4	-0.0237212
212.6	-0.0229264
212.8	-0.0223657
213	-0.0217236
213.2	-0.0212183
213.4	-0.0206596
213.6	-0.0201963
213.8	-0.019614
214	-0.0191789
214.2	-0.0187263
214.4	-0.0183751
214.6	-0.0180092
214.8	-0.0176197
215	-0.0173537
215.2	-0.0170183
215.4	-0.0166855
215.6	-0.0163623
215.8	-0.0161192
216	-0.0157608
216.2	-0.0154942
216.4	-0.0152836
216.6	-0.0151041
216.8	-0.0148241
217	-0.0145785
217.2	-0.0143602
217.4	-0.0142451
217.6	-0.013974
217.8	-0.0138072
218	-0.0136729
218.2	-0.013519
218.4	-0.0132523
218.6	-0.0130869
218.8	-0.0129723
219	-0.0128279
219.2	-0.0128107
219.4	-0.0125338
219.6	-0.0123188
219.8	-0.0122259
220	-0.0120445
220.2	-0.0118988
220.4	4.03199
220.6	3.94937
220.8	3.92319
221	3.90584
221.2	3.89427
221.4	3.88644
221.6	3.87082
221.8	3.86825
222	3.86951
222.2	3.86716
222.4	3.85344
222.6	3.848
222.8	3.85423
223	3.84781
223.2	3.84993
223.4	3.84587
223.6	3.85512
223.8	3.83664
224	3.84004
224.2	3.84607
224.4	3.84621
224.6	3.83784
224.8	3.838
225	3.83821
225.2	3.82969
225.4	3.83062
225.6	3.8297
225.8	3.8213
226	3.81921
226.2	3.82536
226.4	3.82046
226.6	3.81401
226.8	3.82277
227	3.82436
227.2	3.80804
227.4	3.81344
227.6	3.81958
227.8	3.81658
228	3.80632
228.2	3.80906
228.4	3.81548
228.6	3.80002
228.8	3.80487
229	3.80611
229.2	3.80848
229.4	3.79994
229.6	3.79804
229.8	3.8078
230	3.80484
230.2	3.79966
230.4	-0.0384104
230.6	-0.0340888
230.8	-0.0315441
231	-0.0297119
231.2	-0.0283297
231.4	-0.0270519
231.6	-0.0260025
231.8	-0.0250537
232	-0.0242284
232.2	-0.0235004
232.4	-0.0227915
232.6	-0.0220876
232.8	-0.0214462
233	-0.0209225
233.2	-0.0206488
233.4	-0.0199794
233.6	-0.0195097
233.8	-0.0192679
234	-0.0188466
234.2	-0.0183935
234.4	-0.0179392
234.6	-0.017544
234.8	-0.0172061
235	-0.0168338
235.2	-0.0166524
235.4	-0.0163266
235.6	-0.0160243
235.8	-0.0157839
236	-0.0155413
236.2	-0.0152855
236.4	-0.015064
236.6	-0.0148241
236.8	-0.0145543
237	-0.0143984
237.2	-0.0141795
237.4	-0.0139982
237.6	-0.0138244
237.8	-0.0136405
238	-0.0134312
238.2	-0.0133058
238.4	-0.0130665
238.6	-0.0129291
238.8	-0.0127681
239	-0.0125517
239.2	-0.012418
239.4	-0.0122952
239.6	-0.0121412
239.8	-0.0119764
240	-0.0118211
